# Supplementary material for: Crystal structure and Hirshfeld surface analysis of (E)-N-(2-styrylphen­yl)benzene­sulfonamide
Source: Acta Crystallogr E Crystallogr Commun. 2024 Sep 20;80(Pt 10):1034–8. doi: 10.1107/S2056989024008892 (PMC11451488; doi:10.1107/S2056989024008892)
Supplement: Supplementary file 1 [file e-80-01034-sup1.cif]

##############################################################################
#                                                                            #
# This CIF contains the data in a paper accepted for publication in          #
# Acta Crystallographica Section E. It conforms to the requirements of       #
# Notes for Authors for Acta Crystallographica Section E, and has been       #
# peer reviewed under the auspices of the IUCr Commission on Journals.       #
#                                                                            #
# Full details of the Crystallographic Information File format               #
# are given in the paper "The Crystallographic Information File (CIF):       #
# a New Standard Archive File for Crystallography" by S. R. Hall, F. H.      #
# Allen and I. D. Brown [Acta Cryst. (1991), A47, 655-685].                  #
#                                                                            #
# The current version of the core CIF dictionary is obtainable from          #
# ftp://ftp.iucr.org/pub/cif_core.dic.                                       #
#                                                                            #
# Software is freely available for graphical display of the structure(s)     #
# in this CIF. For information consult the CIF software page                 #
# http://www.iucr.org/resources/cif/software.                                #
#                                                                            #
# This file may be used for bona fide research purposes within the           #
# scientific community so long as proper attribution is given to the journal # 
# article from which it was obtained.                                        #
#                                                                            #
##############################################################################
data_I
_audit_creation_method
;
Olex2 1.5
(compiled 2024.02.16 svn.r378c4104 for OlexSys, GUI svn.r6928)
;
_journal_date_recd_electronic     2024-09-09
_journal_date_accepted     2024-09-11
_journal_name_full     'Acta Crystallographica, Section E'
_journal_year     2024
_journal_volume     80
_journal_issue      1
_journal_page_first     0
_journal_page_last     0
_journal_paper_category     GO
_journal_paper_doi     10.1107/S2056989024008892
_journal_coeditor_code     NX2013
_publ_contact_author_name     'Achyuta Nagaraj'
_publ_contact_author_address
;
CAS in Crystallography and Biophysics,
University of Madras,
Chennai,
India
;
_publ_contact_author_email     'achyuta11@gmail.com'
_publ_contact_author_fax     ?
_publ_contact_author_phone     ?
_publ_section_title
;
Crystal structure and Hirshfeld surface analysis of
(<i>E</i>)-<i>N</i>-(2-styrylphenyl)benzenesulfonamide
;
loop_
    _publ_author_name
    _publ_author_footnote
    _publ_author_address
    'Albert A. M., Dharani' .
;
CAS in Crystallography and Biophysics,
University of Madras,
Chennai,
India
;
    'Nagaraj, Achyuta' .
;
CAS in Crystallography and Biophysics,
University of Madras,
Chennai,
India
;
    'Somarathinam, Kanagasabai' .
;
CAS in Crystallography and Biophysics,
University of Madras,
Chennai,
India
;
    'Vinayagam, Pavunkumar' .
;
Department of Organic Chemistry,
University of Madras,
Chennai,
India
;
    'Arasambattu K., Mohanakrishnan' .
;
Department of Organic Chemistry,
University of Madras,
Chennai,
India
;
    'Kothandan, Gugan' .
;
CAS in Crystallography and Biophysics,
University of Madras,
Chennai,
India
;
_publ_section_synopsis
;
The crystal structure of the  title compound C~20~H~17~NO~2~S features
hydrogen-bonding and C---H...\p. Docking studies show that it has a strong
binding affinity with EGFR kinase, indicating its potential as a promising
candidate for targeted lung cancer therapy.
;
_chemical_name_systematic
;
<i>N</i>-{2-[(<i>E</i>)-2-Phenylethenyl]phenyl}benzenesulfonamide
;
_chemical_name_common
;
(<i>E</i>)-<i>N</i>-(2-Styrylphenyl)benzenesulfonamide
;
_chemical_formula_moiety     'C20 H17 N O2 S'
_chemical_formula_sum     'C20 H17 N O2 S'
_chemical_formula_iupac     'C20 H17 N O2 S'
_chemical_formula_weight     335.40
_chemical_melting_point     ?
_space_group_crystal_system     monoclinic
_space_group_name_H-M_alt     'P 1 21/c 1'
_space_group_name_Hall     '-P 2ybc'
loop_
    _space_group_symop_operation_xyz
    'x, y, z'
    '-x, y+1/2, -z+1/2'
    '-x, -y, -z'
    'x, -y-1/2, z-1/2'
_cell_length_a     13.73200(10)
_cell_length_b     8.24750(10)
_cell_length_c     15.5387(2)
_cell_angle_alpha     90
_cell_angle_beta     107.5050(10)
_cell_angle_gamma     90
_cell_volume     1678.33(3)
_cell_formula_units_Z     4
_cell_measurement_reflns_used     18551
_cell_measurement_theta_min     5.0930
_cell_measurement_theta_max     77.5640
_cell_measurement_temperature     100.01(10)
_exptl_crystal_description     block
_exptl_crystal_colour     'clear intense colourless'
_exptl_crystal_size_max     0.21
_exptl_crystal_size_mid     0.14
_exptl_crystal_size_min     0.1
_exptl_crystal_density_diffrn     1.327
_exptl_crystal_density_meas     ?
_exptl_crystal_density_method     ?
_exptl_crystal_F_000     704
loop_
    _exptl_crystal_face_index_h
    _exptl_crystal_face_index_k
    _exptl_crystal_face_index_l
    _exptl_crystal_face_perp_dist
    -8 -2 0 0.1109
    -4 3 -6 0.1030
    4 4 -5 0.0923
    8 2 1 0.0912
    -1 -2 9 0.0346
    -5 3 8 0.0373
    0 3 -8 0.0794
    5 -4 -6 0.0454
    -8 1 7 0.0721
    6 1 -9 0.0632
_exptl_absorpt_coefficient_mu     1.802
_exptl_absorpt_correction_type     gaussian
_exptl_absorpt_process_details
;
(CrysAlisPro; Rigaku OD, 2022)
;
_exptl_absorpt_correction_T_min     0.560
_exptl_absorpt_correction_T_max     1.000
_diffrn_ambient_temperature     100.01(10)
_diffrn_source     'micro-focus sealed X-ray tube'
_diffrn_radiation_type     'Cu K\a'
_diffrn_radiation_wavelength     1.54184
_diffrn_radiation_monochromator     mirror
_diffrn_measurement_device_type     'SuperNova, Dual, Cu at home/near, HyPix'
_diffrn_measurement_device     'four-circle diffractometer'
_diffrn_measurement_method     '\w scans'
_diffrn_detector     'Hybrid Pixel Array Detector'
_diffrn_detector_area_resol_mean     10.0000
_diffrn_reflns_number     37664
_diffrn_reflns_av_R_equivalents     0.0390
_diffrn_reflns_av_unetI/netI     0.0177
_diffrn_reflns_theta_min     3.375
_diffrn_reflns_theta_max     77.716
_diffrn_reflns_theta_full     67.684
_diffrn_measured_fraction_theta_max     0.992
_diffrn_measured_fraction_theta_full     1.000
_diffrn_reflns_limit_h_min     -17
_diffrn_reflns_limit_h_max     17
_diffrn_reflns_limit_k_min     -10
_diffrn_reflns_limit_k_max     10
_diffrn_reflns_limit_l_min     -19
_diffrn_reflns_limit_l_max     19
_diffrn_radiation_probe     x-ray
_refine_special_details     ?
_reflns_number_total     3562
_reflns_number_gt     3380
_reflns_threshold_expression     'I > 2\s(I)'
_refine_ls_structure_factor_coef     Fsqd
_refine_ls_matrix_type     full
_refine_ls_R_factor_all     0.0329
_refine_ls_R_factor_gt     0.0316
_refine_ls_wR_factor_gt     0.0834
_refine_ls_wR_factor_ref     0.0844
_refine_ls_goodness_of_fit_ref     1.073
_refine_ls_restrained_S_all     1.073
_refine_ls_number_reflns     3562
_refine_ls_number_parameters     221
_refine_ls_number_restraints     0
_refine_ls_hydrogen_treatment     mixed
_refine_ls_weighting_scheme     calc
_refine_ls_weighting_details
              'w=1/[\s^2^(Fo^2^)+(0.0413P)^2^+0.6550P] where P=(Fo^2^+2Fc^2^)/3'
_atom_sites_solution_hydrogens     mixed
_atom_sites_solution_primary     dual
_atom_sites_solution_secondary     ?
_refine_ls_shift/su_max     0.001
_refine_ls_shift/su_mean     0.000
_refine_diff_density_max     0.359
_refine_diff_density_min     -0.463
_refine_ls_extinction_method     none
_refine_ls_extinction_coef     .
loop_
    _atom_type_symbol
    _atom_type_description
    _atom_type_scat_dispersion_real
    _atom_type_scat_dispersion_imag
    _atom_type_scat_source
    'C' 'C' 0.0181 0.0091
                         'International Tables Vol C Tables 4.2.6.8 and 6.1.1.4'
    'H' 'H' 0.0000 0.0000
                         'International Tables Vol C Tables 4.2.6.8 and 6.1.1.4'
    'N' 'N' 0.0311 0.0180
                         'International Tables Vol C Tables 4.2.6.8 and 6.1.1.4'
    'O' 'O' 0.0492 0.0322
                         'International Tables Vol C Tables 4.2.6.8 and 6.1.1.4'
    'S' 'S' 0.3331 0.5567
                         'International Tables Vol C Tables 4.2.6.8 and 6.1.1.4'
_computing_data_collection
;
CrysAlisPro 1.171.42.70a (Rigaku OD, 2022)
;
_computing_cell_refinement
;
CrysAlisPro 1.171.42.70a (Rigaku OD, 2022)
;
_computing_data_reduction
;
CrysAlisPro 1.171.42.70a (Rigaku OD, 2022)
;
_computing_structure_solution
;
<i>SHELXT2018/2</i> (Sheldrick, 2015a)
;
_computing_structure_refinement
;
<i>SHELXL2019/3</i> (Sheldrick, 2015b)
;
_computing_molecular_graphics
;
Olex2 1.5 (Dolomanov <i>et al.</i>,  2009)
;
_computing_publication_material
;
Olex2 1.5 (Dolomanov <i>et al.</i>,  2009)
;
loop_
    _atom_site_type_symbol
    _atom_site_label
    _atom_site_fract_x
    _atom_site_fract_y
    _atom_site_fract_z
    _atom_site_U_iso_or_equiv
    _atom_site_adp_type
    _atom_site_calc_flag
    _atom_site_occupancy
    _atom_site_disorder_assembly
    _atom_site_disorder_group
    S S1 0.47127(2) 0.62654(3) 0.61679(2) 0.02047(10) Uani d 1 . .
    O O1 0.56671(6) 0.60255(11) 0.59762(6) 0.0253(2) Uani d 1 . .
    O O2 0.47052(7) 0.64449(11) 0.70812(6) 0.0267(2) Uani d 1 . .
    N N1 0.40171(7) 0.46841(12) 0.57421(7) 0.0195(2) Uani d 1 . .
    C C1 0.31138(8) 0.42782(14) 0.59774(8) 0.0187(2) Uani d 1 . .
    C C2 0.21387(8) 0.44410(13) 0.53465(8) 0.0183(2) Uani d 1 . .
    C C6 0.32417(10) 0.35980(15) 0.68241(8) 0.0235(3) Uani d 1 . .
    H H6 0.390750 0.349266 0.723729 0.028 Uiso calc 1 . .
    C C3 0.13033(9) 0.38948(14) 0.56134(8) 0.0212(2) Uani d 1 . .
    H H3 0.063492 0.398483 0.520299 0.025 Uiso calc 1 . .
    C C15 0.10379(9) 0.56186(14) 0.28252(8) 0.0211(2) Uani d 1 . .
    C C13 0.20040(8) 0.51323(14) 0.44460(8) 0.0197(2) Uani d 1 . .
    H H13 0.254825 0.576531 0.436591 0.024 Uiso calc 1 . .
    C C14 0.11773(9) 0.49428(14) 0.37298(8) 0.0214(2) Uani d 1 . .
    H H14 0.063239 0.431619 0.381352 0.026 Uiso calc 1 . .
    C C8 0.41068(9) 0.79664(14) 0.55434(8) 0.0217(2) Uani d 1 . .
    C C9 0.41757(9) 0.82218(15) 0.46753(9) 0.0243(2) Uani d 1 . .
    H H9 0.458356 0.753136 0.443539 0.029 Uiso calc 1 . .
    C C20 0.17418(10) 0.66848(16) 0.26366(9) 0.0260(3) Uani d 1 . .
    H H20 0.232179 0.702399 0.311078 0.031 Uiso calc 1 . .
    C C16 0.01775(9) 0.51760(15) 0.21170(8) 0.0252(3) Uani d 1 . .
    H H16 -0.032413 0.449058 0.223398 0.030 Uiso calc 1 . .
    C C7 0.35190(10) 0.89704(16) 0.59075(9) 0.0276(3) Uani d 1 . .
    H H7 0.349045 0.879951 0.650404 0.033 Uiso calc 1 . .
    C C4 0.14281(10) 0.32289(15) 0.64586(9) 0.0247(3) Uani d 1 . .
    H H4 0.084878 0.287896 0.662230 0.030 Uiso calc 1 . .
    C C5 0.23998(10) 0.30723(16) 0.70673(8) 0.0260(3) Uani d 1 . .
    H H5 0.248753 0.260922 0.764550 0.031 Uiso calc 1 . .
    C C18 0.07681(11) 0.67486(17) 0.10673(9) 0.0306(3) Uani d 1 . .
    H H18 0.068938 0.710281 0.046843 0.037 Uiso calc 1 . .
    C C19 0.16044(10) 0.72510(17) 0.17695(9) 0.0292(3) Uani d 1 . .
    H H19 0.208369 0.798530 0.165462 0.035 Uiso calc 1 . .
    C C10 0.36395(10) 0.94990(16) 0.41689(9) 0.0280(3) Uani d 1 . .
    H H10 0.368583 0.969798 0.358024 0.034 Uiso calc 1 . .
    C C17 0.00479(10) 0.57280(17) 0.12428(9) 0.0307(3) Uani d 1 . .
    H H17 -0.053439 0.540529 0.076612 0.037 Uiso calc 1 . .
    C C11 0.30336(11) 1.04897(16) 0.45224(10) 0.0322(3) Uani d 1 . .
    H H11 0.265829 1.135175 0.416894 0.039 Uiso calc 1 . .
    C C12 0.29735(11) 1.02292(16) 0.53841(10) 0.0334(3) Uani d 1 . .
    H H12 0.255793 1.091263 0.561936 0.040 Uiso calc 1 . .
    H H1 0.4039(13) 0.447(2) 0.5188(12) 0.036(4) Uiso d 1 . .
loop_
    _atom_site_aniso_label
    _atom_site_aniso_U_11
    _atom_site_aniso_U_22
    _atom_site_aniso_U_33
    _atom_site_aniso_U_12
    _atom_site_aniso_U_13
    _atom_site_aniso_U_23
    S1 0.01609(15) 0.02539(16) 0.01903(16) -0.00204(10) 0.00389(11) -0.00271(10)
    O1 0.0159(4) 0.0348(5) 0.0244(4) -0.0009(3) 0.0046(3) -0.0016(4)
    O2 0.0253(4) 0.0339(5) 0.0197(4) -0.0052(4) 0.0052(3) -0.0049(3)
    N1 0.0165(4) 0.0227(5) 0.0189(5) 0.0000(4) 0.0046(4) -0.0018(4)
    C1 0.0176(5) 0.0178(5) 0.0212(5) 0.0009(4) 0.0064(4) -0.0017(4)
    C2 0.0184(5) 0.0164(5) 0.0198(5) 0.0008(4) 0.0056(4) -0.0016(4)
    C6 0.0235(6) 0.0246(6) 0.0210(6) 0.0016(4) 0.0044(5) 0.0005(4)
    C3 0.0188(5) 0.0216(5) 0.0234(6) -0.0002(4) 0.0069(4) -0.0017(4)
    C15 0.0196(5) 0.0220(6) 0.0211(5) 0.0029(4) 0.0051(4) -0.0006(4)
    C13 0.0177(5) 0.0196(5) 0.0223(6) 0.0002(4) 0.0067(4) 0.0014(4)
    C14 0.0199(5) 0.0217(5) 0.0226(6) -0.0019(4) 0.0066(4) 0.0001(4)
    C8 0.0180(5) 0.0203(5) 0.0261(6) -0.0044(4) 0.0054(4) -0.0032(4)
    C9 0.0218(6) 0.0247(6) 0.0268(6) -0.0023(5) 0.0077(5) -0.0031(5)
    C20 0.0229(6) 0.0285(6) 0.0249(6) 0.0001(5) 0.0048(5) 0.0036(5)
    C16 0.0223(6) 0.0266(6) 0.0248(6) 0.0016(5) 0.0039(5) -0.0026(5)
    C7 0.0293(6) 0.0239(6) 0.0326(7) -0.0036(5) 0.0139(5) -0.0055(5)
    C4 0.0261(6) 0.0247(6) 0.0273(6) -0.0028(5) 0.0142(5) -0.0015(5)
    C5 0.0322(6) 0.0267(6) 0.0203(6) -0.0001(5) 0.0096(5) 0.0028(5)
    C18 0.0362(7) 0.0348(7) 0.0214(6) 0.0149(6) 0.0093(5) 0.0055(5)
    C19 0.0299(6) 0.0305(7) 0.0298(7) 0.0063(5) 0.0125(5) 0.0080(5)
    C10 0.0286(6) 0.0256(6) 0.0291(6) -0.0039(5) 0.0075(5) 0.0013(5)
    C17 0.0303(7) 0.0348(7) 0.0223(6) 0.0084(5) 0.0009(5) -0.0032(5)
    C11 0.0329(7) 0.0210(6) 0.0422(8) 0.0004(5) 0.0106(6) 0.0022(5)
    C12 0.0367(7) 0.0221(6) 0.0456(8) 0.0022(5) 0.0189(6) -0.0043(6)
_geom_special_details
;
 All esds (except the esd in the dihedral angle between two l.s. planes)
 are estimated using the full covariance matrix.  The cell esds are taken
 into account individually in the estimation of esds in distances, angles
 and torsion angles; correlations between esds in cell parameters are only
 used when they are defined by crystal symmetry.  An approximate (isotropic)
 treatment of cell esds is used for estimating esds involving l.s. planes.
;
loop_
    _geom_bond_atom_site_label_1
    _geom_bond_atom_site_label_2
    _geom_bond_site_symmetry_2
    _geom_bond_distance
    _geom_bond_publ_flag
    S1 O1 . 1.4422(9) y
    S1 O2 . 1.4300(9) y
    S1 N1 . 1.6342(10) y
    S1 C8 . 1.7653(12) y
    N1 C1 . 1.4343(14) y
    N1 H1 . 0.888(18) ?
    C1 C2 . 1.4080(15) ?
    C1 C6 . 1.3918(16) ?
    C2 C3 . 1.4061(16) ?
    C2 C13 . 1.4701(15) ?
    C6 H6 . 0.9500 ?
    C6 C5 . 1.3894(17) ?
    C3 H3 . 0.9500 ?
    C3 C4 . 1.3859(17) ?
    C15 C14 . 1.4702(16) ?
    C15 C20 . 1.4013(17) ?
    C15 C16 . 1.3993(16) ?
    C13 H13 . 0.9500 ?
    C13 C14 . 1.3385(17) ?
    C14 H14 . 0.9500 ?
    C8 C9 . 1.3963(17) ?
    C8 C7 . 1.3900(17) ?
    C9 H9 . 0.9500 ?
    C9 C10 . 1.3865(18) ?
    C20 H20 . 0.9500 ?
    C20 C19 . 1.3842(18) ?
    C16 H16 . 0.9500 ?
    C16 C17 . 1.3924(18) ?
    C7 H7 . 0.9500 ?
    C7 C12 . 1.391(2) ?
    C4 H4 . 0.9500 ?
    C4 C5 . 1.3901(18) ?
    C5 H5 . 0.9500 ?
    C18 H18 . 0.9500 ?
    C18 C19 . 1.388(2) ?
    C18 C17 . 1.387(2) ?
    C19 H19 . 0.9500 ?
    C10 H10 . 0.9500 ?
    C10 C11 . 1.3916(19) ?
    C17 H17 . 0.9500 ?
    C11 H11 . 0.9500 ?
    C11 C12 . 1.383(2) ?
    C12 H12 . 0.9500 ?
loop_
    _geom_angle_atom_site_label_1
    _geom_angle_atom_site_label_2
    _geom_angle_atom_site_label_3
    _geom_angle_site_symmetry_1
    _geom_angle_site_symmetry_3
    _geom_angle
    _geom_angle_publ_flag
    O1 S1 N1 . . 105.29(5) y
    O1 S1 C8 . . 107.63(6) y
    O2 S1 O1 . . 119.83(5) y
    O2 S1 N1 . . 107.85(5) y
    O2 S1 C8 . . 108.68(6) y
    N1 S1 C8 . . 106.87(5) y
    S1 N1 H1 . . 111.2(11) ?
    C1 N1 S1 . . 121.88(8) y
    C1 N1 H1 . . 119.1(11) ?
    C2 C1 N1 . . 120.96(10) ?
    C6 C1 N1 . . 117.52(10) ?
    C6 C1 C2 . . 121.33(11) ?
    C1 C2 C13 . . 121.39(10) ?
    C3 C2 C1 . . 116.96(10) ?
    C3 C2 C13 . . 121.65(10) ?
    C1 C6 H6 . . 119.9 ?
    C5 C6 C1 . . 120.27(11) ?
    C5 C6 H6 . . 119.9 ?
    C2 C3 H3 . . 119.1 ?
    C4 C3 C2 . . 121.82(11) ?
    C4 C3 H3 . . 119.1 ?
    C20 C15 C14 . . 122.56(11) ?
    C16 C15 C14 . . 119.30(11) ?
    C16 C15 C20 . . 118.14(11) ?
    C2 C13 H13 . . 117.3 ?
    C14 C13 C2 . . 125.34(11) ?
    C14 C13 H13 . . 117.3 ?
    C15 C14 H14 . . 117.1 ?
    C13 C14 C15 . . 125.78(11) ?
    C13 C14 H14 . . 117.1 ?
    C9 C8 S1 . . 119.56(9) ?
    C7 C8 S1 . . 119.01(10) ?
    C7 C8 C9 . . 121.31(12) ?
    C8 C9 H9 . . 120.5 ?
    C10 C9 C8 . . 118.96(12) ?
    C10 C9 H9 . . 120.5 ?
    C15 C20 H20 . . 119.5 ?
    C19 C20 C15 . . 120.97(12) ?
    C19 C20 H20 . . 119.5 ?
    C15 C16 H16 . . 119.6 ?
    C17 C16 C15 . . 120.79(12) ?
    C17 C16 H16 . . 119.6 ?
    C8 C7 H7 . . 120.6 ?
    C8 C7 C12 . . 118.90(13) ?
    C12 C7 H7 . . 120.6 ?
    C3 C4 H4 . . 120.0 ?
    C3 C4 C5 . . 120.09(11) ?
    C5 C4 H4 . . 120.0 ?
    C6 C5 C4 . . 119.53(11) ?
    C6 C5 H5 . . 120.2 ?
    C4 C5 H5 . . 120.2 ?
    C19 C18 H18 . . 120.1 ?
    C17 C18 H18 . . 120.1 ?
    C17 C18 C19 . . 119.80(12) ?
    C20 C19 C18 . . 120.18(13) ?
    C20 C19 H19 . . 119.9 ?
    C18 C19 H19 . . 119.9 ?
    C9 C10 H10 . . 120.0 ?
    C9 C10 C11 . . 120.03(12) ?
    C11 C10 H10 . . 120.0 ?
    C16 C17 H17 . . 120.0 ?
    C18 C17 C16 . . 120.06(12) ?
    C18 C17 H17 . . 120.0 ?
    C10 C11 H11 . . 119.7 ?
    C12 C11 C10 . . 120.53(13) ?
    C12 C11 H11 . . 119.7 ?
    C7 C12 H12 . . 119.9 ?
    C11 C12 C7 . . 120.25(13) ?
    C11 C12 H12 . . 119.9 ?
loop_
    _geom_torsion_atom_site_label_1
    _geom_torsion_atom_site_label_2
    _geom_torsion_atom_site_label_3
    _geom_torsion_atom_site_label_4
    _geom_torsion_site_symmetry_1
    _geom_torsion_site_symmetry_2
    _geom_torsion_site_symmetry_3
    _geom_torsion_site_symmetry_4
    _geom_torsion
    _geom_torsion_publ_flag
    S1 N1 C1 C2 . . . . 110.23(11) ?
    S1 N1 C1 C6 . . . . -74.82(13) ?
    S1 C8 C9 C10 . . . . 175.66(9) ?
    S1 C8 C7 C12 . . . . -174.65(10) ?
    O1 S1 N1 C1 . . . . 164.82(9) ?
    O1 S1 C8 C9 . . . . 37.47(11) ?
    O1 S1 C8 C7 . . . . -146.36(10) ?
    O2 S1 N1 C1 . . . . 35.79(10) ?
    O2 S1 C8 C9 . . . . 168.65(9) ?
    O2 S1 C8 C7 . . . . -15.19(11) ?
    N1 S1 C8 C9 . . . . -75.20(10) ?
    N1 S1 C8 C7 . . . . 100.96(10) ?
    N1 C1 C2 C3 . . . . 175.13(10) ?
    N1 C1 C2 C13 . . . . -4.13(16) ?
    N1 C1 C6 C5 . . . . -175.42(11) ?
    C1 C2 C3 C4 . . . . 0.15(17) ?
    C1 C2 C13 C14 . . . . 160.81(12) ?
    C1 C6 C5 C4 . . . . 0.07(19) ?
    C2 C1 C6 C5 . . . . -0.48(18) ?
    C2 C3 C4 C5 . . . . -0.56(18) ?
    C2 C13 C14 C15 . . . . -179.52(11) ?
    C6 C1 C2 C3 . . . . 0.37(16) ?
    C6 C1 C2 C13 . . . . -178.89(11) ?
    C3 C2 C13 C14 . . . . -18.42(18) ?
    C3 C4 C5 C6 . . . . 0.44(19) ?
    C15 C20 C19 C18 . . . . -0.9(2) ?
    C15 C16 C17 C18 . . . . -0.97(19) ?
    C13 C2 C3 C4 . . . . 179.40(11) ?
    C14 C15 C20 C19 . . . . 177.62(12) ?
    C14 C15 C16 C17 . . . . -176.72(11) ?
    C8 S1 N1 C1 . . . . -80.91(10) ?
    C8 C9 C10 C11 . . . . -0.86(18) ?
    C8 C7 C12 C11 . . . . -1.2(2) ?
    C9 C8 C7 C12 . . . . 1.44(18) ?
    C9 C10 C11 C12 . . . . 1.1(2) ?
    C20 C15 C14 C13 . . . . -6.09(19) ?
    C20 C15 C16 C17 . . . . 2.61(18) ?
    C16 C15 C14 C13 . . . . 173.20(12) ?
    C16 C15 C20 C19 . . . . -1.68(19) ?
    C7 C8 C9 C10 . . . . -0.41(18) ?
    C19 C18 C17 C16 . . . . -1.7(2) ?
    C10 C11 C12 C7 . . . . 0.0(2) ?
    C17 C18 C19 C20 . . . . 2.6(2) ?
loop_
    _geom_hbond_atom_site_label_d
    _geom_hbond_atom_site_label_h
    _geom_hbond_atom_site_label_a
    _geom_hbond_site_symmetry_a
    _geom_hbond_distance_dh
    _geom_hbond_distance_ha
    _geom_hbond_distance_da
    _geom_hbond_angle_dha
    N1 H1 O1 3_666 0.888(18) 2.010(18) 2.8907(14) 170.8(17)
    C6 H6 O2 2_646 0.95 2.53 3.3332(16) 143
    C7 H7 O2 . 0.95 2.54 2.9208(16) 104
    C12 H12 Cg1 1_565 0.95 2.59 3.4333(15) 148
    C19 H19 Cg1 4_575 0.95 2.81 3.5747(15) 141
_shelx_space_group_comment
;
The symmetry employed for this shelxl refinement is uniquely defined
by the following loop, which should always be used as a source of
symmetry information in preference to the above space-group names.
They are only intended as comments.
;
_shelx_estimated_absorpt_T_min     0.703
_shelx_estimated_absorpt_T_max     0.840
_shelx_hkl_file
;
   0   0  -2  971.82   31.28
   0   0  -3    0.29    0.37
   0   0   3    0.29    0.44
   0   0  -4 1895.90   61.87
   0   0   4 1947.68   61.94
   0   0  -5    1.60    0.81
   0   0  -5    0.17    0.43
   0   0   5    1.03    0.63
   0   0   6 3129.89   99.16
   0   0  -6 3043.21   99.37
   0   0  -6 3044.83   98.88
   0   0   6 2996.20   98.31
   0   0  -7   -0.31    0.71
   0   0   7   -0.32    0.68
   0   0   7    0.52    0.66
   0   0  -7    0.35    0.75
   0   0   7   -0.31    0.77
   0   0   8  190.08   10.10
   0   0   8  195.54   10.08
   0   0  -8  167.68   10.04
   0   0   9    0.45    0.74
   0   0   9   -0.43    0.71
   0   0  -9    0.50    0.95
   0   0  -9   -0.47    0.78
   0   0  10  239.16   13.13
   0   0 -10  232.45   13.30
   0   0 -10  224.65   13.43
   0   0  10  239.51   12.97
   0   0  11   -0.58    0.79
   0   0 -11    0.63    1.20
   0   0 -11    1.24    1.56
   0   0 -11   -0.55    0.74
   0   0 -11   -0.66    1.41
   0   0  11   -0.57    1.09
   0   0  12  926.27   34.66
   0   0  12  908.62   30.24
   0   0 -12  873.52   34.96
   0   0  12  899.61   34.67
   0   0 -12  982.38   36.58
   0   0 -12  922.04   35.34
   0   0 -12  901.69   29.97
   0   0  13    1.32    0.89
   0   0 -13   -0.79    1.50
   0   0  13    0.67    0.91
   0   0  13   -0.68    1.44
   0   0 -13   -0.74    1.57
   0   0 -13    0.31    0.73
   0   0  14   86.16    5.98
   0   0  14   79.93    5.79
   0   0 -14   70.67    7.76
   0   0  14   84.63    7.91
   0   0 -14   83.98    8.36
   0   0  14   79.39    5.69
   0   0  14   73.11    5.57
   0   0  15   -0.30    0.92
   0   0 -15   -0.74    1.21
   0   0  15   -0.32    1.09
   0   0  15   -0.31    0.84
   0   0 -15   -0.68    2.15
   0   0  15   -0.96    0.74
   0   0  16    0.27    0.76
   0   0 -16    0.29    0.91
   0   0  16    0.51    0.77
   0   0  16    0.81    0.96
   0   0  16    0.80    0.76
   0   0  17    0.21    0.69
   0   0  17    0.20    0.60
   0   0 -17    0.22    0.63
   0   0  17   -0.17    0.59
   0   0 -18   82.24    4.26
   0   0  18   83.20    4.00
   0  -1   0   11.49    0.93
   0  -1   0   11.46    0.93
   0   1  -1 1576.64   50.24
   0   1  -1 1571.02   50.36
   0  -1   1 1635.58   50.49
   0  -1   1 1606.68   50.36
   0  -1  -1 1617.80   50.25
   0   1  -1 1551.38   50.21
   0   1   1 1577.65   50.11
   0   1   1 1567.20   49.69
   0  -1  -1 1541.65   49.69
   0   1  -2  996.30   32.60
   0   1  -2 1007.65   33.01
   0   1  -2 1013.89   32.61
   0  -1  -2 1012.34   32.58
   0  -1   2 1010.01   32.60
   0   1   2 1012.15   32.55
   0   1   2 1037.45   32.65
   0   1  -2 1016.30   33.11
   0  -1  -2  995.04   32.74
   0   1  -3 1112.07   38.06
   0   1  -3 1158.09   37.20
   0  -1   3 1127.99   37.19
   0   1  -3 1134.19   37.99
   0  -1  -3 1165.20   37.17
   0   1   3 1206.98   37.28
   0  -1   3 1160.76   38.19
   0   1   3 1154.04   37.11
   0   1  -3 1186.24   37.21
   0   1  -3 1177.50   38.46
   0  -1  -3 1140.38   38.01
   0   1  -4  122.57    5.87
   0  -1   4  126.81    6.08
   0   1   4  127.72    4.94
   0   1  -4  133.42    6.14
   0   1  -4  117.69    4.83
   0   1   4  129.29    4.82
   0   1  -4  134.63    4.91
   0  -1  -4  136.11    6.25
   0   1  -4  135.49    6.55
   0   1  -4  142.07    6.01
   0   1   5  135.80    4.95
   0   1  -5  127.49    4.90
   0   1   5  140.91    4.89
   0   1  -5  139.96    4.93
   0  -1   5  150.04    6.98
   0  -1   5  142.28    7.13
   0   1  -5  134.88    7.16
   0  -1  -5  148.68    7.15
   0   1  -5  140.69    6.48
   0   1  -5  137.04    6.95
   0  -1   6 1310.86   45.35
   0   1  -6 1292.15   44.80
   0  -1  -6 1439.57   46.88
   0   1  -6 1333.45   45.26
   0   1  -6 1325.70   45.82
   0   1  -6 1332.60   46.26
   0  -1   6 1326.45   45.66
   0   1   6 1414.92   45.61
   0  -1   6 1328.70   45.93
   0  -1  -6 1313.13   46.09
   0  -1   7   82.41    5.77
   0   1  -7   93.07    6.20
   0  -1  -7   91.35    6.60
   0   1  -7   93.71    6.52
   0   1  -7   91.37    5.45
   0   1  -7   84.06    5.64
   0   1   7   95.29    5.96
   0  -1   7   87.06    6.13
   0  -1   7   88.51    5.97
   0  -1   8  344.35   16.01
   0  -1  -8  385.39   17.66
   0   1  -8  353.32   15.13
   0   1  -8  383.12   17.48
   0   1  -8  374.47   15.94
   0   1  -8  358.13   16.48
   0   1  -8  387.74   17.36
   0  -1   8  396.98   16.88
   0  -1   8  355.02   16.01
   0   1   8  349.87   15.85
   0  -1   9  307.20   14.35
   0  -1   9  297.59   14.75
   0   1   9  293.32   14.13
   0   1  -9  283.90   13.81
   0   1  -9  308.53   14.99
   0  -1  -9  305.73   15.01
   0   1  -9  309.77   15.79
   0  -1   9  287.17   14.28
   0  -1  -9  284.18   14.87
   0   1  -9  280.82   14.55
   0   1  10   35.43    4.28
   0  -1  10   32.47    4.17
   0  -1 -10   35.03    4.41
   0  -1  10   33.25    4.55
   0   1 -10   45.18    4.70
   0   1 -10   45.08    5.58
   0  -1  10   39.81    4.74
   0   1  10   37.59    4.51
   0   1 -10   34.11    4.54
   0  -1 -10   35.83    4.84
   0   1  11    6.09    2.05
   0  -1  11    8.12    2.38
   0   1 -11    9.73    2.94
   0  -1 -11    3.51    1.77
   0   1 -11    4.14    1.79
   0  -1 -11    4.64    2.00
   0  -1 -11    6.02    1.50
   0   1  11    2.89    1.56
   0  -1  11   10.51    2.67
   0   1 -11    7.78    2.40
   0  -1 -12  206.73   10.47
   0   1 -12  229.19   15.14
   0  -1  12  219.91   13.86
   0  -1 -12  203.29   13.19
   0   1 -12  202.36   13.89
   0   1  12  210.33   13.01
   0   1  12  232.17   10.69
   0  -1  12  205.87   10.36
   0   1  12  215.85   13.37
   0   1 -12  213.66   13.87
   0  -1 -12  202.95   13.64
   0   1 -12  223.36   13.68
   0   1 -13   26.82    4.51
   0  -1 -13   32.15    5.16
   0   1  13   34.48    3.57
   0  -1  13   39.28    3.83
   0   1  13   31.65    4.78
   0   1 -13   33.73    5.31
   0  -1  13   41.80    5.71
   0   1 -13   34.93    5.44
   0   1 -13   19.71    4.47
   0  -1 -13   42.25    3.99
   0   1  14  109.11    9.26
   0  -1 -14  101.67    9.40
   0  -1  14  114.38    6.98
   0   1  14  115.15    6.98
   0   1 -14   97.67    9.35
   0   1 -14   91.55    9.23
   0  -1  14  104.72    9.41
   0  -1  14  118.00    7.37
   0  -1  14  116.99    7.22
   0  -1 -14  110.26    6.89
   0   1 -14  116.49    9.58
   0  -1 -14  104.18    9.50
   0   1  15    9.41    2.00
   0  -1 -15    7.25    1.85
   0   1  15   13.83    3.12
   0   1  15    8.49    1.80
   0  -1 -15   10.58    3.23
   0   1 -15   14.55    3.14
   0  -1 -15    9.63    2.79
   0   1 -15    9.80    2.88
   0  -1  15    8.69    1.90
   0  -1  15    8.59    1.93
   0  -1  15    5.28    1.50
   0  -1  16  100.42    6.05
   0   1  16  108.01    6.29
   0  -1  16  123.54    6.75
   0   1 -16  109.25    6.33
   0   1  16  104.41    6.15
   0  -1 -16  104.78    6.48
   0  -1 -16  102.91    6.01
   0   1  16  107.23    6.24
   0   1  17   67.33    4.25
   0  -1  17   64.26    4.25
   0  -1 -17   65.66    3.97
   0   1  17   69.38    4.17
   0  -1 -17   65.68    4.32
   0   1 -17   63.92    4.04
   0   1  17   70.35    4.21
   0  -1  18    3.95    0.83
   0  -1 -18    4.44    0.93
   0   1  18    3.55    0.88
   0   2   0 2716.83   86.30
   0  -2   0 2672.44   86.23
   0  -2   1 1055.78   35.26
   0   2  -1 1073.29   35.31
   0  -2  -1 1063.11   35.46
   0   2   1 1079.30   35.08
   0   2  -1 1048.60   34.15
   0   2  -2 2056.65   67.83
   0  -2  -2 2130.27   67.83
   0   2  -2 2092.63   68.18
   0  -2   2 2088.12   67.86
   0  -2   2 2107.74   68.14
   0   2   2 2158.14   68.01
   0   2  -2 2132.58   67.93
   0   2   2 2105.71   67.74
   0  -2  -2 2107.17   66.67
   0   2  -2 2081.91   67.43
   0   2  -3    0.98    0.64
   0  -2  -3    1.14    0.55
   0  -2   3    1.64    0.62
   0   2  -3    0.94    0.65
   0   2   3    1.55    0.57
   0   2  -3    1.18    0.65
   0   2  -3    0.30    0.45
   0  -2  -3    2.07    0.61
   0   2  -3    0.84    0.58
   0  -2   4  101.07    5.86
   0   2  -4   97.61    4.81
   0   2  -4  101.56    5.47
   0   2   4   94.13    4.62
   0   2   4   97.53    4.87
   0   2  -4   88.53    5.41
   0   2  -4   96.32    5.47
   0   2  -4   99.22    4.84
   0   2  -4  106.30    5.62
   0  -2  -4   96.00    4.95
   0  -2   5  455.40   18.78
   0  -2   5  501.04   19.11
   0   2   5  476.07   17.07
   0   2   5  484.35   16.79
   0   2  -5  447.75   18.44
   0   2  -5  500.34   18.80
   0  -2  -5  490.83   18.03
   0   2   6 1039.55   34.97
   0  -2   6 1032.47   36.14
   0   2  -6  909.30   35.28
   0   2   6  963.12   35.26
   0  -2  -6 1020.23   36.06
   0   2  -6 1051.41   34.85
   0  -2  -6  950.79   34.97
   0   2  -6 1036.07   35.68
   0   2  -6  994.35   35.91
   0   2   7  500.43   19.55
   0  -2   7  487.58   20.50
   0   2  -7  468.14   20.09
   0   2  -7  506.02   19.27
   0   2  -7  479.18   20.09
   0  -2  -7  506.03   20.02
   0   2  -7  496.28   20.78
   0   2   7  505.93   20.11
   0  -2  -7  491.15   20.70
   0  -2   8    8.40    2.09
   0   2   8    5.79    1.51
   0  -2  -8    4.55    1.54
   0   2  -8    3.99    1.39
   0   2  -8    7.29    1.88
   0   2  -8    5.08    1.40
   0  -2  -8    5.85    1.98
   0   2   8    5.69    1.65
   0  -2   9   12.89    2.88
   0  -2   9   16.46    3.01
   0  -2  -9   12.78    2.60
   0   2  -9   15.80    2.63
   0   2  -9   20.57    3.52
   0   2  -9   11.00    2.47
   0  -2  -9   15.92    3.09
   0   2   9   15.92    2.82
   0  -2 -10   -0.30    0.86
   0   2  10    0.28    0.66
   0   2 -10    1.15    1.09
   0   2 -10    0.68    0.91
   0   2 -10    0.94    0.90
   0   2 -10   -0.58    0.95
   0  -2  10    1.15    1.22
   0  -2  10    0.61    0.82
   0   2 -11  499.24   23.79
   0  -2  11  542.74   24.67
   0  -2  11  477.99   23.26
   0   2  11  523.49   20.14
   0  -2  11  503.89   20.14
   0  -2 -11  517.45   20.53
   0   2 -11  576.02   26.04
   0  -2 -11  509.98   24.64
   0  -2 -12   42.50    6.10
   0  -2 -12   41.37    4.06
   0   2  12   39.26    3.82
   0   2  12   37.06    3.73
   0   2 -12   46.99    6.41
   0  -2  12   40.19    5.66
   0   2 -12   36.06    5.31
   0  -2  13    2.69    1.32
   0   2  13    3.92    1.32
   0  -2 -13    2.53    1.09
   0  -2 -13    5.57    2.51
   0  -2  13    4.54    2.04
   0  -2  13    7.10    1.73
   0   2  13    2.34    1.24
   0  -2  13    4.67    1.68
   0  -2  13    3.10    1.23
   0  -2 -13    4.13    1.97
   0   2  13    3.30    1.45
   0   2 -13    5.92    2.12
   0   2  13    4.04    2.22
   0   2 -13    4.44    2.39
   0  -2 -13    3.94    1.49
   0  -2  14   34.86    3.69
   0  -2  14   35.90    3.74
   0  -2 -14   32.82    4.86
   0   2  14   39.63    3.81
   0  -2 -14   38.01    4.07
   0   2 -14   35.54    5.56
   0   2  14   28.40    4.79
   0   2 -14   36.66    5.43
   0   2  14   32.94    3.60
   0  -2  14   38.42    3.82
   0   2  14   36.25    3.47
   0  -2  14   31.92    3.79
   0  -2 -14   42.08    3.78
   0  -2  14   42.84    5.86
   0  -2 -14   37.90    5.62
   0  -2 -15   30.12    3.21
   0   2  15   18.75    3.77
   0  -2  15   26.47    3.34
   0  -2  15   27.11    2.97
   0   2  15   27.26    3.10
   0   2 -15   28.66    4.71
   0   2  15   25.40    2.91
   0  -2 -15   21.06    2.99
   0  -2  15   28.98    3.13
   0  -2  15   26.08    3.08
   0   2  16    2.14    1.09
   0  -2 -16    4.51    1.32
   0   2  16    4.84    1.22
   0  -2 -16    4.39    1.25
   0  -2  16    3.62    1.30
   0   2  16    1.98    1.06
   0  -2  16    3.32    1.06
   0  -2  17    0.20    0.77
   0   2  17    0.35    0.72
   0  -2  17    0.21    0.74
   0   2  17    0.36    0.59
   0  -2 -17    0.63    0.64
   0  -2 -17   -0.21    0.73
   0  -2 -17    0.34    0.63
   0   2  18    1.08    0.54
   0  -2  18    0.48    0.51
   0  -2 -18    0.17    0.32
   0  -2 -18    0.64    0.46
   0  -2  18    0.50    0.48
   0   3   0    1.21    0.77
   0   3   0   -0.23    0.64
   0  -3   0    2.35    0.98
   0  -3   0    0.23    0.49
   0   3   0    0.24    0.69
   0   3   0    0.22    0.47
   0   3  -1    2.85    0.99
   0   3   1    6.01    1.28
   0   3   1    2.19    0.81
   0   3  -1    5.20    1.21
   0   3   1    5.63    1.24
   0  -3   1    3.52    1.00
   0   3   1    2.91    0.90
   0   3  -1    1.92    0.86
   0  -3  -1    2.77    1.01
   0   3   2  120.44    5.86
   0   3  -2  115.99    5.20
   0  -3   2  112.17    6.49
   0   3  -2  107.50    6.18
   0  -3   2  123.58    6.51
   0   3   2  127.68    6.57
   0   3   2  104.00    5.93
   0   3  -2  115.14    6.28
   0  -3   2  124.03    6.41
   0  -3  -2  117.35    6.23
   0   3  -3 1772.84   57.53
   0   3   3 1720.42   57.31
   0  -3   3 1809.62   58.83
   0  -3   3 1770.07   59.29
   0   3  -3 1721.39   58.86
   0   3  -3 1750.97   58.29
   0   3  -3 1794.93   58.43
   0   3   3 1789.07   58.50
   0   3   3 1730.51   57.93
   0  -3   3 1702.39   58.20
   0  -3  -3 1782.50   58.20
   0  -3   4  115.98    7.13
   0  -3   4   99.05    6.45
   0  -3  -4  111.44    5.15
   0   3  -4  113.73    6.14
   0   3   4  110.13    6.50
   0   3   4  114.87    6.27
   0   3  -4  110.39    6.09
   0  -3  -4  102.51    5.75
   0   3   4  106.61    5.83
   0   3  -4  115.16    6.19
   0   3  -4  114.18    6.78
   0  -3   5  440.19   17.79
   0   3   5  413.03   17.10
   0   3  -5  428.18   16.96
   0   3  -5  418.89   17.52
   0  -3   5  395.10   15.84
   0   3   5  411.92   15.79
   0   3   5  407.50   16.22
   0  -3   6 1406.66   50.45
   0  -3   6 1424.94   50.82
   0  -3  -6 1434.41   49.34
   0   3   6 1435.26   49.84
   0   3  -6 1450.92   49.98
   0  -3  -7   44.17    4.88
   0  -3   7   51.57    5.13
   0  -3   7   41.24    4.68
   0   3   7   40.01    4.33
   0   3  -7   41.69    4.01
   0   3  -7   45.05    4.50
   0  -3  -8  144.97   10.37
   0  -3   8  187.24   11.24
   0  -3   8  159.55   10.50
   0   3   8  166.35   10.02
   0   3  -8  179.53   10.39
   0   3   9  404.19   18.66
   0  -3  -9  381.62   16.15
   0  -3  -9  384.90   19.60
   0  -3  -9  385.39   18.78
   0  -3   9  389.80   19.44
   0  -3   9  367.83   19.09
   0   3  -9  399.83   18.80
   0   3  -9  440.96   20.38
   0   3 -10  410.34   19.62
   0   3  10  385.43   19.21
   0  -3 -10  402.33   16.97
   0  -3 -10  418.35   21.01
   0  -3 -10  395.01   19.59
   0  -3  10  411.39   20.55
   0   3 -10  383.20   19.42
   0   3 -10  441.31   21.43
   0  -3 -11   11.57    2.27
   0   3  11    9.37    2.80
   0  -3 -11    8.37    2.07
   0  -3 -11    7.38    2.36
   0  -3 -11   19.99    4.08
   0   3 -11   13.37    3.36
   0   3 -11   10.23    3.01
   0   3 -11    7.95    2.54
   0  -3  11    7.86    2.56
   0  -3 -12  113.49    7.29
   0   3 -12   97.72    9.51
   0  -3  12   91.20    8.90
   0  -3  12  113.60    9.60
   0   3 -12   94.55    9.48
   0  -3 -12   91.19    9.14
   0   3  12   95.40    8.54
   0   3  12   92.62    6.30
   0  -3  13   22.96    3.13
   0  -3 -13   20.40    2.97
   0   3  13   12.79    2.28
   0  -3 -13   16.66    2.70
   0   3  13   21.78    2.81
   0   3 -13   17.88    4.01
   0   3 -13   21.62    4.47
   0  -3  13   17.10    3.76
   0  -3  13   11.62    3.18
   0   3  13   20.20    2.76
   0  -3  13   19.06    2.76
   0  -3 -13   17.75    2.53
   0   3  13   18.07    2.46
   0   3  13   13.93    3.21
   0  -3 -13   24.06    4.55
   0   3  14   65.03    4.90
   0  -3 -14   65.09    5.28
   0  -3 -14   60.35    7.06
   0   3  14   61.93    4.81
   0  -3  14   59.64    4.79
   0   3  14   63.77    4.65
   0  -3  14   76.07    5.63
   0  -3 -14   57.61    4.61
   0  -3 -14   65.98    5.16
   0   3 -14   72.59    7.62
   0  -3  14   63.16    5.17
   0  -3 -15    8.60    1.80
   0   3  15   12.37    2.02
   0  -3  15   14.11    2.07
   0  -3  15   15.24    2.41
   0  -3 -15   11.70    1.82
   0  -3 -15   15.31    2.26
   0  -3 -15   12.23    2.16
   0   3  15    9.68    1.79
   0  -3  15    9.63    2.07
   0  -3 -16    0.67    0.73
   0  -3  16    0.22    1.13
   0  -3  16    3.69    1.18
   0   3  16    2.85    1.02
   0  -3 -16    1.50    0.86
   0   3  16    1.51    0.85
   0  -3 -16    1.79    0.89
   0  -3  16    2.80    1.14
   0  -3  16    0.73    0.58
   0   3  16    1.52    0.92
   0  -3 -16    1.44    0.85
   0  -3 -16    2.23    1.00
   0   3  17    0.14    0.56
   0  -3  17    0.16    0.62
   0   3  17    0.77    0.67
   0  -3 -17    0.60    0.57
   0  -3 -17    0.16    0.56
   0  -3  17    0.36    0.64
   0  -3 -17    1.05    0.63
   0   3  17    0.15    0.50
   0   4   0  570.59   21.81
   0   4   0  525.85   21.09
   0   4   0  552.21   21.43
   0   4   0  527.51   21.07
   0  -4   0  532.61   21.13
   0   4   1   32.02    3.43
   0   4  -1   35.88    3.72
   0   4   1   32.63    3.25
   0   4  -1   34.00    3.67
   0   4  -1   27.82    3.33
   0   4   1   39.03    3.83
   0  -4   1   31.05    3.41
   0  -4   1   41.72    3.64
   0   4   1   30.67    3.37
   0   4  -1   36.22    3.58
   0  -4  -1   35.22    3.58
   0  -4   1   42.38    4.08
   0   4  -2   82.88    6.05
   0   4   2   99.10    5.77
   0   4  -2   92.54    6.39
   0  -4  -2   85.48    6.02
   0  -4   2   94.73    6.04
   0   4  -2   84.32    5.90
   0   4   2   97.96    6.28
   0  -4   2   79.61    6.00
   0  -4   2   84.01    5.84
   0   4  -3  124.71    7.65
   0   4   3  123.10    6.57
   0   4  -3  106.07    7.22
   0   4  -3  117.58    7.03
   0  -4  -3  112.47    6.85
   0  -4  -3  121.56    7.45
   0   4   3  120.55    7.34
   0  -4   3  109.93    7.18
   0  -4   3  114.39    7.64
   0   4  -4  676.10   26.71
   0   4  -4  688.49   26.34
   0   4   4  715.72   25.94
   0  -4  -4  651.31   25.34
   0  -4   4  660.69   25.66
   0  -4  -4  669.85   26.34
   0   4   4  682.97   26.39
   0  -4   4  708.36   26.82
   0  -4   4  714.67   27.55
   0   4  -5  297.02   15.08
   0   4   5  327.59   14.38
   0   4   5  323.64   15.25
   0  -4   5  320.00   14.26
   0  -4  -5  347.11   15.08
   0   4   5  335.99   15.26
   0  -4   5  322.82   15.99
   0  -4   5  335.19   15.73
   0  -4  -5  336.97   15.21
   0  -4   6  146.51    9.51
   0  -4  -6  135.66    8.59
   0   4   6  138.15    8.77
   0  -4  -6  134.05    8.77
   0   4  -6  140.66    9.10
   0  -4   7   29.04    4.47
   0  -4   7   47.90    5.31
   0  -4  -7   50.39    4.93
   0   4  -7   47.16    5.16
   0  -4  -7   49.74    5.19
   0   4   7   51.23    5.20
   0  -4  -7   53.19    5.58
   0  -4   8  440.64   21.45
   0  -4   8  413.84   20.63
   0   4  -8  433.00   20.18
   0   4  -8  439.11   19.91
   0  -4  -8  448.17   20.56
   0   4   8  417.93   19.74
   0  -4  -8  403.73   20.20
   0   4   9    2.87    1.28
   0  -4   9    2.76    1.74
   0  -4   9    5.03    2.37
   0   4  -9    5.23    1.84
   0   4  -9    4.70    1.92
   0   4   9    2.88    1.65
   0  -4  -9   -0.65    1.07
   0  -4  -9    3.77    1.89
   0   4  10  428.21   17.48
   0  -4 -10  418.34   18.00
   0   4 -10  442.60   22.37
   0  -4  10  438.77   22.45
   0  -4  10  434.21   22.14
   0  -4 -10  403.86   21.25
   0   4  10  418.13   20.59
   0  -4 -10  436.99   21.25
   0   4 -10  472.53   22.66
   0  -4 -11   62.74    5.25
   0   4  11   55.28    4.64
   0   4  11   65.98    6.76
   0  -4 -11   65.12    7.31
   0   4 -11   61.90    7.31
   0  -4  11   50.48    6.73
   0  -4  11   58.56    7.03
   0   4 -11   70.32    7.65
   0   4  11   67.27    5.06
   0  -4  12   21.79    3.24
   0  -4  12   25.96    3.39
   0  -4  12   16.69    3.15
   0  -4  12   18.24    2.81
   0   4  12   20.77    2.70
   0  -4 -12   22.83    3.08
   0  -4 -12   17.83    2.81
   0   4  12   15.42    2.38
   0   4  12   16.98    3.45
   0  -4 -12   13.63    3.50
   0  -4  12   17.03    2.68
   0  -4  12   18.67    2.76
   0   4  12   18.81    2.62
   0   4  12   21.51    2.67
   0  -4  12   18.85    2.97
   0  -4 -12   14.28    2.52
   0  -4  12   21.86    4.31
   0  -4  12   21.26    4.28
   0   4 -12   15.40    3.58
   0   4 -12   21.30    4.22
   0   4 -12   17.38    4.06
   0  -4  13   20.99    2.81
   0  -4  13   17.55    3.06
   0  -4  13   19.84    2.84
   0   4  13   18.25    3.60
   0  -4 -13   19.51    3.94
   0  -4  13   25.21    3.00
   0   4  13   18.55    2.54
   0  -4 -13   18.09    2.69
   0  -4 -13   27.72    3.30
   0  -4 -13   24.24    3.10
   0   4  13   20.72    2.77
   0  -4 -13   19.38    2.71
   0   4  13   25.26    2.84
   0  -4 -13   17.68    2.66
   0  -4  13   21.62    3.12
   0  -4 -14  124.37    7.17
   0  -4 -14  117.45    7.15
   0  -4  14  129.95    7.06
   0   4  14  128.86    7.04
   0  -4 -14  123.10    7.25
   0  -4 -14  119.83    7.30
   0  -4  14  123.69    7.21
   0  -4  14  118.91    7.43
   0  -4 -14  125.35    7.03
   0   4  14  126.62    6.76
   0  -4  14  126.76    7.60
   0  -4 -15    4.65    1.18
   0  -4 -15    4.04    1.23
   0   4  15    5.67    1.42
   0  -4  15    3.74    1.09
   0  -4 -15    5.57    1.37
   0  -4 -15    4.44    1.32
   0  -4  15    1.96    1.08
   0  -4  15    4.79    1.70
   0  -4 -15    5.69    1.31
   0   4  15    4.76    1.14
   0  -4  15    4.41    1.37
   0   4  16    1.71    0.89
   0  -4  16    2.31    0.86
   0   4  16    1.86    0.71
   0  -4 -16    3.64    0.85
   0   4  16    0.17    0.80
   0  -4 -16    2.11    0.78
   0  -4 -16    2.60    0.79
   0  -4 -16    1.84    0.89
   0  -4 -17    3.13    0.69
   0   4  17    4.12    0.75
   0  -4  17    4.24    0.75
   0   4  17    2.63    0.58
   0  -5   0   -0.45    0.85
   0   5   0   -0.43    0.91
   0  -5   0   -0.43    0.82
   0  -5   0    0.43    0.81
   0   5   0    0.97    1.13
   0   5   0   -0.44    1.03
   0   5   0   -0.41    0.88
   0  -5   1  425.90   19.49
   0  -5  -1  438.26   19.67
   0   5   1  456.76   20.12
   0  -5   1  431.28   19.22
   0   5  -1  458.26   19.56
   0   5  -1  490.30   20.32
   0   5  -1  424.57   19.33
   0   5   1  457.14   19.23
   0   5  -1  490.92   20.54
   0   5  -1  416.15   19.40
   0  -5  -1  460.46   19.50
   0   5  -2  402.12   18.24
   0   5   2  424.80   17.33
   0   5  -2  380.40   18.02
   0   5  -2  379.25   18.22
   0  -5   2  361.74   17.28
   0  -5  -2  386.24   17.48
   0   5  -2  382.71   17.67
   0  -5  -2  419.00   18.20
   0  -5   2  405.85   18.04
   0   5   2  404.84   18.49
   0  -5  -2  403.91   18.14
   0  -5   2  393.86   18.11
   0   5   2  394.21   17.75
   0   5  -3   12.90    2.76
   0   5  -3   10.46    2.50
   0   5  -3   13.48    2.76
   0  -5  -3   17.45    3.01
   0   5  -3   13.49    2.60
   0  -5  -3   12.96    2.42
   0  -5   3   12.23    2.39
   0  -5   3   13.21    2.52
   0  -5  -3   24.52    3.41
   0   5   3   14.30    2.73
   0   5   3   14.79    2.62
   0  -5   3   12.09    2.52
   0  -5   3   11.93    2.64
   0   5   3   11.34    2.52
   0   5  -4  357.07   17.74
   0   5  -4  381.80   17.81
   0   5  -4  328.74   17.10
   0   5  -4  398.20   17.45
   0  -5  -4  362.69   17.20
   0  -5  -4  359.85   16.42
   0  -5   4  365.45   16.71
   0   5   4  364.69   17.43
   0   5   4  368.97   16.80
   0  -5  -4  359.17   17.03
   0  -5   4  371.02   17.11
   0  -5   4  366.34   18.16
   0  -5   4  344.83   17.19
   0   5   4  360.10   17.05
   0   5  -5   18.36    3.28
   0   5  -5   20.73    3.42
   0   5  -5   21.13    3.53
   0  -5  -5   22.35    3.44
   0  -5  -5   20.06    2.93
   0  -5   5   25.27    3.40
   0   5   5   24.50    3.55
   0   5   5   19.08    3.25
   0  -5  -5   19.98    3.48
   0   5   5   14.72    2.94
   0  -5  -5   20.89    3.26
   0   5   5   18.47    3.01
   0  -5   5   24.17    3.82
   0  -5   5   19.14    3.77
   0   5  -6   28.97    4.26
   0   5   6   39.29    4.80
   0   5   6   34.24    4.01
   0  -5  -6   34.51    4.64
   0  -5  -6   36.69    3.45
   0  -5   6   35.02    4.78
   0  -5   6   28.16    4.54
   0   5   6   30.04    2.87
   0  -5  -6   33.56    4.39
   0  -5   7   16.66    3.81
   0  -5   7   17.11    3.53
   0  -5  -7   17.69    3.15
   0   5  -7   16.94    3.25
   0   5  -7   17.59    3.48
   0   5   7   18.06    3.31
   0  -5  -7   19.75    2.67
   0   5   7   17.88    2.21
   0   5   8  381.78   15.52
   0  -5   8  362.50   19.42
   0   5   8  398.17   18.94
   0  -5  -8  361.29   15.84
   0   5  -8  339.45   18.58
   0   5  -9   47.19    5.89
   0   5   9   45.96    4.00
   0   5   9   42.16    3.96
   0   5   9   48.84    5.66
   0  -5  -9   41.57    4.14
   0  -5   9   44.50    6.07
   0  -5   9   40.59    6.04
   0  -5  10   51.43    4.98
   0  -5  10   62.36    7.19
   0  -5  10   53.96    6.99
   0   5  10   49.45    4.27
   0  -5  10   51.95    4.69
   0   5  10   52.17    4.37
   0  -5  10   51.63    4.84
   0   5  10   48.37    4.06
   0  -5 -10   61.37    6.83
   0  -5  10   53.67    4.56
   0  -5  10   52.55    4.17
   0  -5 -10   50.25    4.30
   0  -5  10   45.26    4.73
   0  -5  10   52.50    4.74
   0   5  10   54.04    4.44
   0  -5 -10   56.74    4.95
   0  -5 -10   55.29    4.68
   0   5  10   58.67    4.71
   0   5  10   56.51    6.33
   0  -5 -10   57.13    4.95
   0   5 -10   54.51    6.48
   0  -5  11    1.19    1.13
   0  -5  11    1.70    0.97
   0  -5  11    1.64    1.91
   0  -5  11    0.78    1.48
   0  -5  11    0.38    0.89
   0  -5 -11    0.35    1.11
   0   5  11    0.30    0.95
   0  -5 -11    0.66    1.26
   0  -5  11    0.71    0.83
   0   5  11    2.15    1.20
   0   5  11   -0.27    0.73
   0  -5  11    1.52    1.36
   0  -5  11    0.26    0.70
   0  -5  11    0.36    1.02
   0  -5 -11    0.37    0.94
   0  -5 -11    1.17    0.88
   0   5  11    1.22    0.87
   0  -5 -11   -0.35    0.81
   0   5  11   -0.32    0.80
   0   5  11   -0.64    1.22
   0  -5 -11    1.12    1.18
   0   5 -11    3.73    1.74
   0  -5  12   54.78    4.06
   0  -5  12   66.85    5.03
   0  -5  12   61.43    5.38
   0  -5  12   61.76    4.98
   0   5  12   56.43    4.50
   0  -5 -12   59.87    5.01
   0   5  12   55.62    4.54
   0  -5 -12   58.13    4.84
   0   5  12   59.27    6.35
   0   5  12   57.29    4.53
   0  -5  12   63.12    4.93
   0  -5 -12   61.17    6.27
   0  -5  12   62.78    5.15
   0  -5  12   69.23    5.44
   0  -5 -12   58.83    4.87
   0   5  12   64.42    4.43
   0   5  12   58.03    4.51
   0  -5  12   64.54    4.81
   0   5  13  198.52    9.16
   0  -5 -13  189.82    9.40
   0   5  13  187.78    9.18
   0  -5  13  173.74    9.04
   0   5  13  195.41    9.15
   0  -5 -13  160.10   10.72
   0  -5  13  201.33    9.66
   0  -5  13  172.99    8.67
   0  -5  13  192.65    9.46
   0  -5  13  209.13   10.25
   0  -5  13  185.35    9.68
   0  -5 -13  188.61    9.36
   0   5  13  186.72    8.92
   0  -5 -14    0.78    0.78
   0  -5  14   -0.23    0.65
   0   5  14    0.23    0.70
   0  -5 -14    0.48    0.73
   0  -5 -14   -0.24    0.74
   0   5  14    1.41    0.81
   0  -5  14   -0.54    0.89
   0  -5  14   -0.43    0.79
   0   5  14    0.22    0.69
   0  -5  14    0.57    1.82
   0  -5  14    0.24    0.88
   0  -5 -15   82.47    3.99
   0  -5 -15   79.67    3.73
   0  -5 -15   74.92    3.84
   0  -5  15   78.07    3.69
   0   5  15   82.14    3.67
   0  -5 -15   76.69    3.66
   0   5  15   75.72    3.25
   0  -5  15   83.20    4.17
   0   5  16   -0.11    0.41
   0  -5 -16    1.25    0.55
   0  -5  16   -0.10    0.43
   0   5  16    0.52    0.40
   0  -5 -16   -0.25    0.54
   0   6   0  138.53   10.08
   0  -6   0  148.29   10.18
   0   6   0  152.69   10.50
   0  -6   0  135.93    7.48
   0  -6   0  140.12    9.71
   0   6   0  148.75    9.77
   0  -6   0  154.36   10.19
   0   6  -1  797.21   31.60
   0   6  -1  749.16   31.43
   0   6   1  801.46   31.30
   0   6  -1  802.60   32.93
   0   6  -1  791.72   32.17
   0  -6  -1  784.98   31.72
   0   6   1  822.95   32.72
   0  -6  -1  795.33   32.08
   0   6  -1  763.02   32.20
   0  -6   1  806.77   32.15
   0  -6   1  775.46   28.31
   0  -6  -1  759.82   28.21
   0  -6  -1  760.44   31.42
   0   6   1  782.08   31.54
   0   6   1  798.91   32.57
   0  -6  -2   79.57    7.08
   0   6  -2   82.57    7.40
   0   6  -2   66.85    6.98
   0   6  -2   56.40    6.09
   0   6   2   71.41    6.23
   0  -6  -2   71.06    6.86
   0   6   2   79.41    7.37
   0   6   2   69.81    6.55
   0  -6   2   74.49    6.92
   0  -6  -2   76.61    6.98
   0  -6   2   69.94    4.93
   0  -6  -2   71.88    4.96
   0  -6  -2   73.00    6.61
   0  -6   2   65.79    6.45
   0   6   2   70.53    6.57
   0   6   2   83.08    7.41
   0  -6  -3  173.04   11.11
   0  -6  -3  160.18    8.34
   0  -6   3  173.51    8.56
   0   6  -3  175.92   11.79
   0   6  -3  160.58   11.12
   0   6  -3  139.24   10.44
   0  -6  -3  183.19   11.48
   0   6   3  162.06   10.61
   0   6   3  167.34   11.37
   0  -6   3  177.29   11.30
   0  -6  -3  159.86   10.78
   0  -6   3  154.13   10.45
   0  -6  -3  169.62   10.63
   0   6   3  160.77   11.07
   0   6   3  184.90   11.26
   0   6   4   73.56    7.11
   0   6   4   68.00    4.86
   0  -6  -4   69.07    6.73
   0  -6  -4   61.58    4.64
   0   6   4   70.53    5.00
   0  -6   4   72.56    4.94
   0   6   4   58.55    6.15
   0  -6  -4   76.47    7.21
   0   6   4   74.07    6.62
   0  -6   4   70.38    6.77
   0  -6  -4   61.41    6.27
   0   6   4   74.79    6.18
   0  -6  -4   71.21    6.42
   0  -6   4   54.25    5.86
   0   6  -4   65.86    6.91
   0   6  -4   63.12    6.65
   0   6  -4   77.90    7.35
   0  -6  -4   64.04    4.69
   0   6   5    0.85    0.81
   0  -6  -5   -0.61    0.82
   0   6   5    1.82    1.12
   0   6   5    0.59    1.37
   0  -6  -5    0.57    1.09
   0   6   5    2.63    1.41
   0  -6   5    1.46    2.09
   0  -6  -5    2.04    1.29
   0  -6   5    2.70    1.36
   0  -6  -5    1.49    1.02
   0  -6  -5    1.64    0.90
   0   6  -5    0.67    1.11
   0   6  -5    1.30    1.39
   0   6  -5    2.71    1.58
   0   6  -5    1.96    1.39
   0  -6   6   33.06    5.19
   0  -6   6   34.12    5.54
   0   6   6   38.01    3.64
   0   6   6   38.66    5.04
   0  -6  -6   37.49    4.96
   0   6  -6   25.17    4.30
   0   6  -6   37.12    5.18
   0   6  -6   32.91    5.06
   0   6   6   38.12    3.44
   0  -6  -6   41.62    5.01
   0  -6  -6   44.15    5.60
   0  -6  -6   42.49    3.87
   0   6   7   62.97    4.55
   0  -6  -7   62.24    5.00
   0  -6  -7   70.02    6.76
   0  -6   7   82.09    8.69
   0  -6   7   47.85    6.49
   0   6  -7   54.23    6.41
   0   6  -7   55.92    6.53
   0   6  -7   65.50    7.10
   0   6   7   63.28    6.65
   0  -6  -7   69.32    7.25
   0   6  -8    0.67    1.10
   0   6  -8    0.69    0.93
   0   6   8   -0.30    0.75
   0  -6   8    0.76    1.08
   0  -6   8    0.84    1.59
   0  -6   8    0.74    1.41
   0  -6   8    0.42    1.06
   0  -6  -8    0.99    1.09
   0   6   8   -0.32    0.91
   0  -6  -8    1.73    1.14
   0  -6   8   -1.48    1.02
   0   6   8    0.30    0.82
   0  -6   8   -0.58    0.87
   0  -6  -8    0.71    1.17
   0  -6   8    0.38    0.88
   0  -6   8    0.40    1.89
   0  -6   8   -0.36    0.91
   0  -6  -8   -1.42    1.69
   0  -6  -8   -0.66    1.57
   0   6   8   -0.32    0.90
   0   6   8    1.89    1.59
   0  -6  -8   -0.35    0.82
   0  -6  -8    0.59    0.79
   0  -6  -9    1.27    1.05
   0  -6   9    1.50    1.43
   0  -6  -9    4.53    1.37
   0   6   9    2.80    1.29
   0  -6   9    1.82    1.10
   0  -6  -9    1.40    1.49
   0  -6   9    1.47    1.16
   0   6   9    0.30    0.69
   0  -6   9    1.12    0.92
   0   6   9    1.18    0.97
   0  -6   9    0.41    1.72
   0  -6   9    1.82    1.29
   0  -6   9    3.22    1.40
   0   6   9    1.74    1.00
   0  -6  -9    1.43    1.08
   0  -6  -9    2.24    1.14
   0   6   9    0.31    0.90
   0   6   9    1.26    1.20
   0  -6  -9    1.78    1.18
   0   6  -9    0.67    1.11
   0   6  -9    0.65    1.24
   0  -6  10   35.75    3.76
   0   6  10   35.13    3.48
   0  -6  10   36.12    3.36
   0  -6  10   30.77    3.35
   0  -6 -10   32.54    4.89
   0  -6 -10   30.41    3.51
   0   6  10   33.82    3.29
   0   6  10   32.91    3.36
   0  -6  10   32.43    3.75
   0  -6 -10   34.02    3.45
   0  -6  10   34.97    4.32
   0  -6  10   33.34    3.69
   0  -6  10   31.14    3.43
   0  -6 -10   34.51    3.70
   0   6  10   39.51    3.54
   0   6  10   40.15    3.71
   0  -6 -10   39.44    3.91
   0  -6  10   35.63    3.73
   0  -6 -10   36.88    3.51
   0   6  10   30.51    4.51
   0  -6  10   34.03    3.92
   0   6  11  241.77   10.73
   0  -6  11  223.99   11.03
   0  -6  11  225.21   10.59
   0  -6  11  229.23   10.25
   0  -6 -11  250.70   14.15
   0   6  11  234.20   10.45
   0   6  11  242.23   10.86
   0  -6  11  229.65   10.84
   0  -6 -11  227.24   10.58
   0  -6  11  225.45   11.04
   0  -6  11  253.41   12.16
   0  -6 -11  237.97   11.37
   0   6  11  229.63   10.57
   0   6  11  242.69   10.98
   0  -6 -11  250.64   11.47
   0  -6  11  244.20   11.39
   0  -6 -11  234.06   10.57
   0   6  11  249.46   13.84
   0  -6  11  233.36   11.62
   0   6  12   78.56    4.95
   0   6  12   76.12    4.62
   0  -6 -12   70.60    6.46
   0  -6  12   81.01    5.99
   0  -6  12   71.92    5.03
   0  -6 -12   68.14    4.49
   0  -6 -12   82.17    5.45
   0   6  12   81.54    4.92
   0   6  12   75.59    4.97
   0  -6 -12   82.91    5.47
   0  -6  12   89.33    5.76
   0  -6  12   69.18    4.36
   0   6  12   78.91    4.92
   0  -6  12   72.80    4.99
   0  -6  12   76.74    5.14
   0   6  13   96.50    5.37
   0  -6 -13  115.25    6.00
   0   6  13  108.52    5.54
   0  -6 -13  115.16    6.11
   0   6  13   95.87    5.50
   0  -6 -13  101.61    5.86
   0  -6  13   97.78    5.57
   0  -6 -13   82.76    6.58
   0  -6  13  102.53    5.51
   0  -6  13  106.99    5.95
   0   6  14   11.19    1.49
   0   6  14    8.70    1.30
   0   6  14    9.57    1.30
   0  -6 -14   12.50    1.62
   0  -6  14   11.69    1.49
   0  -6 -14    8.85    1.47
   0   6  15   34.30    2.04
   0  -6 -15   38.03    2.32
   0  -6 -15   36.91    2.37
   0   7   0    2.80    1.76
   0   7   0   -0.67    1.27
   0  -7   0    0.68    1.13
   0   7   0   -0.69    1.31
   0  -7   0   -0.66    0.70
   0  -7   0   -0.66    0.63
   0   7  -1  213.48   13.28
   0   7   1  205.70   12.30
   0   7   1  218.11   13.87
   0   7  -1  210.61   13.63
   0   7   1  205.41   13.38
   0   7  -1  203.35   13.46
   0  -7  -1  230.86   13.93
   0  -7   1  227.95   13.93
   0   7   1  217.78   13.99
   0  -7  -1  227.14   13.69
   0  -7  -1  221.11   10.69
   0   7   1  203.58   10.36
   0  -7  -2  475.17   22.57
   0  -7   2  477.40   22.73
   0   7  -2  453.25   22.49
   0   7  -2  481.80   23.11
   0  -7  -2  494.36   23.17
   0   7   2  480.63   23.42
   0  -7   2  521.90   23.59
   0   7   2  484.89   22.83
   0  -7  -2  464.86   22.87
   0   7   2  478.37   23.20
   0   7  -2  467.01   22.86
   0   7   2  463.20   18.98
   0  -7  -2  467.24   19.06
   0  -7   2  471.83   19.15
   0   7   3  120.66    9.06
   0  -7  -3  114.38    9.66
   0  -7   3  133.39   10.28
   0  -7  -3  133.10   10.12
   0   7  -3  132.87   10.24
   0   7   3  137.09   10.52
   0   7   3  120.08    9.50
   0   7   3  115.49    9.24
   0  -7  -3  116.93    9.65
   0   7  -3  117.13    9.71
   0  -7  -3  135.60    7.65
   0   7   3  140.65    7.70
   0  -7   3  123.73    7.43
   0  -7  -3  134.25    9.87
   0  -7   3  121.34    9.59
   0   7   3  132.76    7.63
   0   7   3  126.92   10.21
   0  -7  -4   35.79    5.12
   0   7   4   30.99    4.47
   0   7   4   32.20    4.94
   0  -7  -4   28.17    4.42
   0   7  -4   25.25    4.30
   0   7  -4   33.35    4.99
   0   7  -4   33.47    5.19
   0  -7  -4   32.58    4.88
   0  -7  -4   32.52    3.37
   0   7   4   30.10    3.34
   0   7   4   30.47    4.48
   0   7   4   30.13    3.35
   0  -7  -4   30.24    4.41
   0  -7   4   27.67    4.34
   0  -7   5   86.49    6.52
   0  -7   5   94.56    5.59
   0   7   5   87.06    5.87
   0  -7   5   94.29    5.88
   0  -7   5   76.35    7.29
   0  -7  -5   78.73    5.91
   0  -7  -5   85.58    5.79
   0   7   5   80.75    5.87
   0  -7   5   89.55    5.83
   0   7   5   79.00    7.27
   0  -7  -5   98.61    8.70
   0  -7  -5   90.89    8.07
   0  -7  -5   84.59    5.98
   0  -7   5   97.76    6.74
   0   7  -5   83.70    8.30
   0   7  -5   90.47    8.29
   0   7   5   88.19    5.95
   0  -7  -5   88.60    5.80
   0  -7  -5   89.68    5.84
   0  -7  -5   87.87    8.10
   0   7   5   80.68    7.56
   0  -7  -6   11.61    2.16
   0   7   6   11.92    1.97
   0  -7   6    9.75    2.15
   0   7   6    9.49    1.97
   0  -7  -6   12.24    2.14
   0  -7   6   11.53    1.98
   0  -7  -6    8.34    2.50
   0  -7  -6   13.70    3.12
   0  -7  -6    9.50    1.94
   0  -7  -6   12.71    2.21
   0   7   6   14.00    3.03
   0   7  -6    8.72    2.73
   0   7  -6    8.61    2.67
   0  -7  -6   17.13    2.47
   0  -7   6   10.40    1.73
   0  -7  -7   15.83    2.36
   0  -7  -7   18.05    3.70
   0  -7   7   10.30    2.16
   0  -7  -7   12.30    2.22
   0   7   7    9.14    1.66
   0   7   7   10.48    2.00
   0  -7   7   12.67    2.12
   0  -7   7   13.36    2.44
   0  -7  -7    8.81    1.90
   0  -7  -7   14.33    2.30
   0   7   7   10.19    2.70
   0  -7  -7   13.57    2.22
   0  -7   7    9.69    2.20
   0  -7  -7   15.49    3.20
   0  -7   8   33.21    3.85
   0  -7   8   31.37    3.14
   0   7   8   27.48    3.06
   0  -7  -8   36.81    5.10
   0   7   8   34.30    3.44
   0  -7  -8   29.61    3.29
   0  -7  -8   30.12    3.25
   0  -7   8   30.63    3.56
   0  -7  -8   27.54    3.18
   0   7   8   34.14    3.39
   0   7   8   26.65    4.05
   0  -7   8   32.08    3.59
   0   7   8   30.93    2.98
   0  -7  -8   29.90    3.34
   0  -7  -8   27.15    3.13
   0  -7  -8   29.58    4.23
   0  -7   9    3.59    1.32
   0  -7  -9    1.42    1.05
   0  -7  -9    2.09    1.10
   0   7   9    1.38    0.83
   0  -7  -9    1.49    0.99
   0   7   9    1.11    1.06
   0  -7  -9    2.08    1.10
   0  -7  -9   -0.62    1.03
   0  -7   9    1.74    0.86
   0   7   9    1.58    0.87
   0  -7  -9    1.15    0.91
   0  -7   9    2.56    1.21
   0  -7 -10   44.34    3.67
   0  -7  10   47.79    4.07
   0  -7 -10   39.54    3.75
   0   7  10   48.95    3.89
   0   7  10   48.65    3.59
   0   7  10   44.15    3.70
   0  -7 -10   54.75    4.15
   0   7  10   51.61    3.79
   0  -7 -10   48.08    5.60
   0  -7  10   48.51    3.61
   0  -7  10   47.68    3.57
   0  -7 -10   46.75    3.96
   0  -7  10   50.34    4.21
   0  -7 -10   51.83    3.89
   0  -7  11    8.36    1.74
   0  -7 -11    7.35    1.34
   0  -7 -11    9.01    1.65
   0   7  11    8.97    1.56
   0   7  11    8.21    1.40
   0  -7 -11    8.32    1.66
   0   7  11    8.11    1.50
   0  -7 -11   10.89    2.40
   0   7  11    8.07    1.37
   0  -7  11    6.08    1.23
   0  -7 -11    7.45    1.52
   0  -7  11    8.77    1.69
   0   7  12   17.88    1.70
   0   7  12   16.73    1.88
   0  -7 -12   22.15    2.26
   0   7  12   14.19    1.63
   0  -7 -12   18.80    2.07
   0  -7 -12   17.07    1.74
   0  -7  12   19.80    2.09
   0   7  12   17.13    1.90
   0  -7  12   19.73    2.24
   0   7  13   60.38    3.21
   0  -7 -13   60.40    3.43
   0  -7 -13   57.22    3.31
   0   7  13   51.72    2.83
   0   8   0    0.67    1.10
   0  -8   0    0.67    0.91
   0  -8   0    1.62    1.11
   0   8   0    2.74    1.84
   0  -8   0   -0.70    1.33
   0   8   0   -0.67    1.10
   0   8   0    1.85    1.18
   0  -8   0    1.97    1.07
   0  -8   0    1.68    1.01
   0  -8   0    2.19    1.23
   0  -8  -1    0.32    0.80
   0   8  -1    0.66    1.25
   0   8   1   -0.67    1.10
   0  -8  -1   -0.67    0.90
   0  -8  -1   -0.32    1.01
   0   8  -1   -0.67    1.57
   0   8   1   -0.66    1.40
   0  -8   1    2.09    1.48
   0  -8  -1   -0.70    1.32
   0   8   1   -0.60    1.28
   0  -8   1    1.43    1.09
   0  -8  -1    0.33    0.84
   0  -8   1    0.92    1.27
   0  -8  -1   -0.33    0.90
   0  -8   2    5.74    1.68
   0  -8  -2    5.75    1.59
   0   8   2    9.36    1.75
   0  -8   2    5.68    1.63
   0  -8  -2    4.06    1.44
   0  -8  -2    3.26    1.65
   0  -8   2    7.25    2.44
   0   8  -2    7.25    2.27
   0   8  -2    5.25    2.17
   0   8   2    8.30    2.44
   0   8   2    4.12    2.07
   0  -8  -2    8.21    2.69
   0   8   2    5.15    1.97
   0  -8  -2    8.79    1.89
   0  -8   2    8.04    1.70
   0   8   2    7.35    2.47
   0   8  -2    3.85    2.03
   0   8   2    8.20    1.93
   0  -8  -2    8.82    1.85
   0   8  -3   10.30    2.76
   0   8  -3   10.11    2.84
   0  -8  -3   11.93    2.97
   0   8   3   15.23    3.14
   0  -8   3    9.63    1.83
   0  -8   3    8.87    1.71
   0  -8  -3   14.72    2.25
   0  -8   3   10.23    2.19
   0  -8  -3    7.02    1.69
   0   8   3    9.00    1.77
   0  -8   3    7.64    2.29
   0  -8  -3   12.52    2.87
   0  -8  -3   13.16    2.17
   0  -8   3   10.64    1.98
   0   8  -3    6.79    2.37
   0   8   3    9.81    1.97
   0  -8  -3    8.20    1.83
   0  -8  -4  172.03    8.66
   0   8   4  153.26   10.58
   0  -8  -4  154.03   11.05
   0   8  -4  160.40   11.17
   0   8  -4  132.99   10.23
   0  -8   4  160.59    8.04
   0   8   4  159.17    8.55
   0   8  -4  142.31   10.40
   0   8   4  174.73    8.43
   0  -8   4  167.32    9.27
   0  -8  -4  171.66    8.87
   0  -8   4  169.51    9.18
   0   8   4  162.67    8.45
   0  -8  -4  165.13    8.58
   0  -8   4  168.02    8.79
   0   8   4  155.65    8.59
   0  -8   4  155.93    8.29
   0  -8  -4  178.96    8.63
   0  -8  -5    0.81    0.90
   0   8  -5    1.12    1.19
   0  -8  -5    0.59    1.12
   0   8  -5    2.37    1.49
   0  -8   5    1.39    0.88
   0   8   5    1.39    0.99
   0  -8   5    1.79    1.27
   0  -8   5    1.05    1.00
   0  -8   5    0.32    0.74
   0  -8   5    0.78    0.74
   0   8   5    0.30    0.95
   0  -8  -5    0.55    0.64
   0  -8   6    0.52    0.78
   0   8   6    0.28    0.88
   0   8  -6    0.55    1.05
   0  -8   6   -0.21    0.62
   0  -8   6    0.34    0.92
   0   8   6    0.26    0.65
   0  -8   6   -0.63    0.84
   0   8   6    1.00    0.89
   0  -8  -6    0.29    0.84
   0  -8   6    1.03    1.13
   0   8   6    0.85    1.08
   0  -8  -6    0.25    0.82
   0   8   7    8.50    1.57
   0  -8   7    5.97    1.55
   0   8   7    6.69    1.43
   0   8   7    6.89    1.32
   0  -8   7    9.42    1.99
   0  -8  -7    6.55    1.60
   0  -8   7    5.75    1.42
   0   8   7    9.46    1.72
   0   8   7    7.08    1.57
   0  -8  -7    7.96    1.52
   0  -8   8   20.35    2.55
   0   8   8   20.35    2.09
   0   8   8   20.39    2.34
   0  -8   8   21.29    2.30
   0   8   8   18.81    2.26
   0  -8   8   23.52    2.76
   0  -8  -8   20.88    2.46
   0  -8   8   18.77    2.63
   0  -8  -8   24.96    2.50
   0  -8   9    0.24    0.76
   0  -8   9    1.07    0.74
   0   8   9    0.77    0.71
   0   8   9   -0.19    0.64
   0  -8   9    0.26    1.00
   0  -8  -9    2.11    1.02
   0  -8  -9    0.80    0.69
   0   8   9    0.21    0.83
   0  -8  10   27.25    2.57
   0   8  10   29.39    2.39
   0  -8 -10   28.24    2.44
   0  -8  10   27.63    2.18
   0  -8 -10   30.11    2.52
   0   8  10   29.29    2.34
   0   8  10   31.25    2.54
   0   8  11   12.56    1.22
   0   8  11   13.94    1.48
   0  -8 -11   11.70    1.38
   0  -8  11   13.48    1.61
   0  -8 -11   11.35    1.29
   0   9   0    0.52    0.86
   0  -9   0    0.52    0.90
   0  -9   0   -0.23    0.84
   0   9  -1   55.84    5.63
   0   9   1   64.92    4.59
   0   9  -1   59.90    4.44
   0  -9  -1   69.01    4.40
   0  -9   1   62.36    4.20
   0   9  -1   57.37    5.76
   0  -9  -1   70.53    4.74
   0  -9   1   63.81    4.31
   0  -9  -1   66.13    4.31
   0   9  -2   19.20    3.05
   0   9   2   14.48    2.11
   0  -9   2   14.44    1.91
   0   9   2   12.55    1.92
   0   9  -2   14.50    2.83
   0  -9   2   15.22    2.15
   0  -9  -2   14.74    2.08
   0  -9   2   15.48    2.07
   0  -9  -2   15.50    1.99
   0  -9  -2   13.85    2.11
   0   9   3    2.82    1.05
   0   9  -3    2.55    1.21
   0   9   3    2.94    1.02
   0   9   3    3.76    1.17
   0  -9   3    3.40    0.99
   0  -9  -3    2.48    1.06
   0  -9   3    2.67    1.02
   0  -9  -3    3.39    1.06
   0  -9   4   88.23    4.89
   0   9   4   92.36    5.39
   0  -9   4   93.67    5.29
   0  -9  -4   92.15    4.97
   0   9   4   90.14    5.39
   0  -9  -4   96.05    5.59
   0   9   4   89.57    5.24
   0  -9   5  215.28    8.65
   0   9   5  209.09    8.96
   0  -9   5  216.90    9.20
   0   9   5  210.46    9.05
   0  -9  -5  204.38    8.59
   0   9   5  217.49    9.31
   0   9   5  189.90    8.60
   0  -9   6   17.06    1.98
   0   9   6   18.42    1.92
   0  -9  -6   13.82    1.58
   0  -9   6   16.86    1.58
   0   9   6   19.31    2.08
   0  -9   6   20.17    2.08
   0  -9  -6   18.00    2.10
   0   9   6   18.18    2.08
   0   9   6   17.94    1.79
   0   9   7   14.68    1.52
   0  -9   7   19.16    2.03
   0  -9   7   23.99    2.04
   0  -9  -7   18.81    1.98
   0   9   7   20.02    1.99
   0   9   7   24.07    2.15
   0   9   7   15.40    1.59
   0  -9  -8   51.68    3.20
   0  -9   8   50.92    3.21
   0   9   8   50.06    2.99
   0  -9   8   50.36    2.92
   0  -9  -9    3.95    0.77
   0  -9   9    3.13    0.58
   0   9   9    2.88    0.63
   0  10   0    0.12    0.45
   0  10   0   -0.25    0.53
   0 -10   0    0.13    0.50
   0  10  -1   59.56    3.36
   0 -10   1   71.65    3.63
   0 -10  -1   68.30    3.50
   0  10   1   63.29    3.50
   0  10   1   60.71    3.37
   0  10  -1   58.37    3.21
   0 -10   1   67.46    3.51
   0 -10  -1   69.28    3.57
   0 -10   2    6.06    1.02
   0  10  -2    5.29    0.89
   0  10   2    5.77    1.00
   0 -10  -2    6.87    0.99
   0 -10  -2    7.65    1.11
   0 -10   2    8.21    1.08
   0  10   2    6.02    0.96
   0  10  -2    6.23    0.84
   0 -10  -3   28.55    1.95
   0 -10   3   25.25    1.82
   0  10   3   25.88    1.95
   0 -10   3   28.25    2.02
   0 -10  -3   25.67    1.76
   0 -10  -3   29.21    1.98
   0 -10   3   26.66    1.84
   0  10   3   28.69    1.99
   0  10   3   27.37    1.94
   0 -10   4   18.75    1.54
   0  10   4   16.50    1.48
   0 -10  -4   17.13    1.36
   0  10   4   16.41    1.44
   0  10   4   14.08    1.29
   0  10   5   37.66    2.15
   1   0 -19   -0.10    0.39
  -1   0  19   -0.09    0.36
   1   0 -18   16.24    1.72
  -1   0  18   15.08    1.55
  -1   0  17   -0.21    0.66
  -1   0  17    0.67    0.79
   1   0 -17   -0.24    0.63
  -1   0  17   -0.23    0.71
  -1   0  16    2.76    1.11
  -1   0  16    1.23    0.84
   1   0 -16    2.05    1.59
   1   0 -16    0.89    0.90
  -1   0  16    2.56    1.12
  -1   0  16    1.41    1.07
  -1   0  15    0.89    0.85
  -1   0  15   -0.32    0.97
   1   0 -15   -0.76    1.45
   1   0 -15   -0.69    1.13
  -1   0  15   -0.33    1.12
   1   0 -15    0.34    0.86
  -1   0  15    0.32    0.75
  -1   0  14   93.37    6.35
   1   0 -14   86.72    8.45
  -1   0  14   96.38    6.41
  -1   0  14   93.31    6.31
   1   0 -14   86.26    8.69
   1   0 -14   78.77    8.43
  -1   0  14   92.29    8.34
  -1   0  13    0.68    1.45
  -1   0  13   -0.66    1.08
   1   0 -13    0.71    1.35
  -1   0  13   -0.34    1.11
   1   0 -13   -1.50    1.89
   1   0 -12  197.72   13.14
  -1   0  12  205.88   12.85
   1   0 -12  184.60   12.76
  -1   0  12  208.56    9.97
   1   0 -12  205.62   12.95
  -1   0  11   -0.57    0.94
   1   0 -11    1.29    1.62
   1   0 -11   -0.60    0.80
   1   0 -11    1.87    1.57
   1   0 -11   -0.74    1.00
  -1   0  11    1.10    0.91
   1   0 -10  781.32   31.84
   1   0 -10  814.84   31.70
   1   0 -10  711.28   32.16
   1   0 -10  796.18   32.21
  -1   0  10  792.13   30.96
   1   0 -10  799.64   31.89
   1   0  -9   -0.48    0.79
   1   0  -9    0.45    0.85
   1   0  -9    1.10    1.05
   1   0  -9    1.00    1.06
  -1   0   9   -0.41    0.68
   1   0  -8  207.85   11.32
   1   0  -8  237.08   12.31
  -1   0   8  218.70   11.00
   1   0  -7    0.34    0.64
   1   0  -7    0.38    0.82
  -1   0   7   -0.29    0.68
  -1   0   6 1310.94   46.30
  -1   0   6 1357.75   46.57
  -1   0   5    0.73    0.57
  -1   0   4  111.42    3.86
   1   0  -4  104.52    3.76
   1   0  -3    0.23    0.24
  -1   0   3    1.15    0.28
   1   0  -2    0.28    0.21
  -1   0   2    0.30    0.22
   1   0  -1   -0.04    0.19
  -1   0   1    0.12    0.23
   1   0   0 1693.12   51.96
  -1   0   0 1589.95   52.07
   1   0   1    0.21    0.14
   1   0   1    0.12    0.18
  -1   0  -1    0.09    0.22
   1   0   2 8255.98  252.37
   1   0   2 7825.65  252.12
  -1   0  -2 8168.49  252.17
   1   0   3    0.17    0.16
  -1   0  -3    0.03    0.17
   1   0   3    0.61    0.40
   1   0   4  817.18   26.69
  -1   0  -4  768.23   27.28
   1   0   5    1.13    0.61
  -1   0  -5    1.43    0.64
  -1   0  -5    0.21    0.81
   1   0   5    0.74    0.66
   1   0   6  337.03   13.50
   1   0   6  360.05   14.74
   1   0   6  342.90   14.10
  -1   0  -6  347.68   14.50
   1   0   7    0.25    0.48
   1   0   7    0.91    0.70
   1   0   7   -0.36    0.90
   1   0   7    0.31    0.60
  -1   0  -7   -0.38    0.80
  -1   0  -7   -0.41    0.96
  -1   0  -7    2.71    1.33
  -1   0  -7   -0.35    0.66
   1   0   8    7.32    1.76
   1   0   8    2.94    1.34
  -1   0  -8    4.45    1.59
   1   0   8    7.52    1.72
  -1   0  -8    6.39    1.94
  -1   0  -8    3.30    1.47
  -1   0  -8    4.63    1.71
   1   0   9    0.49    0.80
   1   0   9    0.44    0.60
  -1   0  -9    0.52    1.00
  -1   0  -9   -0.58    0.96
  -1   0  -9    1.64    1.16
   1   0  10  106.54    8.02
  -1   0 -10  105.57    9.08
  -1   0 -10  103.83    8.56
   1   0  10  112.42    8.49
  -1   0 -11   -0.65    1.07
   1   0  11    1.25    1.32
  -1   0 -11   -0.77    1.47
  -1   0 -11   -0.29    0.79
  -1   0 -11   -0.69    1.31
   1   0  11   -0.58    0.78
  -1   0 -12  111.17    6.82
   1   0  12  110.85    8.96
   1   0  12  116.52    6.87
  -1   0 -12   98.07    9.74
   1   0  12  116.05    9.44
  -1   0 -12  106.06    9.31
  -1   0 -12  108.06    9.40
  -1   0 -12  114.90    9.87
   1   0  13    0.34    0.91
  -1   0 -13   -0.33    0.82
   1   0  13   -0.32    0.74
  -1   0 -13    0.73    1.56
   1   0  13   -0.34    1.01
   1   0  13   -0.36    0.97
   1   0  13    0.70    1.15
  -1   0 -13    0.80    1.07
   1   0  13    1.97    1.53
  -1   0 -13    0.74    1.58
  -1   0 -14  162.65   12.09
  -1   0 -14  140.30   11.52
   1   0  14  154.44   11.61
   1   0  14  179.46    9.13
  -1   0 -14  181.19   13.13
   1   0  14  184.76    9.61
   1   0  14  178.65    9.31
  -1   0 -14  177.36    9.15
   1   0  14  186.55    9.45
   1   0  15   -0.27    0.64
   1   0  15   -0.31    0.78
   1   0  15    1.18    1.12
  -1   0 -15    0.28    0.79
  -1   0 -15   -0.67    1.41
  -1   0 -15    0.70    1.15
   1   0  16    1.26    0.80
   1   0  16    1.21    0.89
  -1   0 -16    3.33    1.49
  -1   0 -16    1.09    1.00
   1   0  17    0.36    0.62
  -1   0 -17    0.20    0.64
   1   0  18    8.29    0.94
  -1  -1  19   27.64    1.80
   1  -1 -19   32.05    1.98
   1  -1 -18    6.70    1.36
   1  -1 -18    7.37    1.21
  -1   1  18    4.98    0.93
  -1  -1  18    4.64    0.87
  -1  -1  18    7.59    1.21
  -1   1  18    7.47    1.18
  -1   1  17    7.11    1.40
   1  -1 -17    5.59    1.36
  -1  -1  17    8.69    1.57
  -1   1  17    6.66    1.36
  -1  -1  17    6.62    1.32
  -1   1  17    6.38    1.48
  -1  -1  16    1.15    0.86
  -1   1  16    1.42    1.05
  -1  -1  16    1.77    1.08
  -1   1  16   -0.49    0.66
   1  -1 -16    1.00    0.89
  -1   1  16    0.54    0.89
  -1  -1  16    1.12    0.96
   1   1 -16    2.09    1.48
   1   1 -16    0.27    0.73
   1  -1 -16    3.38    1.27
  -1   1  16    1.41    0.89
   1   1 -15    1.56    1.48
   1  -1 -15   -0.72    1.19
   1  -1 -15    3.53    1.43
  -1   1  15    0.64    0.87
  -1  -1  15   -0.29    0.73
  -1  -1  15   -0.68    1.49
  -1  -1  15    1.32    1.13
  -1   1  15    1.30    1.07
  -1   1  15    1.55    1.02
  -1  -1  15    0.32    0.81
  -1   1  15    0.66    1.40
  -1   1  14  149.10   11.15
   1  -1 -14  148.66   11.50
   1   1 -14  140.38   11.58
   1  -1 -14  142.04    8.53
  -1  -1  14  142.84    8.30
  -1   1  14  142.07    8.19
  -1  -1  14  145.44    8.08
  -1  -1  14  152.97    8.64
  -1   1  14  139.43    8.16
  -1  -1  14  136.18    8.31
   1  -1 -14  129.15   10.86
   1   1 -14  134.49   10.54
   1  -1 -14  155.00    8.28
  -1  -1  14  139.00   10.94
   1   1 -14  151.64   11.93
  -1  -1  14  155.87    8.53
   1   1 -13  205.89   13.89
   1  -1 -13  216.26   14.17
   1   1 -13  215.77   13.52
  -1   1  13  198.75   10.28
  -1  -1  13  218.96   10.68
   1  -1 -13  211.58   13.94
   1  -1 -13  197.02   10.18
   1  -1 -13  191.33   13.13
   1   1 -13  192.49   13.83
  -1  -1  13  214.83   13.76
   1   1 -12    4.19    2.11
   1   1 -12    4.37    1.78
   1  -1 -12    2.84    1.91
  -1  -1  12    2.58    1.23
  -1   1  12    2.52    1.27
  -1  -1  12    2.65    1.89
   1  -1 -12    3.74    1.22
   1  -1 -12    7.79    2.62
   1   1 -12    2.98    2.13
   1   1 -12    0.82    1.36
   1   1 -11  125.51   10.18
   1  -1 -11  115.21    9.28
   1   1 -11  110.57    8.57
   1   1 -11  116.94    9.17
   1  -1 -11  104.56    9.13
  -1  -1  11  111.27    8.83
   1   1 -11  112.83    9.44
  -1  -1  11  114.87    8.89
   1  -1 -11  108.95    8.62
  -1   1  11  106.28    8.20
   1  -1 -11  104.56    6.43
   1   1 -10  100.23    7.87
  -1   1  10  108.76    7.81
   1  -1 -10   95.84    8.13
  -1  -1  10   91.40    7.52
   1  -1 -10   81.29    7.47
   1   1 -10   89.91    7.30
   1  -1 -10   83.31    7.17
  -1  -1  10   98.13    7.74
  -1   1  10   91.59    7.05
   1  -1 -10   94.92    7.86
  -1   1   9 1378.66   47.22
   1  -1  -9 1292.98   47.91
   1   1  -9 1263.34   47.30
  -1  -1   9 1359.80   47.39
   1  -1  -9 1267.90   47.62
   1  -1  -9 1308.73   47.69
   1   1  -9 1428.77   49.09
   1   1  -9 1287.67   47.99
   1   1  -9 1272.10   45.91
  -1  -1   9 1335.62   47.43
  -1   1   9 1280.23   46.24
   1  -1  -9 1318.21   47.14
  -1  -1   9 1283.31   46.45
  -1  -1   8  129.52    7.76
  -1  -1   8  138.90    8.12
   1  -1  -8  115.93    7.39
  -1  -1   8  127.26    7.47
  -1   1   8  128.46    7.31
   1  -1  -8  137.89    8.40
  -1   1   8  142.42    7.93
   1   1  -8  130.36    7.87
   1   1  -8  113.86    6.82
   1   1  -8  128.73    7.77
   1   1  -8  128.64    8.37
   1  -1  -8  113.42    7.62
  -1  -1   7  248.29   11.39
  -1   1   7  254.12   10.91
  -1  -1   7  245.66   11.44
   1  -1  -7  244.11   11.21
  -1  -1   7  244.01   11.12
  -1   1   7  250.06   11.19
   1   1  -7  227.79   11.15
   1  -1  -7  252.97   11.70
   1   1  -7  247.33   10.03
   1   1  -7  244.04   10.58
   1   1  -7  259.33   11.48
   1   1  -7  262.01   12.20
   1   1  -6   76.75    5.36
   1  -1  -6   91.29    5.43
   1   1  -6   79.20    4.19
   1   1  -6   78.97    4.98
   1   1  -6   73.70    4.65
  -1   1   6   68.94    2.73
  -1   1   6   71.91    2.86
  -1  -1   6   84.35    5.25
  -1  -1   6   80.57    5.00
   1   1  -5  486.16   16.82
   1   1  -5  471.82   17.70
   1  -1  -5  476.60   18.00
  -1   1   5  488.37   16.00
  -1   1   5  493.06   15.85
  -1  -1   5  455.89   15.92
   1   1  -5  479.01   15.97
  -1  -1   5  465.25   17.80
   1   1  -5  474.09   17.39
   1   1  -5  472.38   15.93
   1  -1  -4   15.01    1.79
   1   1  -4   15.42    1.37
   1   1  -4   13.14    1.53
  -1   1   4   12.68    1.05
  -1  -1   4   13.58    1.16
  -1   1   4   13.47    1.15
   1  -1  -4   12.90    1.15
   1   1  -4   13.72    1.51
   1   1  -4   12.97    1.11
   1  -1  -3 3034.36  101.16
   1  -1  -3 3145.52  100.40
   1   1  -3 3145.00  100.79
   1   1  -3 3185.54  100.41
  -1   1   3 3196.19  100.43
  -1  -1   3 3224.83  100.47
  -1   1   3 3281.12  100.30
   1   1  -3 3120.97  101.07
   1  -1  -2  650.69   21.06
   1   1  -2  612.88   21.00
  -1  -1   2  643.01   20.89
   1   1  -2  646.27   20.89
   1  -1  -2  620.98   20.79
  -1   1   2  616.51   20.81
  -1   1   2  621.02   20.71
  -1  -1   2  643.97   20.88
   1   1  -2  609.92   21.06
   1   1  -1   49.82    2.26
  -1   1   1   50.47    2.34
   1  -1  -1   48.29    2.32
   1  -1  -1   46.19    2.41
  -1  -1   1   47.71    2.36
   1  -1  -1   50.57    2.43
   1   1  -1   48.76    2.50
   1   1  -1   52.22    2.46
   1   1  -1   49.20    2.43
   1   1   0    2.29    0.34
   1  -1   0    1.47    0.46
  -1   1   0    1.39    0.42
   1   1   0    1.92    0.51
  -1  -1   0    1.55    0.39
  -1   1  -1  295.19   10.15
  -1   1  -1  282.39   10.14
  -1  -1  -1  290.25   10.00
  -1   1  -1  265.80    9.88
  -1   1  -1  283.06    9.90
   1   1   1  287.49    9.99
   1  -1   1  273.09    9.87
   1   1   2  916.21   29.88
  -1   1  -2  914.64   30.12
  -1  -1  -2  901.56   29.83
   1  -1   2  912.15   29.76
  -1   1  -2  928.65   30.36
  -1   1  -2  933.29   29.83
  -1   1  -2  918.19   29.79
  -1  -1  -3  504.83   17.58
  -1   1  -3  519.76   16.70
   1  -1   3  477.76   16.63
  -1  -1  -3  513.44   16.70
   1   1   3  506.02   16.72
  -1   1  -3  464.23   17.28
  -1   1  -3  489.37   16.66
  -1   1  -4    7.41    1.27
  -1   1  -4    6.40    1.43
   1   1   4    8.66    0.86
  -1   1  -4    8.19    0.84
   1  -1   4    8.09    1.29
  -1  -1  -4    7.04    0.78
  -1   1  -4    5.30    1.05
  -1   1  -4    7.39    0.81
   1   1   4    7.34    0.79
  -1  -1  -5  248.53   10.71
  -1   1  -5  238.88   10.53
  -1   1  -5  237.14   10.70
  -1   1  -5  231.47    9.89
  -1  -1  -5  236.26   10.30
   1  -1   5  224.89    9.68
   1   1   5  217.99    7.79
   1   1   5  224.77    7.84
   1  -1   5  215.84   10.15
   1   1   5  239.95   10.31
   1   1   6    7.71    1.25
   1  -1   6    6.03    1.31
   1  -1   6    6.73    1.66
   1  -1   6    7.32    1.58
   1   1   6    9.77    1.80
  -1   1  -6   10.31    2.01
  -1  -1  -6    8.27    1.64
  -1   1  -6    9.26    1.76
  -1  -1  -6    8.25    1.78
  -1   1  -6    9.51    1.83
  -1   1  -6    8.83    1.57
   1   1   6   12.23    1.92
  -1  -1  -6    7.13    1.71
   1  -1   7   32.36    3.38
   1   1   7   26.22    3.18
   1  -1   7   30.52    3.40
   1  -1   7   22.43    3.07
  -1   1  -7   28.87    3.62
  -1   1  -7   30.00    3.35
  -1  -1  -7   35.29    3.96
  -1   1  -7   24.30    2.89
  -1   1  -7   27.98    3.46
  -1  -1  -7   33.21    3.63
  -1  -1  -7   28.55    3.49
   1   1   7   34.02    3.46
   1  -1   8  475.44   19.25
  -1  -1  -8  432.86   19.73
   1   1   8  443.03   18.97
   1  -1   8  462.02   19.77
   1   1   8  470.20   19.47
   1  -1   8  438.60   19.11
  -1   1  -8  416.71   19.73
  -1   1  -8  437.26   19.55
  -1  -1  -8  449.89   19.68
  -1   1  -8  438.41   19.00
  -1  -1  -8  493.57   20.73
  -1   1  -8  440.76   18.50
   1  -1   9  445.18   19.51
   1  -1   9  436.73   19.51
   1   1   9  439.08   19.59
   1  -1   9  442.80   20.09
  -1  -1  -9  401.71   19.89
   1   1   9  453.04   19.56
  -1  -1  -9  425.28   20.18
  -1   1  -9  441.98   19.51
  -1   1  -9  395.59   20.12
  -1   1  -9  470.16   21.26
  -1   1  -9  460.08   20.46
  -1  -1  -9  474.09   21.35
  -1  -1 -10  128.72    9.94
   1   1  10  130.02    9.15
  -1   1 -10  139.55    9.98
   1  -1  10  140.01    9.45
   1  -1  10  134.79    9.26
   1  -1  10  131.15    9.66
   1   1  10  146.50    9.68
   1   1  10  132.43    7.47
  -1  -1 -10  141.87    7.56
  -1   1 -10  140.86    9.49
  -1  -1 -10  111.15    9.70
  -1   1 -10  167.37   11.35
  -1  -1 -10  140.45   10.18
   1   1  11   77.09    5.22
   1  -1  11   86.68    5.45
   1   1  11   78.16    7.11
  -1   1 -11   76.09    7.50
  -1  -1 -11   75.41    7.61
   1  -1  11   73.69    7.05
  -1  -1 -11   78.25    7.15
   1  -1  11   80.09    7.61
   1   1  11   76.42    7.10
  -1  -1 -11   77.17    5.41
  -1  -1 -11   90.35    8.20
  -1   1 -11   79.81    8.17
  -1  -1 -12   36.88    3.83
  -1   1 -12   39.85    3.63
   1   1  12   30.21    3.45
   1  -1  12   39.72    3.70
   1   1  12   39.19    3.70
  -1   1 -12   42.47    6.10
  -1  -1 -12   32.78    4.91
   1  -1  12   48.96    5.99
   1   1  12   37.15    5.00
  -1  -1 -12   29.91    5.00
  -1   1 -12   31.34    4.81
   1   1  12   36.40    5.02
  -1   1 -12   37.89    5.54
  -1  -1 -12   24.88    4.70
   1  -1  13   62.89    5.03
   1   1  13   57.56    6.58
   1   1  13   61.90    4.90
   1  -1  13   61.64    4.85
  -1   1 -13   59.08    7.04
   1  -1  13   56.53    4.79
   1   1  13   61.01    4.92
   1  -1  13   66.86    5.40
   1   1  13   68.96    5.22
   1  -1  13   56.37    6.84
   1   1  13   62.25    6.72
  -1   1 -13   52.04    6.81
  -1  -1 -13   64.23    7.50
  -1   1 -13   68.51    7.18
  -1  -1 -13   55.37    4.82
  -1   1 -14    7.58    2.54
  -1  -1 -14    4.52    2.38
   1  -1  14    2.14    1.66
   1  -1  14    3.59    1.32
  -1  -1 -14    7.85    2.63
   1   1  14    5.29    1.48
   1  -1  14    4.76    1.39
   1   1  14    3.87    2.13
  -1   1 -14    4.62    2.32
   1   1  14    4.53    1.42
   1  -1  14    5.39    1.64
   1  -1  14    1.28    1.64
   1   1  14    3.24    1.45
  -1   1 -14    3.09    1.95
  -1  -1 -14    5.99    1.56
   1   1  15    8.84    1.70
  -1  -1 -15    7.03    1.64
   1   1  15    8.50    1.73
   1  -1  15    9.63    1.90
   1   1  15    8.45    1.71
   1   1  15    7.81    1.78
   1  -1  15    9.63    1.88
  -1  -1 -15   13.62    3.25
  -1   1 -15    7.46    2.31
  -1  -1 -15    5.83    2.15
   1   1  16   11.92    1.87
   1  -1  16   13.64    1.97
  -1  -1 -16   12.55    1.90
   1   1  16   14.34    1.92
   1  -1  16   15.24    2.19
  -1   1 -16   13.05    1.93
  -1  -1 -16   11.82    1.99
   1   1  16    9.72    1.61
   1   1  16   10.78    1.79
   1   1  17   46.55    3.20
  -1  -1 -17   39.43    2.90
   1  -1  17   47.04    3.30
  -1  -1 -17   44.51    3.32
  -1   1 -17   44.93    3.15
   1   1  17   38.03    3.00
  -1  -1 -18   18.55    1.69
   1  -1  18   21.74    1.67
   1   1  18   16.58    1.48
   1  -1  18   15.98    1.45
  -1   2  18    6.35    0.98
   1  -2 -18    7.96    1.25
   1   2 -18    6.67    1.02
  -1  -2  18    7.59    1.15
   1  -2 -18    6.81    1.08
  -1   2  18    2.29    0.60
  -1  -2  18    0.09    0.22
  -1   2  17    1.53    0.85
   1  -2 -17    0.54    0.69
   1  -2 -17    1.44    0.97
  -1   2  17    0.95    0.66
  -1  -2  17    2.94    1.08
   1  -2 -17    0.46    0.66
  -1   2  17    1.24    0.81
  -1   2  17    0.83    0.76
  -1  -2  17    1.70    0.83
   1  -2 -16    2.95    1.05
   1  -2 -16    3.75    1.22
   1  -2 -16    3.88    1.21
  -1   2  16    4.51    1.22
  -1  -2  16    1.47    1.09
  -1   2  16    6.44    1.48
  -1  -2  16    3.46    1.25
  -1   2  16    3.70    1.26
   1  -2 -15   31.49    3.33
   1  -2 -15   36.87    3.81
  -1   2  15   29.71    3.31
  -1  -2  15   37.13    3.81
   1  -2 -15   35.03    5.38
  -1   2  15   33.54    3.46
  -1  -2  15   37.14    3.70
   1   2 -15   35.79    5.43
   1  -2 -15   35.10    4.86
   1  -2 -14  153.13    9.10
  -1   2  14  170.21    8.81
  -1  -2  14  175.53    9.52
   1   2 -14  166.16   12.58
  -1   2  14  156.89   11.43
   1  -2 -14  173.55   12.00
   1  -2 -14  169.37   12.83
  -1  -2  14  149.12   11.69
  -1  -2  14  163.61    9.26
  -1   2  14  155.69    8.71
   1   2 -13   18.81    3.86
  -1   2  13   22.98    4.19
   1  -2 -13   21.02    3.97
  -1  -2  13   13.50    3.59
   1  -2 -13   21.33    3.03
   1  -2 -13   16.62    3.79
   1  -2 -12  216.56   14.02
  -1   2  12  196.06   12.67
   1   2 -12  198.88   13.01
   1  -2 -12  208.88   10.27
   1  -2 -12  178.37   12.45
  -1  -2  12  184.07   12.86
   1   2 -12  187.12   13.55
  -1  -2  12  197.75   10.15
   1   2 -12  199.71   14.05
   1  -2 -11  224.09   13.79
  -1   2  11  238.67   13.86
   1   2 -11  222.00   13.79
   1   2 -11  292.80   16.24
   1  -2 -11  239.22   11.41
   1   2 -11  240.61   15.07
  -1  -2  11  273.07   14.69
  -1  -2  11  255.22   14.78
   1  -2 -11  236.22   14.86
   1   2 -10    8.67    2.26
  -1   2  10    7.24    2.04
   1   2 -10    8.48    2.49
   1  -2 -10    6.94    1.55
  -1  -2  10    7.07    2.25
  -1  -2  10    4.42    1.83
   1  -2 -10    6.29    2.25
   1   2  -9  134.59    8.85
  -1   2   9  131.77    8.63
   1   2  -9  146.92    9.84
   1  -2  -9  132.27    8.91
   1   2  -9  142.04    8.94
   1   2  -9  129.79    9.30
  -1  -2   9  129.51    8.90
  -1  -2   9  131.28    9.08
   1  -2  -9  125.01    9.30
   1   2  -8   16.21    2.91
   1  -2  -8   14.41    2.52
   1   2  -8   18.46    2.73
  -1  -2   8   14.00    2.61
  -1  -2   8   10.86    2.48
  -1   2   8   16.36    2.64
   1   2  -8   15.76    2.58
   1   2  -7  427.25   17.60
   1  -2  -7  442.23   17.90
  -1  -2   7  414.13   18.23
  -1  -2   7  435.15   18.38
  -1   2   7  414.87   17.52
  -1   2   6   55.99    3.14
  -1   2   6   56.91    3.37
  -1  -2   6   47.22    3.11
   1  -2  -6   54.35    4.27
   1   2  -6   59.20    4.37
   1   2  -6   58.85    3.82
  -1  -2   6   53.40    4.58
  -1  -2   6   57.28    4.74
  -1   2   6   60.66    4.45
  -1   2   5   61.55    3.65
  -1  -2   5   56.89    3.54
   1   2  -5   64.10    3.66
   1   2  -5   63.28    4.25
  -1   2   5   60.77    3.41
   1   2  -5   57.85    3.46
  -1  -2   5   67.12    4.81
   1  -2  -5   60.02    4.07
  -1   2   4 1372.41   43.61
   1   2  -4 1361.91   44.17
   1   2  -4 1282.66   44.19
   1   2  -4 1261.25   43.31
   1   2  -4 1265.38   43.46
  -1  -2   4 1316.96   43.53
  -1   2   4 1352.42   43.26
   1  -2  -4 1346.68   43.74
   1   2  -3 1718.87   57.68
  -1   2   3 1757.79   57.21
   1   2  -3 1712.70   57.80
  -1  -2   3 1775.15   57.70
   1   2  -3 1772.60   57.45
  -1   2   3 1774.08   57.52
  -1  -2   3 1800.30   57.54
   1  -2  -3 1813.44   57.11
   1   2  -2 1618.92   52.57
   1   2  -2 1661.94   52.55
  -1   2   2 1610.40   52.46
  -1  -2   2 1558.83   52.31
   1  -2  -2 1657.06   52.54
   1   2  -2 1647.07   52.66
  -1  -2   2 1576.46   52.45
   1  -2  -2 1673.38   52.70
  -1   2   2 1560.87   52.18
   1  -2  -2 1616.54   51.54
   1   2  -2 1587.63   51.71
  -1   2   2 1563.18   52.16
  -1  -2   1  369.82   13.58
   1   2  -1  378.28   13.77
   1  -2  -1  368.71   13.66
   1  -2  -1  389.69   13.77
   1   2  -1  362.70   13.53
  -1   2   1  357.14   13.53
   1   2  -1  369.47   12.35
   1  -2  -1  373.51   12.61
  -1  -2   0   81.01    4.30
  -1   2   0   90.20    4.56
  -1  -2   0   90.22    4.61
   1   2   0   95.09    4.72
   1  -2   0   92.55    4.62
   1  -2   1 9804.95  307.78
  -1   2  -1 9703.41  307.72
   1   2   1 9999.00  307.98
  -1  -2  -1 9705.83  307.89
  -1   2  -1 9646.67  307.83
   1   2   1 9879.85  307.35
  -1   2  -2  202.86    8.27
  -1   2  -2  199.79    8.21
  -1  -2  -2  197.57    8.20
  -1   2  -2  195.81    8.48
   1   2   2  200.44    8.30
   1  -2   2  217.45    8.82
  -1   2  -2  187.29    8.43
  -1  -2  -2  197.95    7.27
  -1  -2  -3  256.22   10.09
   1   2   3  266.24   10.29
  -1   2  -3  243.05   10.72
  -1   2  -3  270.93   10.18
  -1   2  -3  236.07   10.47
   1   2   3  254.14   10.03
  -1   2  -3  273.80   10.96
  -1   2  -3  262.55   10.21
  -1  -2  -3  260.40    9.79
  -1  -2  -4    0.15    0.34
  -1   2  -4   -0.24    0.57
  -1   2  -4    1.24    0.57
   1   2   4   -0.14    0.34
  -1   2  -4   -0.22    0.42
  -1   2  -4    0.92    0.62
   1  -2   4    1.38    0.91
  -1   2  -4    0.51    0.80
  -1  -2  -4   -0.18    0.54
   1   2   5  300.10   11.45
   1   2   5  304.85   11.66
  -1   2  -5  304.87   13.22
   1  -2   5  307.27   13.52
   1  -2   5  314.91   13.72
   1   2   5  320.40   13.24
  -1  -2  -5  307.71   12.71
  -1   2  -5  327.60   13.76
  -1   2  -6   21.68    2.94
  -1   2  -6   28.00    2.91
  -1   2  -6   25.17    2.92
   1   2   6   20.79    2.63
   1  -2   6   19.82    2.77
   1  -2   6   24.77    3.15
  -1  -2  -6   18.76    2.68
   1   2   6   22.78    2.80
  -1   2  -7  867.10   33.30
  -1   2  -7  919.53   34.01
  -1   2  -7  912.48   32.50
   1  -2   7  889.82   33.56
   1   2   7  884.04   32.67
  -1  -2  -7  866.53   33.46
  -1   2  -8    3.01    1.19
  -1   2  -8    1.58    1.23
  -1   2  -8    7.08    1.96
  -1   2  -8    4.16    1.49
  -1  -2  -8    3.58    1.62
   1  -2   8    3.39    1.53
   1   2   8    7.85    1.89
   1   2   8    4.69    1.58
  -1  -2  -8    5.02    1.73
  -1  -2  -9    1.03    0.98
  -1   2  -9    0.54    0.73
  -1  -2  -9    2.03    1.27
  -1   2  -9    0.47    1.00
  -1  -2  -9   -0.59    1.12
   1  -2   9    1.64    1.16
   1   2   9    0.94    0.90
   1   2   9   -0.49    0.93
  -1  -2  -9   -0.59    1.11
  -1  -2 -10   31.21    4.34
  -1  -2 -10   40.17    5.31
  -1   2 -10   36.68    4.90
   1   2  10   34.64    4.53
  -1  -2 -10   29.39    3.28
   1   2  10   33.88    3.40
   1  -2  10   25.45    4.19
   1  -2  10   35.05    4.78
   1   2  10   34.90    4.48
  -1   2 -10   30.70    4.19
  -1   2 -10   42.04    5.56
  -1   2 -10   30.33    4.56
  -1  -2 -11 1434.90   50.20
  -1   2 -11 1447.23   53.28
  -1   2 -11 1594.17   57.00
  -1  -2 -11 1446.55   53.62
   1  -2  11 1372.52   49.34
   1   2  11 1456.04   49.56
  -1   2 -11 1488.65   54.84
   1   2  11 1471.47   53.86
   1  -2  11 1499.40   55.18
   1  -2  11 1450.46   54.22
   1   2  12  513.35   20.60
  -1   2 -12  575.23   27.12
  -1   2 -12  526.28   25.25
   1   2  12  519.75   24.34
   1  -2  12  520.79   25.23
   1  -2  12  493.22   24.19
  -1   2 -12  524.46   24.36
  -1  -2 -12  542.04   21.37
  -1   2 -13   42.25    5.62
   1  -2  13   49.56    4.59
  -1  -2 -13   40.19    3.87
  -1  -2 -13   43.78    5.66
   1   2  13   42.13    3.94
  -1   2 -13   33.16    5.23
   1   2  13   31.07    4.83
   1  -2  13   54.40    6.55
  -1  -2 -13   45.25    4.28
  -1   2 -13   41.04    6.19
   1  -2  13   34.32    3.84
   1  -2  13   39.56    3.90
  -1  -2 -14   21.91    4.31
   1   2  14   20.10    2.65
  -1   2 -14   18.96    3.86
   1   2  14   27.17    4.31
   1  -2  14   27.75    3.33
  -1  -2 -14   18.29    2.51
   1  -2  14   28.88    4.76
   1  -2  14   21.64    2.92
   1  -2  14   23.65    2.90
  -1  -2 -14   24.52    3.15
   1  -2  15   92.79    5.82
   1  -2  15   83.61    5.59
  -1  -2 -15   84.13    5.34
   1  -2  15   97.16    6.19
   1   2  15   90.46    5.69
   1   2  15   90.18    5.75
  -1  -2 -15   93.87    5.98
  -1   2 -15   87.31    8.32
   1  -2  16    2.29    1.03
  -1  -2 -16    2.85    1.18
   1   2  16    4.61    1.15
   1   2  16    1.79    0.98
  -1  -2 -16    2.53    1.07
   1   2  16    4.37    1.29
   1  -2  16    1.67    1.09
   1  -2  17  144.25    6.57
  -1  -2 -17  137.48    6.54
  -1  -2 -17  131.55    6.18
  -1  -2 -17  136.53    6.49
   1   2  17  134.11    6.19
   1  -2  17  142.20    6.37
   1   2  17  131.23    6.25
   1   2  18   14.45    1.20
   1  -2  18   11.44    1.14
   1  -3 -18    1.61    0.52
  -1   3  18    1.86    0.49
  -1  -3  17   43.98    3.32
  -1   3  17   38.08    2.62
  -1   3  17   44.07    3.13
  -1  -3  17   44.62    2.92
  -1   3  17   44.57    3.13
  -1   3  17   46.55    3.00
  -1  -3  17   44.70    3.22
   1  -3 -17   47.68    3.33
   1  -3 -17   40.56    2.95
  -1  -3  16   81.41    5.29
   1  -3 -16   78.42    4.88
  -1  -3  16   72.12    4.72
  -1   3  16   82.41    4.96
   1  -3 -16   71.55    5.00
   1  -3 -16   80.66    4.99
  -1  -3  16   78.21    5.19
  -1  -3  16   76.06    5.04
  -1   3  16   73.77    4.63
  -1  -3  15    0.61    1.47
   1  -3 -15    2.05    0.97
  -1  -3  15    0.30    0.80
  -1   3  15    1.12    1.00
   1   3 -15    1.38    1.31
   1  -3 -15    1.24    0.85
  -1   3  15    1.03    0.85
  -1  -3  15    2.34    1.19
   1  -3 -15    0.89    1.05
   1  -3 -14   66.53    5.20
  -1   3  14   66.18    5.05
   1  -3 -14   62.03    7.40
  -1   3  14   61.79    4.89
  -1  -3  14   73.25    5.44
   1   3 -14   70.60    7.97
  -1  -3  14   75.32    7.84
  -1  -3  14   70.47    5.47
  -1  -3  14   64.27    5.32
  -1   3  14   64.86    4.91
   1  -3 -14   52.67    4.46
  -1   3  14   59.54    6.56
   1   3 -14   62.78    7.19
  -1   3  13   35.40    3.59
  -1  -3  13   29.60    3.81
   1  -3 -13   29.66    3.36
  -1  -3  13   33.66    5.36
  -1   3  13   31.57    3.41
  -1  -3  13   34.22    3.76
  -1  -3  13   36.24    4.13
  -1   3  13   36.99    3.73
   1  -3 -13   32.53    3.73
   1   3 -13   32.58    5.21
  -1   3  13   31.35    3.42
   1  -3 -13   30.39    3.55
   1   3 -13   36.13    5.76
   1   3 -13   17.12    3.95
   1  -3 -13   35.21    5.60
  -1   3  13   27.39    4.56
  -1   3  12   67.67    5.12
   1  -3 -12   65.79    5.49
  -1   3  12   59.92    4.89
   1   3 -12   72.48    8.06
  -1  -3  12   67.01    7.38
  -1  -3  12   62.35    7.09
   1   3 -12   66.81    7.63
  -1   3  12   61.99    6.73
   1  -3 -12   61.26    7.43
   1   3 -11   17.80    3.87
   1   3 -11   20.48    4.06
  -1   3  11   17.98    2.50
   1  -3 -11   18.50    2.84
   1  -3 -11   20.45    4.12
  -1   3  11   18.93    3.63
  -1  -3  11   16.11    3.70
  -1  -3  11   29.09    4.63
   1  -3 -10  263.29   15.05
   1   3 -10  304.87   17.08
  -1  -3  10  310.32   16.76
  -1  -3  10  317.68   16.88
   1  -3 -10  274.46   16.46
  -1   3  10  319.79   16.00
   1   3 -10  287.94   15.47
   1   3 -10  323.49   17.16
   1   3  -9  295.95   14.88
   1   3  -9  324.44   16.30
   1  -3  -9  305.98   15.25
   1  -3  -9  285.49   15.93
  -1  -3   9  286.71   15.75
   1  -3  -9  289.59   12.83
  -1   3   9  285.93   14.84
   1  -3  -9  274.94   15.65
  -1  -3   8    1.07    1.25
   1   3  -8    0.51    0.69
   1   3  -8    2.46    1.32
   1   3  -8    0.85    0.81
   1  -3  -8    0.53    1.35
  -1   3   8   -0.44    0.72
   1  -3  -8    0.55    1.05
  -1  -3   7   68.63    6.04
  -1  -3   7   77.47    6.41
   1   3  -7   72.75    5.85
   1   3  -7   69.87    5.50
   1  -3  -7   72.81    6.21
  -1   3   7   82.03    5.97
   1  -3  -7   61.66    5.92
  -1  -3   6    9.96    2.19
  -1  -3   6    8.19    1.99
   1  -3  -6   15.31    2.06
   1   3  -6   12.65    2.13
  -1   3   6    7.83    1.74
   1  -3  -6   10.78    2.24
  -1  -3   5   16.13    2.65
  -1   3   5   16.10    1.90
  -1  -3   5   15.12    2.62
   1  -3  -5   19.98    2.14
   1   3  -5   20.53    2.46
  -1   3   5   18.36    2.43
   1  -3  -5   21.56    2.91
   1   3  -5   18.92    2.66
   1   3  -4    0.22    0.42
  -1  -3   4    0.65    0.69
  -1   3   4   -0.21    0.44
   1  -3  -4    2.23    0.77
   1   3  -4    0.74    0.70
   1   3  -4    0.25    0.47
   1   3  -4    0.31    0.65
  -1  -3   4    0.51    0.68
  -1  -3   4    0.50    0.63
  -1   3   4    0.22    0.59
  -1   3   4    0.26    0.49
   1   3  -3  445.02   17.85
   1  -3  -3  455.93   15.86
   1   3  -3  479.13   16.72
  -1  -3   3  476.62   18.32
  -1  -3   3  465.27   18.57
   1  -3  -3  409.37   17.09
   1   3  -3  467.99   17.64
  -1  -3   3  474.10   17.83
  -1   3   3  465.55   17.41
   1   3  -3  485.64   18.23
   1   3  -3  459.26   17.66
  -1  -3   3  437.67   17.58
  -1   3   3  480.30   17.91
   1   3  -2   46.57    3.66
  -1   3   2   50.52    3.60
   1  -3  -2   49.29    2.43
  -1  -3   2   56.19    4.29
   1   3  -2   46.49    3.63
  -1  -3   2   57.37    4.04
  -1   3   2   56.89    3.84
  -1  -3   2   57.14    4.02
   1   3  -2   54.74    3.97
  -1   3   2   58.95    4.10
   1  -3  -2   51.62    3.70
  -1  -3   2   48.19    3.67
   1  -3  -2   49.07    3.83
   1   3  -2   50.91    3.88
  -1   3   1    0.74    0.66
  -1   3   1    0.66    0.56
   1   3  -1    2.54    1.00
  -1   3   1    2.81    1.00
   1  -3  -1    2.44    0.85
   1   3  -1    2.21    0.78
   1   3  -1    2.05    0.92
   1  -3  -1    0.96    0.69
  -1  -3   1    1.62    0.76
   1   3  -1    3.01    0.96
   1   3   0  736.90   26.59
   1   3   0  765.08   27.07
  -1   3   0  768.62   27.03
   1   3   0  734.64   27.03
  -1   3   0  753.19   27.00
  -1  -3   0  763.21   27.01
  -1   3   0  773.90   26.88
   1  -3   0  729.13   26.64
  -1  -3   0  778.58   27.10
   1   3   0  722.44   26.70
   1   3   0  773.13   27.14
  -1   3   0  809.59   27.24
  -1  -3   0  755.24   27.05
  -1   3  -1  534.99   20.74
  -1   3  -1  572.14   20.83
   1   3   1  547.89   20.13
   1   3   1  580.69   20.85
   1   3   1  534.40   20.35
   1  -3   1  552.90   20.45
  -1  -3  -1  572.78   20.99
  -1  -3  -1  577.46   20.82
   1   3   1  574.76   20.90
  -1   3  -1  537.82   20.47
  -1   3  -1  550.23   20.93
  -1   3  -1  556.84   20.73
  -1  -3  -1  562.37   20.69
  -1   3  -2 1936.98   64.09
   1   3   2 1878.99   62.50
   1   3   2 1957.39   62.91
  -1   3  -2 1947.03   62.64
   1  -3   2 1897.86   64.02
  -1   3  -2 1962.44   63.63
   1   3   2 2046.66   64.02
  -1   3  -2 1951.67   63.75
   1  -3   2 1801.27   63.25
  -1  -3  -2 1899.50   63.64
   1   3   2 1873.78   63.29
  -1  -3  -2 2012.06   63.82
  -1   3  -3  863.95   31.45
  -1   3  -3  923.56   30.73
   1   3   3  867.63   29.49
   1  -3   3  856.88   31.08
   1  -3   3  875.54   31.74
  -1  -3  -3  897.37   30.87
  -1  -3  -3  864.44   30.73
  -1   3  -3  926.97   30.98
   1  -3   3  826.79   30.52
  -1   3  -3  939.53   31.16
  -1   3  -3  889.54   31.63
   1   3   3  915.90   31.22
   1   3   3  815.10   30.43
   1  -3   4    5.32    1.55
   1  -3   4    6.86    1.55
   1   3   4    4.09    1.35
  -1   3  -4    3.47    1.25
  -1   3  -4    5.80    1.35
  -1   3  -4    5.74    1.27
   1   3   4    7.73    1.46
   1  -3   4    4.18    1.05
  -1  -3  -4    3.52    0.99
  -1   3  -5  571.39   22.25
  -1   3  -5  568.67   22.12
   1   3   5  581.06   22.00
  -1  -3  -5  575.75   22.22
   1  -3   5  563.77   22.45
   1   3   5  571.29   22.30
  -1   3  -5  539.51   22.21
   1  -3   5  546.15   20.67
   1   3   6    7.72    1.84
   1   3   6    3.96    1.29
  -1  -3  -6    7.32    1.75
   1  -3   6    3.65    1.51
   1  -3   6    5.50    1.67
  -1   3  -6    4.58    1.41
  -1   3  -6    4.87    1.55
  -1  -3  -7  353.98   17.35
   1   3   7  359.18   16.71
  -1  -3  -7  366.44   16.33
   1  -3   7  394.63   18.07
   1  -3   7  336.08   16.97
  -1   3  -7  345.38   16.40
  -1   3  -7  380.01   17.40
  -1   3  -7  408.32   16.81
   1  -3   8  417.30   19.90
   1  -3   8  421.57   20.14
  -1  -3  -8  450.95   20.57
  -1  -3  -8  413.52   19.72
   1   3   8  410.65   19.05
  -1   3  -8  430.12   18.66
  -1   3  -8  444.36   19.87
  -1   3  -8  402.97   19.75
   1  -3   9  579.15   25.78
   1  -3   9  589.99   26.12
  -1  -3  -9  542.47   25.75
  -1  -3  -9  567.21   25.37
   1   3   9  574.37   21.73
  -1   3  -9  595.63   25.54
  -1   3  -9  578.85   24.46
   1   3  10   21.56    2.68
  -1   3 -10   19.38    3.67
   1  -3  10   18.04    3.79
   1  -3  10   17.31    3.66
  -1  -3 -10   18.48    3.59
  -1  -3 -10   22.48    4.24
  -1   3 -10   23.38    4.23
  -1   3 -10   20.84    3.56
  -1   3 -10   20.14    3.76
   1   3  10   20.06    2.60
  -1  -3 -10   21.56    2.92
  -1  -3 -11  145.82    8.55
  -1  -3 -11  163.90   12.13
   1  -3  11  149.27   11.33
   1  -3  11  134.81   10.90
   1   3  11  138.14    7.91
   1   3  11  139.74    7.92
  -1   3 -11  131.01   10.54
  -1   3 -11  166.55   12.55
  -1  -3 -11  141.06   10.63
  -1   3 -11  140.65   10.65
  -1  -3 -12   59.70    6.67
   1   3  12   58.25    4.48
   1  -3  12   54.24    4.96
  -1  -3 -12   52.79    4.71
  -1  -3 -12   64.49    7.50
   1  -3  12   54.89    4.98
  -1  -3 -12   63.59    5.29
   1  -3  12   59.19    5.15
   1  -3  12   52.54    4.65
   1   3  12   59.71    4.86
   1   3  12   67.36    5.02
  -1  -3 -12   66.77    5.49
  -1   3 -12   71.63    8.00
   1   3  12   56.88    4.75
   1  -3  12   67.25    7.23
  -1   3 -12   64.01    7.65
  -1   3 -12   45.44    6.06
   1   3  12   63.09    6.69
   1  -3  13  764.67   28.13
   1   3  13  721.78   27.29
   1   3  13  740.47   27.17
  -1  -3 -13  709.06   27.87
  -1   3 -13  786.98   34.18
   1   3  13  747.24   27.33
  -1   3 -13  742.02   33.33
   1  -3  13  695.28   31.35
  -1  -3 -13  749.12   32.78
   1   3  13  716.42   30.96
   1  -3  13  676.28   27.08
   1  -3  13  779.69   28.28
  -1  -3 -13  705.62   27.26
  -1  -3 -14  137.47    8.13
   1   3  14  144.25    7.73
   1   3  14  146.00    7.81
  -1  -3 -14  141.28    7.71
   1  -3  14  142.41    8.11
   1   3  14  125.20    9.62
  -1   3 -14  150.33   11.20
  -1  -3 -14  134.77    7.98
  -1  -3 -15    8.87    1.67
   1  -3  15    9.13    1.74
   1  -3  15    8.21    1.86
  -1  -3 -15   10.16    1.87
   1   3  15   11.27    1.87
   1   3  15    8.76    1.68
  -1  -3 -15   10.44    1.89
  -1  -3 -16   40.33    3.16
  -1  -3 -16   38.16    2.82
   1  -3  16   37.38    3.28
  -1  -3 -16   42.13    3.21
  -1  -3 -16   41.66    3.20
   1   3  16   34.95    2.94
   1   3  16   39.29    2.98
  -1  -3 -16   37.90    3.19
   1  -3  16   36.51    3.00
   1   3  16   43.00    3.09
   1  -3  16   40.07    3.27
  -1  -3 -17   59.95    3.34
  -1  -3 -17   69.97    3.68
   1   3  17   77.10    3.70
   1  -3  17   72.22    3.61
   1  -3  17   67.72    3.84
  -1  -3 -17   66.66    3.76
  -1   4  17    3.29    0.65
  -1  -4  17    2.70    0.80
   1  -4 -17    4.12    0.86
  -1   4  17    2.54    0.71
   1  -4 -17    3.84    0.85
   1  -4 -16    3.19    0.96
   1  -4 -16    2.92    0.88
  -1  -4  16    3.74    1.13
  -1   4  16    4.55    1.07
   1  -4 -16    3.85    1.06
   1  -4 -16    3.97    1.16
  -1  -4  16    4.09    1.04
  -1   4  16    5.88    1.19
   1  -4 -16    3.69    1.12
  -1   4  16    4.88    1.21
   1  -4 -15   12.16    1.96
   1  -4 -15   10.22    1.71
  -1   4  15   11.21    1.82
  -1  -4  15   14.42    2.12
  -1  -4  15   13.57    2.52
   1  -4 -15   10.10    1.81
   1  -4 -15   13.49    2.08
  -1  -4  15   11.32    1.87
  -1   4  15   11.36    1.79
   1  -4 -15   12.19    2.00
  -1   4  15    9.21    1.64
  -1  -4  14    2.69    1.14
   1  -4 -14    1.29    1.07
   1  -4 -14    1.92    1.22
   1  -4 -14    2.36    1.25
  -1   4  14    4.64    1.38
  -1   4  14    4.72    1.86
  -1  -4  14    3.24    1.31
  -1  -4  14    1.03    1.53
  -1   4  14    2.44    1.06
   1  -4 -14    2.25    1.17
   1  -4 -14    2.87    1.18
  -1   4  14    2.78    1.24
  -1  -4  14    1.87    1.26
  -1  -4  13  158.48    8.81
  -1  -4  13  148.09    8.96
  -1  -4  13  173.10    9.14
   1  -4 -13  146.80    8.64
  -1   4  13  153.27    8.20
   1  -4 -13  142.39    8.53
   1  -4 -13  146.97    8.71
  -1   4  13  156.54    8.39
   1  -4 -13  152.67   11.71
  -1   4  13  137.79   10.40
   1   4 -13  147.48   11.95
  -1  -4  13  172.19   12.19
  -1   4  13  153.75    8.21
  -1  -4  13  165.36    9.26
   1  -4 -13  139.87    8.18
  -1   4  13  150.93    7.85
  -1   4  13  150.45    8.23
  -1  -4  13  158.84    8.78
   1  -4 -13  134.35    8.35
  -1   4  12  214.10   10.49
  -1  -4  12  211.26   11.04
  -1  -4  12  218.21   11.31
  -1  -4  12  219.92   11.43
   1  -4 -12  206.58   10.68
  -1   4  12  221.52   10.30
  -1   4  12  210.02   10.44
  -1  -4  12  195.35   10.30
  -1  -4  12  230.27   11.39
  -1  -4  12  241.61   11.78
  -1   4  12  229.44   10.67
   1  -4 -12  198.88   10.85
   1  -4 -12  213.56   11.07
   1  -4 -12  217.94   11.21
  -1   4  12  204.45   10.45
   1  -4 -12  223.95   11.19
  -1  -4  12  222.17   14.72
   1   4 -12  218.22   14.87
   1   4 -12  174.66   13.51
  -1   4  12  221.26   13.59
   1  -4 -12  222.06   14.65
   1  -4 -11   91.93    6.58
  -1   4  11  101.04    6.36
   1   4 -11   97.07    9.29
  -1  -4  11  102.87    9.45
  -1  -4  11  101.54    9.32
   1   4 -11   93.45    9.02
  -1   4  11   90.73    6.02
   1  -4 -11   93.96    9.05
  -1   4  11   96.58    8.32
   1  -4 -10  436.23   18.08
  -1   4  10  424.58   17.30
  -1  -4  10  453.14   22.52
  -1  -4  10  454.96   22.44
   1   4 -10  447.05   22.15
   1  -4 -10  380.82   21.00
  -1   4  10  404.74   20.25
   1   4 -10  437.90   21.99
   1   4  -9   90.08    8.25
  -1  -4   9   95.92    8.63
  -1  -4   9  107.57    9.06
  -1   4   9   85.47    5.56
   1  -4  -9   79.77    7.72
  -1   4   9   87.67    7.48
   1  -4  -8  337.10   16.87
  -1   4   8  310.44   15.69
  -1  -4   8  303.78   16.97
  -1  -4   8  322.78   17.10
   1   4  -8  315.09   16.52
   1   4  -7    2.71    1.37
   1   4  -7    8.64    2.11
  -1  -4   7    5.98    2.21
  -1  -4   7    5.69    1.96
  -1   4   7    4.12    1.69
   1  -4  -7    4.12    1.63
   1   4  -6   19.88    3.16
  -1   4   6   21.87    2.86
  -1  -4   6   18.66    2.59
   1  -4  -6   13.46    2.46
  -1  -4   6   20.53    3.44
   1  -4  -6   25.70    3.52
  -1   4   6   32.36    3.74
   1   4  -5  510.17   21.74
  -1   4   5  513.80   20.82
   1  -4  -5  494.32   20.24
   1  -4  -5  522.81   21.20
  -1  -4   5  535.82   22.31
  -1  -4   5  518.02   22.55
  -1   4   5  525.43   20.08
   1  -4  -5  539.21   21.55
  -1   4   5  531.60   21.27
   1   4  -4  623.04   24.55
  -1   4   4  628.33   24.01
   1  -4  -4  592.03   23.41
   1  -4  -4  611.90   24.12
  -1  -4   4  661.24   25.05
  -1  -4   4  612.14   24.89
  -1  -4   4  654.92   25.65
  -1   4   4  611.65   23.28
   1  -4  -4  648.67   24.14
  -1   4   4  584.83   23.79
   1   4  -3   28.64    3.56
  -1   4   3   34.55    3.12
   1   4  -3   38.14    3.78
  -1   4   3   32.23    3.45
   1  -4  -3   29.44    3.40
  -1  -4   3   32.41    3.69
   1  -4  -3   37.14    3.59
  -1  -4   3   37.51    3.97
  -1  -4   3   36.67    4.06
  -1   4   3   31.35    3.35
   1  -4  -3   32.69    3.31
   1   4  -2 1137.21   40.77
  -1   4   2 1148.09   39.75
   1   4  -2 1100.06   40.19
   1   4  -2 1134.86   40.70
   1   4  -2 1147.71   39.96
   1  -4  -2 1119.68   40.16
  -1  -4   2 1146.52   40.87
   1   4  -2 1146.06   40.54
  -1  -4   2 1119.91   40.39
   1  -4  -2 1095.11   39.77
  -1  -4   2 1133.43   40.46
  -1  -4   2 1209.00   41.15
  -1   4   2 1159.89   39.87
   1  -4  -1    3.65    1.30
  -1  -4   1    2.54    1.10
   1   4  -1    3.16    1.29
   1  -4  -1    1.58    1.00
   1   4  -1    2.54    1.25
   1   4  -1    1.64    1.17
  -1   4   1    2.81    1.07
   1   4   0 1696.44   56.90
  -1  -4   0 1632.92   56.47
  -1  -4   0 1684.93   56.96
  -1  -4   0 1675.86   56.85
   1  -4   0 1630.33   56.32
   1  -4   0 1540.83   55.57
   1   4   0 1648.24   56.22
  -1   4   0 1696.17   56.46
  -1   4   0 1682.41   56.63
  -1   4   0 1671.28   56.93
  -1   4   0 1698.99   56.81
   1   4   0 1724.78   57.15
   1  -4   1   11.53    2.08
   1   4   1   15.89    2.48
  -1  -4  -1   15.72    2.43
   1  -4   1   13.78    2.26
   1  -4   1   16.56    2.40
  -1   4  -1   10.72    1.98
   1   4   1   16.63    2.56
  -1   4  -1   12.45    2.26
   1   4   1   13.57    2.11
  -1  -4  -2    2.17    1.09
   1  -4   2    3.25    1.16
   1  -4   2    2.93    1.18
   1  -4   2    2.17    1.04
   1   4   2    3.26    1.02
  -1   4  -2    4.02    1.39
  -1   4  -2    2.61    1.42
  -1   4  -2    3.38    1.25
  -1   4  -3   16.61    2.73
  -1   4  -3   19.81    2.86
  -1   4  -3   22.56    2.90
   1  -4   3   19.09    2.70
  -1  -4  -3   21.46    3.01
   1  -4   3   19.96    2.71
   1  -4   3   20.28    2.98
   1   4   3   24.78    3.14
  -1   4  -4  301.29   14.66
   1   4   4  317.09   13.64
   1  -4   4  290.09   13.58
  -1  -4  -4  326.62   14.83
   1  -4   4  304.25   14.95
   1  -4   4  314.15   14.45
   1   4   4  315.23   14.64
  -1   4  -5  247.22   12.92
   1   4   5  239.70   12.57
  -1  -4  -5  253.00   12.85
   1  -4   5  239.71   12.75
   1  -4   5  251.42   13.49
   1  -4   5  257.92   11.88
   1   4   5  259.29   12.92
   1   4   6   43.70    4.79
  -1  -4  -6   46.29    4.85
  -1  -4  -6   40.13    4.86
   1  -4   6   57.98    5.88
   1  -4   6   55.94    5.50
  -1   4  -6   47.08    5.03
   1   4   7   12.26    2.60
  -1  -4  -7   11.09    2.42
  -1  -4  -7   12.73    2.83
  -1   4  -7   19.69    3.12
  -1   4  -7    9.03    2.29
   1  -4   7   14.76    3.03
   1  -4   8  142.35   10.23
   1  -4   8  134.55   10.38
   1   4   8  125.47    9.21
  -1  -4  -8  128.82    9.83
  -1   4  -8  131.19    9.57
   1  -4   9   41.62    5.52
   1  -4   9   32.45    5.09
  -1  -4  -9   35.11    4.92
   1   4   9   40.10    5.19
  -1  -4  -9   34.85    5.11
  -1   4  -9   38.88    5.17
  -1   4 -10  350.55   19.44
  -1   4 -10  441.53   21.87
   1   4  10  391.59   16.38
  -1  -4 -10  396.73   16.88
   1   4  10  387.22   19.55
  -1  -4 -10  391.34   20.28
  -1  -4 -10  395.85   20.33
   1  -4  10  400.53   20.91
   1  -4  10  382.55   20.81
   1  -4  11   73.53    5.83
   1   4  11   70.06    5.08
  -1  -4 -11   70.91    5.65
  -1   4 -11   74.92    8.13
   1  -4  11   66.59    7.75
   1  -4  11   77.81    8.07
  -1  -4 -11   80.29    7.81
   1  -4  11   75.06    5.56
   1  -4  11   73.77    5.14
   1  -4  11   66.16    5.41
   1   4  11   68.03    5.25
   1  -4  11   73.44    5.47
   1  -4  11   84.62    6.31
   1   4  11   77.16    5.56
  -1  -4 -11   76.16    5.95
  -1  -4 -11   88.89    6.18
   1   4  11   73.40    5.39
   1   4  11   70.46    7.16
   1  -4  11   84.44    6.06
  -1   4 -11   83.74    8.52
   1  -4  12  251.94   12.01
   1  -4  12  247.38   12.04
   1   4  12  262.44   12.02
   1  -4  12  248.67   11.89
   1   4  12  242.99   11.38
  -1  -4 -12  242.97   12.10
   1  -4  12  288.03   12.98
   1  -4  12  272.71   12.45
   1  -4  12  268.59   12.92
   1   4  12  254.84   11.99
  -1  -4 -12  248.60   12.35
   1   4  12  261.70   11.95
   1   4  12  240.89   14.59
   1  -4  12  247.76   12.09
   1  -4  12  269.84   16.37
  -1   4 -12  241.55   16.09
   1  -4  12  271.24   16.39
  -1   4 -12  294.75   17.28
   1  -4  13   -0.35    0.95
  -1  -4 -13    1.58    1.00
   1   4  13    0.76    0.68
   1   4  13    0.59    0.89
   1   4  13   -0.60    1.10
   1  -4  13   -0.36    1.91
   1  -4  13    0.63    0.90
   1   4  13    0.88    0.97
  -1  -4 -13   -0.34    0.80
   1  -4  14  206.03   10.11
   1   4  14  197.47    8.98
  -1  -4 -14  213.55    9.79
   1  -4  14  212.78    9.81
   1  -4  14  208.91   10.20
   1   4  14  203.35    9.57
  -1  -4 -14  192.96    9.46
  -1  -4 -14  209.07   10.07
  -1  -4 -14  204.79    9.97
  -1  -4 -14  200.54    9.89
   1   4  14  208.20    9.65
   1  -4  15   44.95    3.61
  -1  -4 -15   37.93    3.07
   1  -4  15   35.51    3.36
   1  -4  15   38.77    3.12
   1   4  15   37.04    3.08
  -1  -4 -15   37.28    3.25
  -1  -4 -15   36.31    3.19
   1   4  15   34.09    2.96
  -1  -4 -15   32.35    3.00
   1  -4  16    0.81    0.62
   1   4  16   -0.14    0.53
  -1  -4 -16   -0.16    0.60
   1   4  16    0.15    0.72
   1  -4  16    0.17    0.70
  -1  -4 -16    0.27    0.46
  -1  -4 -16   -0.16    0.54
   1   4  16    0.29    0.50
  -1   5  16    6.09    0.98
   1  -5 -16    5.59    1.02
  -1  -5  16    5.81    1.09
   1  -5 -16    6.06    0.98
  -1   5  15  117.58    5.95
   1  -5 -15  106.41    5.87
   1  -5 -15  121.27    6.15
  -1  -5  15  109.68    5.97
  -1   5  15  129.94    5.90
  -1  -5  15  111.07    5.73
   1  -5 -15  111.80    6.02
  -1  -5  15  102.79    5.54
   1  -5 -15  122.21    5.93
  -1   5  15  114.85    5.71
   1  -5 -14  180.59    8.92
  -1   5  14  185.21    8.69
   1  -5 -14  174.34    8.87
  -1  -5  14  182.36    8.95
  -1  -5  14  192.20    9.65
  -1  -5  14  189.78    8.90
  -1   5  14  179.80    8.44
   1  -5 -14  190.34    9.12
  -1  -5  14  176.74    8.80
   1  -5 -14  168.71    8.55
  -1   5  14  189.13    8.62
  -1  -5  14  192.19    9.40
  -1   5  14  172.02    7.96
  -1  -5  13  117.05    7.19
  -1   5  13   98.46    5.82
  -1   5  13  111.94    6.36
   1  -5 -13  100.68    6.36
  -1  -5  13  101.74    6.49
  -1   5  13  109.62    6.25
  -1  -5  13  112.53    6.80
  -1  -5  13  101.96    7.08
  -1   5  13   98.15    5.97
   1  -5 -13  108.21    6.77
   1  -5 -13  104.91    6.56
  -1   5  13   97.81    6.16
   1  -5 -13  111.58    6.78
  -1  -5  13   95.18    5.93
  -1  -5  13  110.91    6.84
  -1  -5  12   21.80    2.71
   1  -5 -12   15.58    2.47
  -1   5  12   19.01    2.51
  -1  -5  12   20.24    2.96
   1  -5 -12   18.15    3.39
  -1  -5  12   21.03    4.23
  -1  -5  12   15.17    2.61
  -1   5  12   15.76    2.19
  -1  -5  12   17.46    2.73
  -1  -5  12   15.33    3.02
  -1   5  12   18.20    2.44
  -1   5  12   20.12    2.72
   1  -5 -12   20.48    2.76
  -1   5  12   22.06    3.78
  -1  -5  12   19.47    2.82
  -1   5  12   18.68    2.48
   1  -5 -12   19.30    2.80
  -1  -5  11   33.82    5.46
  -1  -5  11   37.27    6.14
  -1  -5  11   34.69    4.00
  -1  -5  11   25.13    3.53
   1  -5 -11   38.27    3.81
  -1   5  11   33.46    3.36
  -1   5  11   35.78    3.55
  -1  -5  11   29.51    3.47
  -1  -5  11   34.27    3.86
  -1   5  11   31.92    3.27
   1   5 -11   34.87    5.26
  -1   5  11   37.66    3.55
  -1  -5  11   30.63    3.63
   1  -5 -11   34.57    4.83
  -1   5  11   32.17    4.64
   1  -5 -11   32.40    3.67
  -1   5  11   29.32    3.25
   1  -5 -10    4.63    1.52
  -1   5  10    4.71    1.35
   1   5 -10    5.32    2.29
  -1  -5  10    3.33    2.24
  -1  -5  10    8.80    2.85
   1  -5 -10    7.96    2.53
  -1   5  10    7.51    2.39
  -1   5  10    3.24    1.26
  -1   5   9   11.87    2.06
   1  -5  -9   11.58    2.13
  -1   5   9   13.28    2.95
  -1  -5   9   15.39    3.80
  -1  -5   9   12.33    3.38
  -1   5   9   12.50    1.92
   1  -5  -9   12.55    3.04
   1  -5  -9   10.46    2.07
   1   5  -9   12.32    3.11
  -1   5   8   19.41    3.46
  -1  -5   8   20.34    4.08
  -1   5   8   24.63    2.82
   1  -5  -8   21.77    3.96
   1  -5  -8   19.75    2.77
  -1   5   8   21.43    2.47
   1   5  -8   19.12    3.67
   1   5  -8   24.40    4.18
   1   5  -7   62.63    6.52
   1   5  -7   69.49    6.87
  -1   5   7   68.39    6.38
  -1  -5   7   79.70    7.95
  -1  -5   7   60.09    6.81
   1  -5  -7   70.19    6.89
   1  -5  -7   61.36    4.86
  -1   5   7   65.45    4.55
   1  -5  -7   67.65    6.18
  -1  -5   6  399.23   17.97
   1   5  -6  359.36   18.93
   1   5  -6  402.29   19.45
  -1   5   6  435.69   19.12
  -1  -5   6  431.45   20.96
  -1  -5   6  403.01   20.06
  -1   5   6  428.04   16.13
  -1   5   6  408.84   18.32
   1  -5  -6  400.57   19.48
   1  -5  -6  379.49   18.44
   1  -5  -6  400.68   16.46
   1   5  -5  416.95   20.50
   1   5  -5  460.09   21.23
  -1   5   5  459.33   20.10
  -1  -5   5  454.87   21.23
  -1   5   5  461.13   19.19
  -1  -5   5  459.00   21.76
  -1   5   5  480.35   20.20
   1  -5  -5  472.29   20.22
  -1  -5   5  476.50   20.08
   1  -5  -5  467.45   21.05
  -1   5   5  473.32   20.95
   1  -5  -5  441.72   20.14
  -1  -5   5  437.13   19.64
   1  -5  -5  432.12   19.30
   1   5  -4   50.16    5.38
   1   5  -4   38.11    4.85
  -1   5   4   45.23    4.68
  -1   5   4   46.46    4.49
  -1  -5   4   43.08    5.00
  -1  -5   4   48.15    5.65
  -1   5   4   50.16    5.24
  -1  -5   4   49.68    4.97
   1  -5  -4   45.46    5.04
   1  -5  -4   47.45    4.91
  -1   5   4   48.70    4.87
  -1   5   4   49.70    5.23
   1  -5  -4   42.78    4.72
   1   5  -4   54.69    5.45
  -1  -5   4   41.49    4.53
   1  -5  -4   39.80    4.33
   1   5  -3  250.03   13.83
   1   5  -3  255.68   13.63
  -1   5   3  260.75   12.23
   1   5  -3  283.32   14.45
  -1  -5   3  259.65   13.76
  -1   5   3  267.15   13.45
   1  -5  -3  254.21   13.35
  -1   5   3  279.32   14.04
  -1  -5   3  258.77   13.27
  -1   5   3  249.37   12.90
   1  -5  -3  246.40   13.29
   1   5  -3  288.83   14.18
   1  -5  -3  257.16   13.09
   1   5  -2 1889.12   65.51
  -1   5   2 1862.96   63.99
   1   5  -2 1881.54   65.46
   1   5  -2 1793.54   64.66
  -1  -5   2 1832.15   64.54
  -1   5   2 1893.58   65.12
  -1   5   2 1897.02   64.72
   1  -5  -2 1930.77   64.92
  -1   5   2 1864.54   63.97
  -1  -5   2 1811.96   65.14
  -1  -5   2 1894.13   64.27
   1   5  -2 1912.66   65.17
   1  -5  -2 1874.16   64.73
   1  -5  -2 1796.59   64.13
   1  -5  -1  206.05   11.36
   1   5  -1  204.29   11.68
  -1  -5   1  214.08   12.00
  -1  -5   1  220.64   11.57
   1  -5  -1  219.24   11.77
  -1   5   1  209.29   11.35
   1   5  -1  217.49   11.72
   1   5  -1  234.04   12.45
   1  -5  -1  211.60   11.76
  -1   5   1  210.16   11.82
  -1  -5   1  218.89   11.76
   1  -5   0   84.34    6.62
   1  -5   0   95.15    7.11
  -1   5   0   98.11    7.32
  -1  -5   0   80.32    6.70
   1   5   0   91.48    7.06
  -1  -5   0  104.21    7.20
  -1   5   0   99.29    7.41
   1   5   0   93.61    6.64
  -1   5   0   95.18    7.08
   1   5   0   87.89    6.66
   1  -5   1  488.93   20.56
   1  -5   1  484.90   20.84
   1   5   1  502.05   21.61
  -1  -5  -1  469.50   21.03
  -1  -5  -1  484.43   21.02
  -1   5  -1  472.94   20.75
   1   5   1  497.88   20.23
   1   5   1  524.00   20.87
  -1   5  -1  491.70   21.43
  -1   5  -1  477.09   21.03
   1   5   2  123.87    7.44
  -1   5  -2  115.34    8.12
  -1   5  -2  121.86    8.55
  -1   5  -2  117.88    8.43
   1  -5   2  123.17    8.38
   1   5   2  118.97    8.33
   1  -5   2  127.14    8.59
  -1  -5  -2  118.99    8.33
  -1  -5  -2  121.82    8.32
   1  -5   2  111.95    7.86
  -1   5  -3    3.03    1.27
  -1   5  -3    1.55    1.21
  -1   5  -3   -0.51    0.69
  -1   5  -3    1.42    1.11
   1  -5   3    0.52    1.10
   1   5   3    1.96    1.23
  -1  -5  -3    2.96    1.63
   1   5   3    2.12    1.14
   1  -5   3    3.36    1.45
   1   5   3    4.01    1.65
  -1  -5  -3    2.41    1.22
  -1  -5  -3    2.46    1.41
   1  -5   3    2.66    1.27
  -1   5  -4   17.89    3.17
  -1   5  -4   19.81    3.38
  -1   5  -4   19.59    3.40
  -1   5  -4   11.90    2.55
   1   5   4   19.36    3.18
   1  -5   4   11.94    2.81
   1  -5   4   20.43    3.27
   1   5   4   17.44    2.82
  -1  -5  -4   16.78    2.98
   1   5   4   20.53    3.35
  -1  -5  -4   18.03    3.14
  -1  -5  -4   18.78    2.83
   1  -5   4   14.25    2.63
  -1   5  -5   61.51    6.32
  -1   5  -5   64.30    6.34
  -1   5  -5   69.99    6.55
  -1   5  -5   67.13    6.28
   1   5   5   68.94    6.35
   1  -5   5   66.59    6.42
   1  -5   5   79.77    7.35
   1   5   5   65.41    6.29
   1  -5   5   67.28    5.86
   1   5   5   73.50    6.57
  -1  -5  -5   67.79    6.18
  -1  -5  -5   61.86    6.08
   1  -5   6   12.39    2.84
   1  -5   6   10.19    2.92
  -1   5  -6   14.21    2.93
  -1   5  -6   10.81    2.63
  -1   5  -6   13.36    2.86
  -1   5  -6   14.56    3.14
  -1  -5  -6   11.16    2.69
   1   5   6   13.51    2.87
  -1  -5  -6   20.31    2.54
   1  -5   7  287.72   16.57
   1  -5   7  268.00   15.54
  -1   5  -7  274.44   15.41
  -1   5  -7  261.66   15.26
  -1  -5  -7  240.81   14.26
   1   5   7  299.75   15.52
  -1  -5  -7  264.71   12.31
   1  -5   8  416.02   21.75
   1  -5   8  411.67   20.75
  -1   5  -8  404.67   20.45
  -1  -5  -8  401.49   19.35
  -1  -5  -8  395.25   16.98
   1   5   8  385.40   19.64
  -1   5  -9  191.68   12.97
   1   5   9  209.05   10.27
   1   5   9  205.13   10.18
   1   5   9  192.58   12.72
   1  -5   9  215.55   13.95
  -1  -5  -9  209.59   10.73
   1  -5  10   82.65    5.80
   1   5  10   79.01    5.56
   1  -5  10   71.07    7.78
   1  -5  10   69.37    8.02
   1  -5  10   84.99    6.17
   1   5  10   76.58    5.32
   1  -5  10   74.57    6.01
   1  -5  10   65.46    5.17
   1  -5  10   74.85    5.54
   1  -5  10   80.09    5.34
  -1  -5 -10   70.95    5.70
   1  -5  10   80.66    5.82
  -1  -5 -10   72.75    5.46
   1  -5  10   85.13    6.53
  -1  -5 -10   80.22    6.04
   1   5  10   72.24    5.39
   1   5  10   76.04    5.49
  -1  -5 -10   72.67    5.30
   1  -5  10   73.77    5.74
   1   5  10   77.47    7.55
  -1   5 -10   78.19    7.81
   1  -5  11   77.51    5.58
   1  -5  11   73.96    8.19
   1  -5  11   63.34    7.41
   1  -5  11   88.78    6.27
   1  -5  11   75.78    5.14
   1  -5  11   67.58    5.29
   1  -5  11   65.03    5.18
   1   5  11   80.18    5.29
   1  -5  11   87.88    6.15
   1  -5  11   80.00    5.69
  -1  -5 -11   80.58    5.48
   1  -5  11   77.25    6.13
  -1  -5 -11   73.43    5.79
   1   5  11   79.45    5.54
  -1  -5 -11   76.49    5.57
   1   5  11   80.81    7.60
  -1  -5 -11   72.04    5.76
   1  -5  11   67.87    5.22
   1   5  11   84.08    5.66
   1  -5  12   48.83    4.07
   1  -5  12   44.23    4.14
  -1  -5 -12   45.53    3.80
   1  -5  12   51.31    4.23
   1   5  12   52.27    4.18
  -1  -5 -12   43.14    4.24
  -1  -5 -12   57.54    4.49
   1   5  12   54.86    5.90
  -1  -5 -12   54.90    4.65
  -1  -5 -12   47.20    4.27
   1   5  12   44.91    3.80
   1  -5  12   47.12    4.37
  -1  -5 -12   53.01    5.88
   1  -5  12   50.77    3.81
   1  -5  12   49.66    4.40
   1  -5  12   50.58    4.32
   1  -5  12   48.33    4.03
   1   5  12   47.94    4.08
  -1  -5 -13  191.24   11.33
  -1  -5 -13  186.92    9.28
   1   5  13  183.18    8.64
   1  -5  13  195.93    9.61
  -1  -5 -13  207.96    9.75
  -1  -5 -13  179.35    9.00
   1  -5  13  189.53    9.13
   1  -5  13  192.65    9.83
   1   5  13  202.09    9.22
   1  -5  13  189.32    9.14
  -1  -5 -13  198.13    9.66
   1   5  13  185.03    8.98
   1   5  14    2.27    0.90
   1  -5  14    3.08    1.17
  -1  -5 -14    4.59    1.34
   1   5  14    2.25    0.79
   1  -5  14    5.42    1.94
   1  -5  14    2.59    1.07
  -1  -5 -14    4.11    1.11
   1   5  14    2.74    1.01
   1   5  15  149.73    6.56
  -1  -5 -15  146.19    6.55
   1  -5  15  138.03    6.22
   1  -5  15  160.82    7.20
   1   5  15  148.64    6.57
   1   5  16   22.43    1.58
  -1  -5 -16   23.61    1.57
  -1   6  15   67.29    3.28
   1  -6 -15   81.32    3.89
  -1   6  15   79.95    3.65
  -1  -6  15   65.21    3.42
  -1   6  14    0.89    0.70
  -1  -6  14    0.98    0.53
  -1  -6  14    1.17    0.76
  -1   6  14    0.15    0.59
  -1   6  14   -0.17    0.82
   1  -6 -14    0.56    0.66
  -1   6  14   -0.13    0.32
  -1  -6  14    0.37    0.71
  -1   6  13   27.84    2.50
  -1  -6  13   26.04    2.73
  -1  -6  13   26.52    2.90
   1  -6 -13   26.04    2.53
  -1   6  13   26.83    2.64
  -1  -6  13   27.01    2.64
  -1  -6  13   26.17    2.77
   1  -6 -13   24.59    2.72
  -1   6  13   23.93    2.34
   1  -6 -13   26.19    2.72
  -1   6  13   31.51    2.80
   1  -6 -12   24.62    3.74
   1  -6 -12   21.74    2.69
  -1   6  12   26.57    2.66
  -1   6  12   24.18    2.75
  -1  -6  12   31.29    3.24
  -1  -6  12   23.40    2.58
   1  -6 -12   30.24    3.21
  -1   6  12   28.27    2.87
   1  -6 -12   26.44    2.75
   1  -6 -12   27.09    3.10
  -1  -6  12   30.24    3.36
  -1  -6  12   26.84    2.96
  -1   6  12   20.30    2.42
  -1  -6  12   23.19    2.86
  -1  -6  11   66.40    5.13
  -1  -6  11   61.94    5.26
  -1   6  11   64.37    4.64
  -1   6  11   64.84    4.79
  -1  -6  11   74.20    4.94
  -1  -6  11   66.81    4.39
   1  -6 -11   68.05    6.71
  -1  -6  11   65.24    5.79
  -1  -6  11   58.43    4.94
  -1  -6  11   63.96    4.87
   1  -6 -11   59.87    4.44
   1  -6 -11   62.93    5.04
  -1   6  11   68.82    4.91
  -1   6  11   68.13    6.50
  -1   6  11   64.62    4.58
  -1  -6  11   65.84    5.24
   1  -6 -11   61.05    5.02
   1  -6 -10   13.37    2.06
  -1  -6  10    3.87    2.22
   1  -6 -10    7.12    1.93
  -1   6  10    7.97    1.72
  -1  -6  10    8.50    1.90
  -1  -6  10    7.83    1.52
  -1   6  10    7.60    1.68
   1  -6 -10    7.19    2.50
  -1  -6  10   11.30    2.26
  -1  -6  10   13.22    2.28
  -1  -6  10   10.95    3.12
   1  -6 -10    8.92    1.99
   1  -6 -10    6.13    1.49
  -1   6  10    9.05    1.76
  -1  -6  10    2.60    1.30
  -1   6  10    4.18    1.81
   1   6 -10    3.37    1.83
  -1  -6   9   26.48    3.40
  -1   6   9   30.94    3.08
   1  -6  -9   23.52    2.97
   1  -6  -9   31.17    3.47
   1  -6  -9   32.88    4.91
  -1  -6   9   26.05    3.54
  -1  -6   9   26.11    2.84
  -1   6   9   27.61    3.07
  -1  -6   9   26.91    3.37
  -1  -6   9   33.71    3.79
  -1  -6   9   29.92    4.24
   1  -6  -9   28.07    3.16
   1  -6  -9   24.36    3.17
  -1   6   9   25.28    2.99
  -1   6   9   36.44    4.81
  -1   6   9   27.39    2.83
   1  -6  -9   28.92    3.37
  -1  -6   9   22.01    4.51
   1   6  -9   27.27    4.50
   1   6  -9   24.69    4.28
  -1   6   8   35.06    3.49
  -1  -6   8   31.45    4.35
   1   6  -8   30.50    4.81
   1   6  -8   17.16    3.71
  -1   6   8   34.12    3.38
   1  -6  -8   26.34    3.29
  -1   6   8   25.04    2.86
  -1  -6   8   27.37    3.56
  -1  -6   8   27.89    4.92
  -1   6   8   36.14    4.81
   1  -6  -8   33.74    3.65
   1  -6  -8   29.14    4.66
   1   6  -7  116.21    9.79
   1   6  -7  119.23    9.92
  -1   6   7  114.48    9.08
  -1  -6   7  112.10    9.97
   1  -6  -7  126.99   10.04
   1  -6  -7  120.21    9.19
  -1   6   7  126.39    7.08
   1  -6  -7  142.56    7.87
   1   6  -6   46.27    5.63
   1  -6  -6   41.97    5.29
  -1  -6   6   50.64    5.38
  -1   6   6   49.94    4.14
  -1   6   6   43.02    5.13
  -1  -6   6   35.52    5.34
   1  -6  -6   49.50    5.93
   1  -6  -6   47.84    4.19
   1   6  -6   49.41    6.06
   1   6  -6   39.22    5.47
  -1   6   6   42.74    3.82
   1  -6  -5    4.79    1.82
   1   6  -5    6.18    2.13
  -1  -6   5    9.32    2.34
   1  -6  -5    8.32    2.22
  -1   6   5    4.90    1.30
  -1   6   5    9.26    2.33
  -1   6   5    7.03    1.59
   1  -6  -5    4.52    1.86
   1  -6  -5    9.59    2.47
  -1   6   5    9.94    2.53
  -1  -6   5    9.98    2.48
   1   6  -5    9.03    2.73
   1   6  -5    6.63    2.20
   1   6  -5    7.56    2.46
   1  -6  -5    8.58    1.76
   1  -6  -5    9.18    1.68
  -1  -6   5    6.18    1.35
   1  -6  -4  370.22   18.43
   1   6  -4  371.31   18.66
   1  -6  -4  376.05   17.93
  -1  -6   4  355.00   17.87
   1  -6  -4  375.76   15.14
  -1  -6   4  374.67   15.09
  -1   6   4  387.05   18.02
  -1   6   4  345.20   17.04
  -1   6   4  389.64   18.86
  -1   6   4  370.30   15.34
   1  -6  -4  359.43   18.04
  -1   6   4  367.25   18.74
  -1  -6   4  366.84   18.20
  -1   6   4  386.50   18.42
   1   6  -4  330.03   18.23
   1   6  -4  368.94   19.14
   1   6  -4  344.69   18.84
   1  -6  -4  360.73   15.17
   1  -6  -3  176.58   10.86
  -1  -6   3  168.37   10.87
   1  -6  -3  169.31    8.49
  -1  -6   3  165.90    8.43
   1   6  -3  203.39   12.44
   1   6  -3  141.53   10.38
   1   6  -3  164.08   11.18
   1   6  -3  177.63   11.93
  -1   6   3  172.88   10.60
  -1  -6   3  173.73   11.03
   1  -6  -3  186.45   11.39
  -1   6   3  161.87   10.82
  -1   6   3  167.97   11.28
   1  -6  -3  169.58   11.20
   1  -6  -3  155.08    8.24
  -1   6   3  171.34   11.18
   1  -6  -3  161.30   10.84
   1   6  -3  160.18   10.96
  -1   6   2    5.04    1.69
   1   6  -2    0.56    1.07
   1   6  -2    4.77    1.97
   1   6  -2    4.58    1.87
  -1   6   2    4.68    1.77
  -1  -6   2    3.91    1.60
   1  -6  -2    3.31    1.58
   1  -6  -2    4.64    1.92
  -1  -6   2    4.53    1.87
  -1   6   2    4.18    1.97
  -1   6   2    2.85    1.63
   1  -6  -2    6.37    2.06
   1  -6  -2    4.75    1.23
  -1  -6   2    5.51    1.32
   1  -6  -2    5.14    1.30
   1   6  -2    6.48    2.17
   1  -6  -2    3.48    1.83
   1   6  -1  109.04    8.71
  -1  -6   1   97.37    7.95
  -1   6   1  102.34    8.40
   1  -6  -1  108.95    8.41
  -1  -6   1  117.65    8.88
  -1   6   1  106.62    8.71
   1  -6  -1  126.15    9.06
   1   6  -1  108.65    8.28
  -1   6   1  110.23    8.32
   1   6  -1  105.68    8.49
   1  -6  -1  118.88    6.65
  -1  -6   1  108.18    6.39
  -1  -6   0    3.87    1.75
  -1   6   0    2.30    1.55
   1   6   0    2.04    1.46
  -1   6   0    3.88    1.90
  -1   6   0    0.58    1.11
  -1  -6   0    3.08    1.38
   1   6   0    7.48    2.30
   1  -6   0    4.10    1.85
  -1  -6   0    2.22    1.40
   1  -6   0    3.91    1.85
   1  -6   0    4.82    1.32
   1   6   1   11.86    3.07
   1   6   1   13.92    2.85
  -1   6  -1   22.44    3.70
  -1   6  -1   12.19    3.01
  -1  -6  -1   18.72    3.25
  -1  -6  -1   12.22    2.81
   1   6   1   14.95    3.23
  -1  -6  -1   17.63    3.18
   1  -6   1   15.19    3.06
   1   6   1   16.31    3.27
  -1  -6  -2    3.28    1.56
   1  -6   2    3.96    1.70
  -1   6  -2    1.26    1.20
  -1   6  -2    1.20    1.14
   1   6   2    1.17    1.25
   1   6   2    3.13    1.69
  -1   6  -2    4.63    1.83
  -1  -6  -2    2.95    1.59
  -1  -6  -2    2.25    1.31
   1  -6   2    2.99    1.51
  -1  -6  -2    2.34    1.57
   1  -6   2    2.89    1.20
   1  -6   3  484.51   23.15
  -1  -6  -3  505.53   23.12
   1   6   3  540.65   20.83
   1  -6   3  551.20   20.70
  -1   6  -3  515.46   24.32
  -1   6  -3  511.63   24.20
  -1   6  -3  507.07   23.69
   1  -6   3  531.45   24.35
   1   6   3  571.85   24.89
   1  -6   3  566.44   24.73
   1   6   3  524.99   23.30
  -1  -6  -3  540.03   24.11
  -1  -6  -3  539.48   24.09
  -1  -6  -3  547.43   24.33
   1   6   3  556.03   24.41
   1  -6   4    1.11    1.19
  -1  -6  -4    1.05    1.12
   1   6   4    0.62    0.79
  -1   6  -4   -0.65    1.07
  -1   6  -4    0.65    0.87
  -1   6  -4    0.66    0.89
  -1   6  -4   -0.60    0.81
   1  -6   4    3.38    2.03
   1   6   4    0.56    0.80
   1   6   4   -0.63    1.20
   1   6   4    0.52    0.85
  -1  -6  -4    2.52    1.58
  -1  -6  -4   -0.60    0.80
  -1  -6  -4   -0.62    1.02
   1   6   4    3.04    1.74
  -1  -6  -5    8.21    2.41
   1  -6   5    5.41    1.87
   1   6   5   10.51    2.02
  -1   6  -5    6.72    2.23
  -1   6  -5    6.73    2.26
  -1   6  -5    7.89    2.43
   1   6   5    1.25    1.34
  -1  -6  -5    7.74    2.28
  -1  -6  -5    9.94    2.97
   1  -6   5   15.27    3.60
   1   6   5    8.70    1.65
  -1  -6  -5    9.04    1.72
   1   6   6   59.21    4.28
  -1  -6  -6   54.63    4.48
   1   6   6   60.52    4.75
   1  -6   6   64.12    7.33
   1   6   6   48.40    4.24
  -1  -6  -6   53.56    6.10
  -1   6  -6   51.54    6.28
  -1   6  -6   47.70    5.89
   1   6   6   62.44    6.53
  -1  -6  -6   51.90    5.81
  -1  -6  -7  224.60   14.17
  -1  -6  -7  244.23   13.97
   1   6   7  224.73   10.69
  -1   6  -7  198.04   13.56
  -1   6  -7  199.58   13.25
   1   6   7  237.61   14.00
   1  -6   7  224.60   15.15
  -1  -6  -7  212.50   10.70
   1   6   8   57.01    4.62
   1  -6   8   55.37    4.86
   1  -6   8   55.44    7.07
  -1  -6  -8   65.85    5.11
  -1  -6  -8   55.22    4.67
   1   6   8   50.32    4.36
  -1  -6  -8   61.40    4.93
   1  -6   8   64.93    4.85
   1   6   8   49.22    4.16
   1  -6   8   60.21    4.62
  -1  -6  -8   52.71    6.49
   1  -6   8   50.55    4.98
   1  -6   8   51.28    4.56
   1  -6   8   54.15    4.91
  -1  -6  -8   48.09    4.48
  -1  -6  -8   49.52    4.54
   1   6   8   55.00    4.52
   1   6   8   58.05    4.66
  -1   6  -8   45.13    5.65
   1   6   8   61.73    6.56
  -1  -6  -8   53.38    6.02
  -1  -6  -9   12.85    2.24
   1  -6   9   18.18    2.76
   1  -6   9   20.62    4.60
  -1  -6  -9   16.85    2.62
   1   6   9   17.37    2.42
  -1  -6  -9   18.38    3.78
   1  -6   9   19.51    2.91
   1   6   9   19.55    2.46
   1  -6   9   11.23    2.14
   1  -6   9   14.95    2.27
   1  -6   9   12.89    2.30
   1  -6   9   17.37    2.62
   1  -6   9   14.11    2.83
   1   6   9   15.73    2.28
  -1  -6  -9   15.60    2.43
  -1  -6  -9   19.91    2.75
   1   6   9   15.16    2.32
   1   6   9   10.23    2.76
  -1  -6  -9   17.69    2.70
   1  -6   9   13.93    2.40
   1   6   9   14.69    2.27
  -1  -6 -10    9.90    2.03
   1  -6  10    9.34    2.01
   1   6  10    9.49    1.85
  -1  -6 -10   11.31    2.98
  -1  -6 -10   10.82    1.95
   1  -6  10    8.29    1.94
   1  -6  10   14.43    2.50
   1  -6  10    9.43    1.98
   1  -6  10    8.77    1.78
   1   6  10    7.49    1.57
   1  -6  10   12.39    2.57
   1  -6  10    8.57    1.91
   1  -6  10    6.79    1.66
   1   6  10   10.62    1.96
  -1  -6 -10   10.69    2.03
  -1  -6 -10    9.33    1.88
   1   6  10   11.71    2.10
   1   6  10    9.77    2.62
  -1  -6 -10   12.43    2.21
   1  -6  10   13.41    2.18
   1   6  10    8.99    1.83
   1  -6  11   23.45    2.51
   1  -6  11   18.23    2.64
  -1  -6 -11   18.43    3.46
  -1  -6 -11   23.81    2.86
   1   6  11   22.18    2.35
   1  -6  11   15.19    2.45
   1   6  11   22.50    2.57
   1   6  11   21.43    2.53
  -1  -6 -11   20.46    2.46
  -1  -6 -11   19.34    2.66
   1   6  11   22.01    2.65
  -1  -6 -11   26.66    3.02
   1  -6  11   17.30    2.39
   1   6  11   25.10    2.70
   1  -6  11   24.46    2.76
   1  -6  11   20.99    3.29
   1  -6  11   23.20    2.94
   1  -6  11   23.32    2.86
  -1  -6 -11   20.78    2.44
  -1  -6 -12   26.35    3.79
   1   6  12   21.48    2.31
   1   6  12   26.46    2.69
  -1  -6 -12   18.08    2.43
   1   6  12   23.38    2.50
  -1  -6 -12   25.53    2.84
   1   6  12   22.85    2.44
  -1  -6 -12   20.08    2.25
   1  -6  12   23.33    3.31
   1  -6  12   21.86    2.39
   1  -6  12   20.29    2.38
   1  -6  12   27.12    2.91
   1   6  13   19.68    1.94
  -1  -6 -13   21.61    2.33
  -1  -6 -13   17.07    2.15
   1   6  13   22.92    2.17
  -1  -6 -13   16.97    1.77
   1   6  13   19.29    2.07
   1   6  13   18.38    2.07
   1  -6  13   18.89    2.13
   1   6  14    0.80    0.56
  -1  -6 -14    0.30    0.60
   1   6  14   -0.09    0.26
  -1  -6 -14    0.30    0.55
  -1   7  14    0.92    0.43
   1  -7 -14    1.22    0.53
  -1   7  13   27.22    1.94
  -1   7  13   24.08    2.10
  -1   7  13   28.68    2.20
   1  -7 -13   28.33    2.34
  -1  -7  13   27.26    2.16
  -1  -7  13   24.77    2.30
   1  -7 -12   15.25    1.69
   1  -7 -12   18.56    2.19
  -1   7  12   16.30    1.90
   1  -7 -12   16.27    2.01
  -1   7  12   17.44    1.87
  -1   7  12   18.30    2.07
  -1  -7  12   17.77    2.22
  -1  -7  12   17.13    2.06
   1  -7 -11    1.03    0.78
   1  -7 -11    0.77    0.91
  -1   7  11    0.66    0.73
   1  -7 -11    0.26    0.78
   1  -7 -11    0.75    0.93
  -1   7  11    0.46    0.69
   1  -7 -11    0.48    0.92
  -1   7  11    0.21    0.73
  -1  -7  11    0.51    0.56
  -1  -7  11   -0.24    0.87
  -1  -7  11    0.26    0.75
   1  -7 -10   18.01    2.42
   1  -7 -10   12.76    1.99
  -1   7  10   16.46    2.24
   1  -7 -10   16.64    2.32
   1  -7 -10   16.80    2.44
   1  -7 -10   18.10    3.35
  -1  -7  10   15.04    1.94
  -1   7  10   15.96    2.15
  -1  -7  10    9.18    2.08
  -1  -7  10   17.59    2.50
   1  -7  -9  159.15    8.38
  -1  -7   9  160.51    8.97
   1  -7  -9  166.55    8.76
  -1   7   9  172.38    8.49
  -1   7   9  152.39    7.79
   1  -7  -9  165.90    8.78
  -1   7   9  162.78    8.39
   1  -7  -9  169.69    8.77
   1  -7  -9  173.99   11.56
  -1  -7   9  169.41    8.15
  -1  -7   9  173.54    9.40
  -1  -7   9  168.00    9.07
  -1   7   9  155.37    7.97
  -1  -7   8  112.24    7.42
   1  -7  -8  119.18    7.03
   1  -7  -8  119.06    7.22
  -1   7   8  107.93    6.61
  -1   7   8  115.80    6.61
   1  -7  -8  125.00    7.30
  -1   7   8  119.67    7.07
   1  -7  -8  108.97    6.94
   1  -7  -8  132.13    9.98
  -1   7   8  118.74    6.93
  -1  -7   8  116.02    6.61
  -1  -7   8  117.81    7.70
   1  -7  -8  116.32    7.04
  -1   7   8  121.44    6.83
   1  -7  -7  102.61    6.63
  -1   7   7  106.63    6.63
  -1  -7   7  100.00    6.21
   1  -7  -7  109.17    9.32
   1  -7  -7  104.34    6.66
  -1   7   7  102.83    6.57
   1  -7  -7  103.82    6.62
   1  -7  -7  107.25    6.80
  -1   7   7  112.17    6.58
   1  -7  -7  107.80    6.74
  -1   7   7  106.98    6.39
   1   7  -7   88.86    8.45
   1   7  -7   89.92    8.68
  -1  -7   7  114.84    7.53
  -1   7   6    3.91    1.36
   1  -7  -6    6.14    1.63
   1  -7  -6    2.12    1.90
  -1   7   6    4.90    1.41
  -1  -7   6    4.87    1.34
  -1  -7   6    2.76    1.31
   1  -7  -6    5.97    1.61
   1  -7  -6    5.33    1.53
  -1  -7   6    2.81    1.33
   1  -7  -6    5.55    1.59
   1  -7  -6    6.84    1.73
   1   7  -6    2.89    1.69
   1   7  -6    5.98    2.36
  -1  -7   5  128.81    7.97
  -1  -7   5  117.51    6.51
   1  -7  -5  121.93    7.50
  -1   7   5  118.78    7.27
   1  -7  -5  115.93    7.16
  -1  -7   5  113.68    6.84
   1  -7  -5  119.34    7.32
  -1  -7   5  138.05    8.20
   1  -7  -5  120.29    7.29
   1  -7  -5  134.55    7.31
  -1   7   5  115.98    6.95
  -1  -7   5  107.79    8.86
  -1  -7   5  121.82    7.01
   1  -7  -5  119.02    9.08
   1  -7  -5  122.62    7.21
   1   7  -5   99.64    9.45
   1   7  -5  119.68   10.06
   1  -7  -5  129.02    9.64
  -1   7   5  116.64    9.16
  -1   7   5  138.79    7.58
  -1   7   5  128.59    7.12
  -1  -7   4  108.18    6.65
  -1   7   4  104.77    6.51
   1  -7  -4  105.14    6.59
   1  -7  -4  119.31    9.08
  -1  -7   4   95.76    8.42
  -1   7   4   99.97    8.04
   1  -7  -4  108.04    6.62
   1   7  -4  111.92    9.86
   1   7  -4   90.85    8.51
  -1  -7   4  107.17    8.91
  -1   7   4  103.41    8.73
   1  -7  -4  116.42    9.31
  -1   7   4  121.09    7.07
  -1  -7   3    3.24    1.75
   1  -7  -3    5.71    2.09
  -1   7   3    6.37    2.07
  -1  -7   3    4.44    1.42
   1  -7  -3    4.49    1.41
   1   7  -3    9.34    2.54
   1   7  -3    5.37    2.31
  -1   7   3    3.24    1.64
  -1   7   3    3.44    2.08
   1   7  -3    4.28    2.04
   1  -7  -3    5.36    2.02
  -1  -7   3    2.63    1.54
  -1   7   3    4.67    1.53
  -1   7   3    3.35    1.92
  -1   7   2  455.86   22.39
  -1   7   2  454.18   21.77
   1  -7  -2  510.54   22.97
  -1  -7   2  475.71   22.60
   1  -7  -2  473.33   22.82
  -1   7   2  450.77   22.29
   1   7  -2  465.31   23.08
  -1   7   2  490.43   23.08
  -1  -7   2  501.03   23.01
   1   7  -2  424.61   21.82
  -1  -7   2  469.80   18.87
   1  -7  -2  457.32   18.83
   1   7  -1   58.58    6.26
  -1   7   1   47.41    5.40
   1  -7  -1   68.59    6.89
  -1   7   1   48.86    6.08
   1   7  -1   48.23    6.10
  -1   7   1   59.92    6.54
  -1  -7   1   51.16    6.12
  -1   7   1   49.52    6.33
   1   7  -1   63.52    7.22
   1  -7  -1   54.45    6.36
   1  -7  -1   64.99    4.93
  -1  -7   1   55.37    4.62
   1   7   0   24.72    4.23
  -1   7   0   15.41    3.34
   1   7   0   19.56    3.57
  -1   7   0   12.36    2.86
  -1   7   0   18.96    3.62
   1   7   0   15.11    3.54
  -1  -7   0   21.11    3.86
   1  -7   0   23.22    4.03
   1  -7   0   19.73    2.70
  -1  -7   0   20.93    2.79
   1   7   0   20.23    4.16
  -1   7   0   15.43    3.42
   1  -7   0   15.29    3.48
  -1   7   0   16.73    3.64
  -1   7  -1   54.43    6.30
  -1   7  -1   57.08    6.24
   1   7   1   58.57    6.58
  -1  -7  -1   55.86    6.41
   1   7   1   68.22    7.27
  -1   7  -1   57.51    6.39
  -1  -7  -1   53.67    4.64
   1   7   1   68.84    5.16
  -1  -7  -1   61.23    6.59
   1  -7   1   60.39    6.64
  -1   7  -1   68.18    6.95
  -1   7  -1   50.20    6.16
  -1  -7  -1   60.46    6.73
   1   7   1   64.92    7.21
   1   7   1   60.75    6.60
   1   7   2  258.67   15.42
  -1  -7  -2  268.09   15.38
   1  -7   2  304.24   16.32
  -1   7  -2  268.17   15.44
   1   7   2  289.41   16.57
  -1  -7  -2  248.45   12.32
   1   7   2  278.49   12.81
   1  -7   2  279.71   12.80
  -1   7  -2  252.11   15.53
  -1   7  -2  283.89   15.86
   1   7   2  275.52   16.44
  -1  -7  -2  293.32   15.95
  -1  -7  -2  301.17   16.37
   1   7   2  297.01   16.00
  -1   7  -3  181.69   12.43
  -1  -7  -3  186.83   12.42
  -1  -7  -3  174.99    9.33
   1   7   3  188.94    9.67
   1   7   3  178.63   12.07
  -1   7  -3  183.67   12.05
   1   7   3  202.88   13.10
  -1   7  -3  170.20   11.81
  -1  -7  -3  179.30   12.16
  -1  -7  -3  186.99   12.42
   1   7   3  178.34   11.84
   1  -7   3  174.80   11.90
  -1  -7  -3  180.21   11.84
   1  -7   4  239.82   11.09
   1   7   4  265.27   11.78
  -1  -7  -4  239.69   14.81
  -1   7  -4  231.61   14.10
   1   7   4  265.07   15.58
  -1  -7  -4  276.69   15.37
   1   7   4  260.75   14.30
   1  -7   4  259.77   14.80
  -1  -7  -4  257.23   14.35
   1  -7   4  250.57   11.58
  -1  -7  -4  243.06   11.27
  -1  -7  -4  238.19   11.74
   1  -7   4  255.47   12.11
   1  -7   4  235.14   11.36
  -1  -7  -4  245.17   11.59
   1  -7   4  257.59   12.60
  -1  -7  -4  226.90   11.51
  -1  -7  -4  259.69   15.16
   1   7   4  236.61   11.74
  -1  -7  -4  256.00   11.71
   1   7   4  265.17   15.17
   1  -7   4  273.59   12.82
  -1   7  -4  227.93   14.82
   1  -7   5   20.59    2.90
   1   7   5   25.87    2.92
  -1  -7  -5   19.12    3.67
  -1  -7  -5   31.23    4.73
   1  -7   5   25.56    3.45
  -1  -7  -5   28.35    3.07
  -1   7  -5   24.77    4.21
  -1   7  -5   24.52    4.34
  -1  -7  -5   27.74    4.43
  -1  -7  -5   22.68    2.73
   1   7   5   27.62    3.15
   1  -7   5   25.43    2.72
   1  -7   5   26.65    2.95
   1  -7   5   20.03    3.67
   1   7   5   22.03    3.93
   1  -7   6  200.58   10.52
  -1  -7  -6  192.39   10.11
   1  -7   6  214.35   11.12
   1   7   6  205.96   10.18
  -1  -7  -6  201.74    9.86
  -1  -7  -6  181.37   12.01
  -1  -7  -6  194.11   13.09
   1  -7   6  198.98    9.80
   1  -7   6  206.46    9.79
   1  -7   6  198.01    9.31
   1   7   6  202.41    9.91
   1  -7   6  183.73   10.45
  -1  -7  -6  205.35   10.28
  -1  -7  -6  212.47   13.19
  -1  -7  -6  188.31    9.47
  -1   7  -6  187.38   12.69
  -1   7  -6  171.05   12.44
   1   7   6  209.31    9.63
   1   7   6  213.20   13.06
  -1  -7  -7   48.77    4.20
   1   7   7   51.26    4.29
  -1  -7  -7   48.92    4.37
   1  -7   7   50.34    4.59
   1  -7   7   44.81    4.61
   1  -7   7   44.06    3.84
   1   7   7   50.34    4.16
   1  -7   7   47.44    4.12
   1  -7   7   58.98    4.98
  -1  -7  -7   43.98    4.15
  -1  -7  -7   46.29    4.06
   1   7   7   51.28    4.18
   1   7   7   45.32    5.59
  -1  -7  -7   50.20    4.20
  -1  -7  -7   43.61    5.42
   1   7   8   84.15    5.57
   1  -7   8   92.41    6.53
  -1  -7  -8   95.18    6.01
   1   7   8   84.30    5.68
  -1  -7  -8   81.21    7.84
   1  -7   8   95.76    6.40
  -1  -7  -8   88.63    5.93
   1  -7   8   92.23    5.75
   1   7   8   87.10    5.60
   1  -7   8   83.29    5.49
  -1  -7  -8   92.20    6.00
   1  -7   8   94.68    6.39
   1   7   8   96.72    5.75
  -1  -7  -8   83.09    5.68
   1   7   8   81.95    5.68
   1   7   8   98.29    8.12
  -1  -7  -8   98.40    5.97
  -1  -7  -8   93.80    7.78
   1  -7   9    7.68    1.75
   1   7   9    9.03    1.63
  -1  -7  -9    7.86    1.71
  -1  -7  -9    8.51    1.71
   1   7   9    7.93    1.66
  -1  -7  -9    6.92    1.64
  -1  -7  -9   10.12    1.87
   1   7   9    9.57    1.69
   1  -7   9    6.72    1.55
   1  -7   9    5.28    1.50
  -1  -7  -9    6.11    2.27
   1   7   9    7.81    1.54
   1   7   9    8.91    1.73
  -1  -7  -9    9.02    1.76
   1   7  10   16.70    2.13
  -1  -7 -10   18.00    2.24
   1   7  10   15.69    1.95
  -1  -7 -10   14.59    2.01
   1   7  10   12.71    1.94
  -1  -7 -10   12.27    1.94
  -1  -7 -10   12.27    1.87
   1  -7  10   12.76    2.10
   1  -7  10   12.92    1.98
   1   7  10   15.01    1.88
   1  -7  10   11.95    1.77
  -1  -7 -10   12.44    2.76
   1  -7  10   11.10    1.99
   1   7  10   10.98    1.87
  -1  -7 -10   15.29    2.17
   1   7  11   11.01    1.65
  -1  -7 -11   11.17    1.63
  -1  -7 -11   14.38    1.85
   1   7  11   12.68    1.66
   1   7  11   13.97    1.85
  -1  -7 -11   12.16    1.78
   1  -7  11   12.50    1.90
   1  -7  11   11.38    1.58
   1   7  11   13.74    1.56
   1   7  11   12.26    1.66
  -1  -7 -11   14.78    1.95
  -1  -7 -11   15.35    2.81
   1  -7  11   10.42    1.88
  -1  -7 -12  115.08    5.69
   1   7  12  114.59    5.35
  -1  -7 -12  117.38    5.40
  -1  -7 -12  122.49    5.69
   1   7  12  106.81    5.19
   1   7  12  112.10    5.36
   1   7  12  127.05    5.79
  -1  -7 -13   12.72    1.35
   1   7  13   11.29    1.12
  -1   8  12   36.74    2.27
   1  -8 -12   42.29    2.40
  -1   8  11    4.74    0.95
   1  -8 -11    7.00    1.11
  -1  -8  11    3.43    0.97
   1  -8 -11    6.19    0.96
  -1  -8  10  118.28    6.10
  -1  -8  10   99.48    4.92
  -1  -8  10  105.78    5.72
   1  -8 -10  115.63    5.50
  -1   8  10  107.44    5.38
   1  -8 -10  102.08    5.44
  -1   8  10   96.07    5.09
  -1   8   9    0.75    0.72
  -1  -8   9    0.27    0.93
  -1   8   9    0.42    0.87
  -1  -8   9    0.36    0.72
  -1   8   9    0.67    0.64
  -1  -8   9   -0.25    0.86
  -1  -8   9    0.51    0.80
  -1   8   9    0.86    0.82
   1  -8  -9    0.22    0.69
   1  -8  -9    0.43    0.71
  -1   8   8  236.11   10.24
  -1   8   8  222.91    9.99
   1  -8  -8  237.75   10.67
  -1   8   8  254.10   10.76
   1  -8  -8  236.48   10.57
  -1   8   8  240.27   10.25
  -1  -8   8  244.80   11.06
  -1  -8   8  246.05   11.29
  -1   8   8  249.28   10.67
  -1  -8   8  242.10   10.27
  -1  -8   7   31.23    2.93
  -1   8   7   27.24    2.81
  -1  -8   7   33.03    3.35
  -1  -8   7   31.47    3.35
   1  -8  -7   30.16    3.12
  -1   8   7   26.26    2.84
   1  -8  -7   29.39    2.95
  -1   8   7   26.77    2.68
  -1   8   7   23.21    2.61
  -1  -8   7   27.91    3.25
   1   8  -7   25.02    3.67
   1  -8  -6   26.11    2.90
  -1   8   6   34.79    3.41
   1   8  -6   30.29    4.28
  -1  -8   6   32.13    3.37
   1   8  -6   30.00    4.24
  -1  -8   6   37.82    3.32
  -1   8   6   30.69    3.21
   1  -8  -6   27.94    3.16
  -1  -8   6   29.05    3.42
  -1  -8   6   32.43    3.00
  -1   8   6   34.91    3.14
  -1   8   6   33.48    3.17
  -1  -8   6   35.79    3.68
  -1  -8   6   30.02    2.69
  -1  -8   5   12.58    2.28
  -1   8   5   11.33    1.96
   1   8  -5   10.21    2.59
  -1   8   5   12.37    1.94
  -1  -8   5   14.25    2.07
  -1   8   5   16.12    2.36
   1  -8  -5   17.11    3.25
   1   8  -5    9.71    2.61
  -1   8   5   13.60    2.20
   1  -8  -5   12.39    2.00
  -1  -8   5   18.27    2.74
   1  -8  -5   14.96    2.33
   1  -8  -5   12.82    2.03
  -1  -8   5   12.61    2.42
  -1  -8   5   14.59    2.00
  -1  -8   5   13.53    2.11
  -1  -8   4  131.99    7.74
  -1  -8   4  118.63    6.86
   1  -8  -4  120.57    6.92
   1  -8  -4  120.58    7.01
  -1  -8   4  112.75    6.34
  -1   8   4  118.10    6.88
   1   8  -4  113.94    9.35
  -1   8   4  121.44    7.10
  -1   8   4  115.98    7.02
  -1  -8   4  113.54    6.72
   1  -8  -4  129.48    9.75
  -1   8   4  108.76    8.81
   1   8  -4  108.72    9.11
  -1  -8   4  126.10    7.19
   1  -8  -3   -0.33    0.76
  -1  -8   3    1.57    0.99
   1  -8  -3    1.27    1.00
   1   8  -3   -0.66    1.41
  -1   8   3    0.32    0.81
   1   8  -3    1.34    1.43
  -1   8   3    3.13    1.79
   1  -8  -3    2.67    1.68
  -1  -8   3    1.22    1.05
   1  -8  -3    0.61    0.96
   1  -8  -3    0.64    1.05
  -1  -8   3    2.57    1.62
  -1  -8   3    1.08    1.13
   1  -8  -2   32.96    3.48
  -1  -8   2   26.51    3.16
   1   8  -2   28.67    4.79
  -1   8   2   35.01    4.91
  -1   8   2   33.84    4.87
  -1  -8   2   51.77    6.05
   1  -8  -2   33.12    4.97
   1   8  -2   27.65    4.57
  -1   8   2   29.82    4.56
  -1   8   2   24.19    3.93
  -1  -8   2   30.90    3.17
  -1  -8   2   32.75    3.39
   1  -8  -2   32.02    3.42
  -1  -8   2   29.79    4.65
   1  -8  -2   30.90    4.66
   1  -8  -2   38.68    3.72
  -1  -8   2   33.93    3.69
   1   8  -1  100.52    6.38
  -1  -8   1   95.45    6.35
   1  -8  -1   92.70    6.33
  -1   8   1  102.42    8.65
   1   8  -1   88.15    8.41
  -1   8   1   84.80    6.19
  -1   8   1   97.60    8.55
   1   8  -1   98.52    8.85
  -1   8   1  108.80    9.02
  -1  -8   1  110.34    9.17
   1   8  -1   94.07    8.45
  -1   8   1   77.18    7.45
   1  -8  -1   94.30    5.93
  -1  -8   1   96.97    6.02
   1  -8  -1  104.73    6.59
   1  -8  -1  115.26    9.24
   1  -8  -1  102.36    6.54
  -1  -8   1  111.24    6.42
   1   8   0  123.73    7.56
  -1  -8   0  154.29    8.25
   1   8   0  128.44   10.37
  -1   8   0  140.74   10.26
  -1   8   0  128.57   10.09
   1   8   0  140.98   10.84
   1   8   0  135.53   10.39
  -1   8   0  125.83    9.81
  -1  -8   0  144.48    8.07
   1  -8   0  130.52    7.40
  -1  -8   0  152.51    7.94
   1  -8   0  153.95    8.22
  -1  -8   0  137.81   10.48
  -1  -8   0  142.86    7.95
   1  -8   0  117.99    9.86
   1  -8   0  135.93    7.86
  -1  -8  -1    8.86    1.78
   1   8   1    8.54    1.85
  -1   8  -1   10.33    2.66
   1   8   1    6.95    2.49
  -1  -8  -1    6.26    1.68
   1  -8   1    6.13    1.64
   1  -8   1    6.69    2.31
  -1  -8  -1   10.74    1.96
  -1  -8  -1   15.92    3.29
  -1   8  -1   10.10    2.63
   1   8   1    8.74    2.36
   1  -8   1    8.30    1.70
  -1  -8  -1    4.29    1.52
  -1   8  -1    9.50    2.90
   1   8   1    7.10    2.31
  -1   8  -1    9.87    2.74
  -1  -8  -1    4.81    1.98
   1   8   1    9.88    2.86
   1  -8   2   74.63    5.12
  -1  -8  -2   68.41    5.17
  -1  -8  -2   72.08    5.22
   1   8   2   67.71    5.09
   1  -8   2   63.58    4.69
  -1  -8  -2   68.62    5.14
   1  -8   2   68.03    5.13
  -1  -8  -2   68.96    5.10
   1  -8   2   73.32    7.20
  -1  -8  -2   75.43    7.26
   1   8   2   74.17    7.53
  -1   8  -2   65.06    6.57
   1   8   2   73.15    5.32
  -1   8  -2   61.68    6.54
  -1  -8  -2   65.75    7.04
  -1   8  -2   69.79    7.01
   1   8   2   58.14    6.42
   1   8   2   66.83    7.24
   1  -8   3   29.60    3.11
  -1  -8  -3   31.73    3.31
  -1   8  -3   23.21    4.08
  -1   8  -3   26.11    4.02
   1   8   3   24.91    4.02
  -1  -8  -3   22.35    4.08
  -1  -8  -3   25.77    3.00
   1  -8   3   25.65    3.02
  -1  -8  -3   25.65    2.98
   1   8   3   28.35    3.15
  -1  -8  -3   28.43    3.13
   1  -8   3   25.50    2.79
  -1   8  -3   12.43    3.06
   1   8   3   27.09    3.06
   1  -8   4  196.74    9.67
  -1  -8  -4  209.04    9.93
  -1   8  -4  180.13   12.06
  -1  -8  -4  193.40   12.51
   1   8   4  176.84   11.84
   1  -8   4  211.32   10.77
  -1  -8  -4  198.71    9.93
   1  -8   4  193.11    9.63
  -1  -8  -4  206.55    9.69
  -1  -8  -4  215.95   10.06
   1   8   4  202.34    9.93
   1  -8   4  197.80   10.00
   1   8   4  208.59    9.84
   1   8   4  225.88   10.44
   1  -8   4  199.61    9.42
   1  -8   5   16.44    2.28
  -1  -8  -5   19.07    2.41
  -1   8  -5   14.11    3.08
  -1  -8  -5   20.31    3.57
  -1  -8  -5   11.96    2.09
   1   8   5   17.09    3.10
   1   8   5   19.10    2.30
  -1  -8  -5   16.90    2.26
   1  -8   5   14.81    2.05
   1  -8   5   15.19    2.35
   1  -8   5   15.50    2.64
   1  -8   5   17.66    2.71
   1  -8   6    1.54    1.14
   1  -8   6    3.75    1.09
   1   8   6    3.19    1.19
   1  -8   6    2.38    1.37
  -1  -8  -6    3.13    1.08
  -1  -8  -6    2.59    1.40
   1   8   7   25.12    2.74
  -1  -8  -7   29.68    2.76
   1   8   7   32.86    3.09
   1  -8   7   29.11    3.10
  -1  -8  -7   24.30    2.81
   1  -8   7   27.95    3.25
   1   8   7   33.35    3.03
   1  -8   7   29.67    2.88
   1  -8   8  127.04    6.83
   1  -8   8  130.72    6.37
  -1  -8  -8  119.22    6.47
   1   8   8  119.79    6.32
   1   8   8  105.30    6.09
  -1  -8  -8  117.55    6.07
   1   8   8  116.38    6.08
   1  -8   9    3.87    1.19
   1  -8   9    1.04    0.63
   1   8   9    4.12    1.01
   1   8   9    2.61    0.82
  -1  -8  -9    2.81    1.05
  -1  -8  -9    3.70    0.99
   1   8   9    3.93    1.07
   1   8   9    4.78    1.06
   1   8  10   34.49    2.60
  -1  -8 -10   39.61    2.77
  -1  -8 -10   35.60    2.55
   1   8  10   33.13    2.51
   1   8  10   36.95    2.36
   1  -8  10   38.72    2.56
  -1  -8 -11   36.31    2.21
   1   8  11   37.69    2.26
  -1  -8 -11   37.32    2.31
  -1   9   9   31.57    2.12
  -1   9   9   30.55    2.06
  -1  -9   9   28.19    2.09
   1  -9  -9   33.63    2.18
  -1  -9   9   27.13    1.72
  -1   9   8    1.43    0.76
   1  -9  -8   -0.10    0.24
  -1  -9   8    2.34    0.76
  -1   9   8    0.71    0.43
   1  -9  -8    2.16    0.79
  -1  -9   8    1.90    0.64
  -1   9   8    1.70    0.69
  -1   9   7   47.68    3.25
  -1  -9   7   48.35    3.16
   1  -9  -7   56.55    3.60
  -1   9   7   48.76    3.09
  -1  -9   7   46.95    3.30
  -1   9   6  107.69    5.49
  -1  -9   6  106.25    5.64
  -1  -9   6  110.57    5.52
  -1   9   6  110.91    5.71
   1  -9  -6  101.68    5.01
  -1   9   6  108.28    5.47
  -1   9   6  103.63    5.54
   1  -9  -6  111.66    5.88
  -1   9   5   15.38    2.02
  -1  -9   5   16.10    1.97
  -1  -9   5   15.99    1.72
   1  -9  -5   17.11    1.83
   1   9  -5   13.54    2.44
  -1   9   5   17.34    2.05
  -1   9   5   17.30    1.99
  -1   9   5   20.32    2.22
  -1   9   4   11.06    1.74
  -1  -9   4    9.08    1.39
   1  -9  -4    9.01    1.45
  -1   9   4    8.28    1.54
   1  -9  -4   10.15    1.44
  -1  -9   4   10.67    1.68
   1   9  -4    7.36    2.00
  -1   9   4    9.00    1.56
  -1   9   4   14.03    1.75
  -1   9   3   70.53    4.62
   1  -9  -3   68.99    4.74
  -1   9   3   63.31    4.32
   1   9  -3   69.94    6.06
  -1  -9   3   60.07    4.02
   1  -9  -3   66.26    4.20
   1  -9  -3   68.35    4.15
  -1   9   3   62.80    4.46
   1   9  -3   58.51    5.73
  -1  -9   3   67.37    4.52
  -1   9   3   68.42    4.46
  -1   9   2    0.73    0.80
   1   9  -2   -0.50    1.16
  -1  -9   2   -0.62    0.84
   1  -9  -2    0.22    0.71
  -1  -9   2    0.23    0.83
   1  -9  -2    0.21    0.68
   1   9  -2    2.58    1.39
  -1  -9   2    0.25    0.79
  -1   9   2    0.23    0.72
  -1  -9   1   63.24    4.17
   1  -9  -1   58.99    4.11
   1  -9  -1   61.76    4.17
  -1  -9   1   62.32    4.27
   1   9  -1   64.61    6.16
  -1   9   1   59.61    4.39
   1   9  -1   74.22    6.45
  -1   9   1   65.30    4.35
   1   9   0    1.05    1.22
   1   9   0    0.26    0.70
  -1   9   0    1.28    0.81
   1  -9   0    0.90    0.74
  -1  -9   0    1.59    0.91
   1  -9   0    0.89    0.82
   1   9   0    0.54    0.89
  -1  -9   0    0.78    0.85
   1   9   0    0.22    0.69
  -1  -9  -1    0.51    0.90
  -1   9  -1    1.75    0.92
   1   9   1    1.01    0.87
  -1  -9  -1    1.90    0.96
  -1  -9  -1    2.88    1.12
   1  -9   1    1.81    0.91
   1   9   1    2.64    1.01
  -1  -9  -1    3.20    1.16
   1   9   2   44.95    3.47
  -1  -9  -2   53.23    4.00
   1   9   2   45.12    3.69
   1  -9   2   48.29    3.53
   1   9   2   41.21    3.54
  -1   9  -2   43.32    3.57
  -1  -9  -2   43.84    3.65
   1  -9   2   49.59    3.66
  -1  -9  -2   47.75    3.51
  -1  -9  -2   56.84    4.04
   1   9   3  244.84   10.68
  -1  -9  -3  256.83   11.05
  -1  -9  -3  271.15   10.99
   1  -9   3  252.36   10.75
  -1  -9  -3  242.02   10.44
   1   9   3  245.31   10.93
  -1  -9  -3  278.40   11.21
   1  -9   3  246.02   10.49
  -1   9  -3  249.03   10.78
  -1  -9  -4    8.13    1.49
   1  -9   4   10.56    1.53
   1  -9   4    9.97    1.61
  -1  -9  -4    7.49    1.32
   1   9   4    8.45    1.60
  -1  -9  -4    7.90    1.51
   1   9   4    8.35    1.41
  -1   9  -4    6.94    1.37
   1   9   5    0.91    0.69
   1  -9   5    1.25    0.71
  -1   9  -5    1.25    0.70
   1   9   5    1.39    0.80
  -1  -9  -5    1.77    0.77
   1  -9   5    1.15    0.88
   1   9   5    0.81    0.70
  -1  -9  -5    0.21    0.83
   1   9   5    1.17    0.70
   1  -9   5    0.99    0.73
  -1  -9  -6   56.69    3.04
   1   9   6   58.07    3.44
   1  -9   6   56.66    2.92
   1  -9   6   64.44    3.68
   1   9   6   56.84    3.32
   1  -9   7   16.45    1.69
   1   9   7   16.53    1.70
   1   9   7   16.88    1.69
  -1  -9  -7   19.79    1.97
  -1  -9  -8   19.55    1.75
   1   9   8   14.86    1.40
   1   9   8   16.87    1.61
   1  -9   8   17.34    1.54
  -1  -9  -9   22.55    1.62
  -1 -10   5   33.39    1.98
  -1  10   5   31.89    1.99
  -1  10   5   29.94    1.86
   1 -10  -4   -0.18    0.38
   1 -10  -4    0.17    0.31
  -1  10   4   -0.10    0.41
  -1  10   4    0.10    0.38
  -1  10   4    0.19    0.37
   1  10  -4    0.29    0.31
  -1 -10   3   26.27    1.83
   1 -10  -3   30.99    2.03
   1 -10  -3   29.19    2.01
   1 -10  -3   23.90    1.66
  -1 -10   3   28.81    2.07
  -1  10   3   29.76    2.06
  -1  10   3   29.24    2.11
  -1  10   3   25.41    1.85
   1  10  -3   25.42    1.79
   1 -10  -2    0.12    0.46
  -1  10   2    0.58    0.56
   1 -10  -2   -0.10    0.46
  -1 -10   2    0.13    0.59
  -1 -10   2    0.11    0.47
   1 -10  -2    0.12    0.53
  -1  10   2    0.31    0.42
   1  10  -2   -0.22    0.53
  -1 -10   1   62.24    3.30
   1 -10  -1   59.00    3.09
  -1  10   1   46.56    2.91
  -1 -10   1   57.86    3.15
   1 -10  -1   59.69    3.25
   1  10  -1   51.98    3.05
  -1  10   1   47.14    2.76
  -1 -10   0    9.41    1.24
  -1  10   0    6.70    0.97
   1 -10   0    6.88    1.07
   1  10   0    6.40    1.03
   1  10   0    8.96    1.20
  -1  10   0    7.50    0.93
   1 -10   0    7.87    1.18
   1 -10   1    7.22    1.07
  -1 -10  -1    7.00    1.04
   1 -10   1    5.14    0.92
   1  10   1    5.61    1.00
  -1  10  -1    5.16    0.79
   1  10   1    5.83    0.97
   1 -10   1    6.72    1.08
  -1 -10  -1    7.19    1.07
   1 -10   2    5.80    0.92
   1  10   2    5.01    0.93
  -1 -10  -2    6.95    1.02
   1 -10   2    7.14    1.07
   1  10   2    4.65    0.92
  -1 -10  -2    6.66    1.02
   1 -10   2    5.80    0.94
   1 -10   3    0.10    0.41
  -1 -10  -3    0.52    0.51
   1 -10   3    0.28    0.36
  -1 -10  -3    0.48    0.44
   1  10   3    0.69    0.48
   1 -10   3    0.77    0.54
   1  10   3    0.75    0.45
   1  10   3    0.11    0.52
   1  10   4    9.27    1.04
  -1 -10  -4    8.11    0.92
   1 -10   4    9.35    1.07
   1 -10   5    0.08    0.34
   1  10   5    0.16    0.35
   2   0 -19   -0.12    0.47
  -2   0  19    0.32    0.49
  -2   0  18    2.48    0.91
   2   0 -18    2.66    0.81
   2   0 -18    4.73    1.16
  -2   0  17    0.24    0.74
  -2   0  17   -0.22    0.62
   2   0 -17   -0.24    0.83
  -2   0  16   55.92    4.58
   2   0 -16   51.92    4.32
  -2   0  16   51.02    4.44
  -2   0  16   54.40    4.32
   2   0 -16   69.22    7.32
  -2   0  16   55.21    4.32
   2   0 -15   -0.34    0.80
  -2   0  15   -0.34    1.02
  -2   0  15   -1.02    1.37
  -2   0  15   -0.32    0.87
   2   0 -15    0.79    1.29
  -2   0  15   -0.33    0.88
   2   0 -14   57.18    7.20
  -2   0  14   55.52    4.90
  -2   0  14   68.16    5.21
   2   0 -14   53.37    4.79
   2   0 -14   55.42    6.54
   2   0 -14   59.52    7.34
  -2   0  14   67.74    5.11
   2   0 -13   -0.69    1.32
  -2   0  13    0.63    1.04
   2   0 -13   -0.76    1.26
   2   0 -13    0.78    1.05
  -2   0  13   -0.34    0.98
   2   0 -12  199.58   12.58
  -2   0  12  172.53   11.52
   2   0 -12  189.11   12.75
   2   0 -12  169.33   12.29
   2   0 -11   -0.64    1.60
  -2   0  11    0.56    1.07
  -2   0  11    0.52    1.11
   2   0 -11    0.63    1.20
   2   0 -11   -0.58    0.96
   2   0 -10  345.84   17.87
   2   0 -10  379.98   18.08
   2   0 -10  355.97   17.36
  -2   0  10  375.63   17.40
   2   0 -10  366.53   18.01
  -2   0  10  349.91   16.77
  -2   0   9   -0.42    0.81
   2   0  -9   -0.48    0.90
   2   0  -9   -0.48    0.91
   2   0  -9   -1.10    1.28
  -2   0   9    0.39    0.75
   2   0  -8 3882.95  116.04
  -2   0   8 3823.55  115.40
   2   0  -8 3543.40  115.81
  -2   0   8 3650.43  114.68
  -2   0   7   -0.28    0.59
   2   0  -7   -0.35    0.74
   2   0  -7   -0.39    0.64
  -2   0   7   -0.30    0.64
   2   0  -7   -0.34    0.79
   2   0  -6  517.74   19.55
  -2   0   6  493.15   18.80
  -2   0   6  489.34   16.45
   2   0  -6  519.42   19.62
   2   0  -6  495.12   19.75
   2   0  -5    0.15    0.24
  -2   0   5    0.16    0.23
   2   0  -5   -0.24    0.66
  -2   0   4 1353.95   43.36
   2   0  -4 1344.05   43.28
  -2   0   3   -0.09    0.34
   2   0  -3    0.16    0.34
  -2   0   2  783.20   25.35
   2   0  -2  760.17   25.24
   2   0  -1   -0.08    0.35
  -2   0   1    0.31    0.20
  -2   0   0  447.38   15.49
  -2   0   0  468.64   15.34
  -2   0  -1    0.43    0.18
   2   0   1   -0.08    0.31
  -2   0  -1   -0.09    0.34
   2   0   2   41.01    2.15
  -2   0  -2   34.65    2.08
   2   0   3    0.08    0.30
  -2   0  -3   -0.08    0.29
   2   0   3    0.23    0.24
   2   0   4 2230.20   70.33
   2   0   4 2193.31   69.63
  -2   0  -4 2174.02   69.71
  -2   0  -4 2150.36   71.70
  -2   0  -4 2293.85   72.13
   2   0   5   -0.52    0.55
   2   0   5    0.15    0.42
   2   0   5    0.27    0.19
  -2   0  -5    0.56    0.65
  -2   0  -5   -0.30    0.69
  -2   0  -5   -0.26    0.60
  -2   0  -5    0.28    0.71
   2   0   6  108.38    6.49
   2   0   6  110.61    6.80
   2   0   6  105.39    5.45
  -2   0  -6   99.93    6.59
  -2   0  -6   93.76    6.39
  -2   0  -6  107.91    6.95
  -2   0  -6   96.12    6.20
   2   0   7   -0.40    0.66
   2   0   7   -0.35    0.67
   2   0   7   -0.33    0.76
  -2   0  -7   -0.40    0.84
  -2   0  -7   -0.42    0.81
  -2   0  -7   -0.41    0.78
   2   0   8  108.30    7.62
   2   0   8  105.12    7.09
   2   0   8  105.65    7.04
  -2   0  -8   84.64    7.21
  -2   0  -8  106.67    8.09
  -2   0  -8   97.86    7.37
  -2   0  -8  100.82    7.62
   2   0   9    0.53    1.02
   2   0   9   -0.45    0.75
  -2   0  -9    0.61    1.01
  -2   0 -10 1033.97   39.94
   2   0  10  953.42   37.06
   2   0  10  951.82   37.91
  -2   0 -10  929.51   36.81
  -2   0 -11    2.75    1.73
   2   0  11    0.66    1.26
   2   0  11   -0.28    0.85
   2   0  11    0.58    1.23
  -2   0 -11    0.79    1.07
  -2   0 -12  453.87   18.96
   2   0  12  489.03   22.48
   2   0  12  489.05   18.81
  -2   0 -12  450.03   24.17
   2   0  12  455.54   22.83
  -2   0 -12  483.90   23.53
  -2   0 -12  455.04   23.52
   2   0  13   -0.33    0.77
  -2   0 -13    1.01    0.96
   2   0  13    0.30    0.70
  -2   0 -13   -0.72    1.94
  -2   0 -13    1.78    2.24
   2   0  13    0.32    0.75
   2   0  13    2.90    1.20
   2   0  13   -0.71    1.17
  -2   0 -13   -0.75    1.24
  -2   0 -13    1.59    1.86
   2   0  13    0.62    1.45
   2   0  14   27.09    3.02
  -2   0 -14   30.03    5.16
   2   0  14   34.25    3.60
   2   0  14   31.84    3.34
   2   0  14   32.09    3.38
  -2   0 -14   28.33    3.20
  -2   0 -14   29.39    4.77
   2   0  15   -0.23    0.69
  -2   0 -15    0.27    0.81
   2   0  15   -0.29    0.88
   2   0  15   -0.26    0.86
   2   0  15   -0.54    0.97
  -2   0 -15   -0.65    1.24
  -2   0 -15   -0.63    1.04
  -2   0 -16    9.69    1.77
   2   0  16   10.50    1.68
   2   0  16   12.87    1.91
   2   0  17   -0.15    0.56
  -2   0 -17    0.52    0.62
   2   0  17    0.15    0.49
  -2   0 -17   -0.26    0.49
   2  -1 -19   28.36    2.09
  -2  -1  19   30.30    2.03
  -2   1  18    3.98    0.98
  -2  -1  18    6.20    1.14
  -2  -1  18    5.37    1.05
  -2   1  18    4.06    0.94
   2  -1 -18    4.67    1.09
   2  -1 -18    3.27    1.06
   2   1 -18    5.90    1.20
  -2  -1  17    3.00    1.19
  -2   1  17    1.94    1.16
  -2  -1  17    2.03    0.91
  -2   1  17    1.50    0.82
  -2  -1  17    3.08    1.11
   2  -1 -17    2.53    1.05
  -2   1  17    2.43    0.98
  -2   1  17    1.56    0.80
  -2   1  16   18.92    2.55
   2   1 -16   13.79    3.28
   2  -1 -16   11.96    3.01
  -2  -1  16   17.66    2.32
  -2   1  16   17.58    2.36
  -2  -1  16   15.60    2.34
  -2   1  16   15.11    2.28
  -2  -1  16   19.44    2.54
   2  -1 -16   18.22    2.50
  -2   1  16   14.01    2.24
   2  -1 -15    3.56    1.36
  -2  -1  15    6.07    2.13
   2   1 -15    3.22    2.17
  -2   1  15    4.62    1.48
   2  -1 -15    3.72    1.88
   2   1 -15    4.80    2.29
  -2  -1  15    3.84    1.37
  -2  -1  15    6.51    1.73
  -2   1  15    5.43    2.24
   2  -1 -15    3.17    2.26
  -2  -1  15    2.94    1.25
  -2   1  15    4.95    1.42
  -2   1  14   14.24    2.31
  -2  -1  14   10.27    2.01
  -2   1  14    9.08    2.68
  -2  -1  14   12.01    2.26
   2  -1 -14    8.98    1.98
  -2  -1  14   11.55    2.20
  -2  -1  14   13.40    2.32
   2  -1 -14   10.80    3.13
   2   1 -14   13.97    3.43
  -2   1  14   12.01    2.17
   2   1 -14   12.48    3.28
  -2  -1  14   12.66    3.09
   2   1 -13   -0.81    1.33
  -2   1  13    0.68    1.12
   2  -1 -13    0.74    1.58
   2  -1 -13    0.37    0.93
  -2  -1  13    0.70    0.81
  -2  -1  13    0.69    1.31
   2  -1 -13    4.94    2.42
   2  -1 -13    0.75    1.24
   2   1 -13    0.80    1.07
   2  -1 -12   -0.70    1.15
   2   1 -12    0.68    1.46
  -2   1  12    0.63    1.19
   2  -1 -12    2.38    1.13
   2  -1 -12    3.48    1.75
  -2   1  12    1.26    0.99
  -2  -1  12    0.98    0.93
   2  -1 -12    3.31    2.09
  -2  -1  12    0.64    1.37
   2   1 -12    2.25    1.75
   2  -1 -11    6.82    1.44
   2  -1 -11    5.37    1.98
   2   1 -11   10.79    2.88
   2   1 -11    2.18    1.56
   2  -1 -11   10.09    2.76
   2  -1 -11    8.18    2.48
  -2   1  11   13.43    2.88
   2   1 -11   12.20    2.91
  -2  -1  11   11.56    2.76
  -2  -1  10   25.98    3.80
   2   1 -10   32.80    4.66
   2  -1 -10   33.02    4.47
   2  -1 -10   25.74    3.91
  -2   1  10   33.21    4.23
   2   1 -10   26.52    3.92
   2  -1 -10   31.28    4.32
  -2  -1   9  240.49   12.19
   2  -1  -9  227.11   12.61
  -2  -1   9  238.47   12.66
   2   1  -9  270.45   14.16
   2  -1  -9  259.99   13.46
   2   1  -9  260.67   13.72
  -2   1   9  237.81   12.39
   2   1  -9  250.38   12.97
   2  -1  -9  243.73   13.18
   2  -1  -8  679.25   27.16
  -2  -1   8  650.86   27.06
  -2  -1   8  735.16   26.89
   2   1  -8  677.27   27.78
  -2   1   8  696.10   26.79
   2   1  -8  748.76   27.47
   2  -1  -8  715.25   27.95
   2  -1  -8  692.63   27.62
   2   1  -8  750.33   28.53
   2   1  -8  739.37   28.14
   2  -1  -7  217.77   10.89
   2   1  -7  210.16   10.97
   2   1  -7  234.85   11.44
  -2  -1   7  236.19   10.96
   2  -1  -7  228.02   11.25
  -2   1   7  206.44   10.18
   2   1  -7  215.53   10.52
   2  -1  -7  203.74   10.49
  -2  -1   7  218.14   10.68
   2   1  -7  212.22   11.08
  -2  -1   7  220.18   10.48
   2   1  -7  211.85    9.62
   2   1  -6   12.42    2.11
   2  -1  -6   18.29    2.42
   2   1  -6   11.31    1.95
   2   1  -6   12.73    1.79
   2  -1  -6   12.30    1.94
   2   1  -6   12.90    2.16
  -2  -1   6   13.95    2.15
  -2  -1   6   15.20    2.10
   2   1  -6   15.90    1.85
  -2  -1   6   13.75    1.29
  -2   1   6   12.49    1.15
  -2   1   6   12.65    1.21
   2   1  -5  598.03   21.42
   2  -1  -5  658.92   22.46
   2   1  -5  614.81   22.38
   2   1  -5  609.92   20.20
  -2   1   5  570.17   20.33
   2   1  -5  613.97   21.00
  -2  -1   5  590.42   20.47
  -2   1   5  635.51   20.35
  -2  -1   5  591.96   21.95
   2  -1  -5  570.06   20.36
   2   1  -5  621.83   20.47
   2   1  -4  135.52    4.96
   2  -1  -4  131.80    6.37
   2   1  -4  132.18    6.42
  -2  -1   4  124.98    5.48
   2   1  -4  130.41    5.49
   2  -1  -4  115.26    5.27
  -2   1   4  131.27    5.37
   2   1  -4  125.79    5.43
   2  -1  -3   30.94    2.40
   2   1  -3   31.50    2.41
   2   1  -3   33.07    1.92
  -2  -1   3   29.93    2.11
   2  -1  -3   25.77    1.91
   2   1  -3   29.87    2.04
  -2   1   3   27.31    1.96
   2   1  -2 7675.13  242.90
   2   1  -2 8009.78  242.77
   2  -1  -2 7834.06  242.18
   2   1  -2 7300.14  242.58
  -2  -1   2 7720.50  242.78
  -2  -1   2 7954.02  242.78
  -2  -1   2 7467.41  242.04
   2  -1  -2 7606.42  242.64
  -2   1   2 8114.62  242.66
   2   1  -1 1320.28   42.97
   2  -1  -1 1372.61   43.36
  -2  -1   1 1374.14   42.90
   2   1  -1 1329.09   42.77
   2  -1  -1 1296.17   43.12
   2   1  -1 1321.30   42.55
   2  -1  -1 1340.19   42.75
   2   1  -1 1302.27   43.29
  -2   1   1 1350.06   42.75
   2  -1   0   64.47    3.32
   2   1   0   59.54    2.94
   2   1   0   61.89    2.63
  -2   1   0   60.99    3.04
   2  -1   0   61.94    3.01
  -2  -1   0   65.47    2.62
  -2   1  -1 2663.70   84.01
   2   1   1 2585.12   84.00
  -2   1  -1 2733.32   84.01
   2  -1   1 2669.33   83.92
  -2   1  -1 2627.19   83.86
  -2   1  -1 2586.74   84.13
  -2  -1  -1 2604.52   84.00
  -2   1  -2  447.55   15.24
  -2   1  -2  442.93   15.32
  -2   1  -2  425.76   15.03
   2   1   2  418.22   15.05
  -2   1  -2  441.72   15.10
  -2  -1  -2  428.29   15.06
   2  -1   2  426.66   14.97
  -2   1  -3   20.69    2.11
  -2  -1  -3   12.40    1.65
  -2   1  -3   17.75    1.65
  -2   1  -3   22.67    1.99
  -2   1  -3   16.58    1.58
  -2  -1  -3   15.74    1.43
   2   1   3   14.91    1.40
  -2   1  -3   16.49    1.45
   2  -1   3   18.99    1.50
  -2   1  -4    0.75    0.50
  -2   1  -4    0.91    0.78
   2   1   4    8.85    1.60
   2  -1   4    1.47    0.78
   2  -1   4    7.24    0.93
   2   1   4    1.32    0.43
  -2   1  -4    1.27    0.43
  -2  -1  -4    1.54    0.50
  -2   1  -4    0.46    0.49
  -2   1  -4    1.03    0.43
   2   1   4    0.46    0.33
   2  -1   5  224.54   10.36
   2   1   5  237.93   10.52
   2   1   5  208.93   10.10
  -2   1  -5  216.70   10.01
  -2  -1  -5  236.37   10.31
   2  -1   5  196.79    7.88
   2   1   5  214.16    7.84
   2   1   5  211.38    8.38
   2   1   6   45.65    4.27
   2   1   6   53.58    4.56
   2  -1   6   56.85    4.68
   2   1   6   48.47    4.06
  -2   1  -6   51.68    4.46
  -2   1  -6   49.67    4.56
  -2  -1  -6   48.99    4.40
  -2  -1  -6   56.24    4.76
  -2   1  -6   47.03    4.54
  -2   1  -6   55.35    4.40
   2  -1   7   47.08    4.27
   2   1   7   48.65    4.63
   2  -1   7   47.49    4.62
  -2  -1  -7   49.15    4.76
   2   1   7   42.50    4.11
  -2  -1  -7   46.56    4.60
  -2   1  -7   40.33    4.37
  -2   1  -7   45.54    4.46
  -2   1  -7   39.56    4.49
  -2   1  -7   45.33    4.25
  -2  -1  -7   54.44    5.08
   2  -1   8  437.94   18.19
   2  -1   8  423.53   18.93
   2  -1   8  414.69   18.57
   2   1   8  434.98   18.81
  -2  -1  -8  408.36   18.97
   2   1   8  415.42   18.12
  -2  -1  -8  416.71   19.43
  -2   1  -8  411.59   18.07
  -2  -1  -8  390.41   18.57
  -2   1  -8  392.30   19.08
  -2   1  -8  420.44   18.71
  -2   1  -8  397.07   18.82
   2  -1   9   21.45    3.44
   2   1   9   26.77    3.93
   2  -1   9   26.16    3.88
  -2  -1  -9   17.80    3.14
   2   1   9   21.66    3.37
  -2  -1  -9   18.53    3.43
   2  -1   9   21.85    3.23
  -2   1  -9   21.86    3.47
  -2   1  -9   26.79    3.98
  -2  -1  -9   36.01    4.78
  -2   1 -10  643.10   27.33
  -2  -1 -10  675.30   29.14
  -2   1 -10  614.87   27.63
   2   1  10  604.98   26.40
  -2  -1 -10  625.55   28.07
  -2  -1 -10  647.16   28.15
   2  -1  10  613.39   26.73
   2   1  10  661.07   27.46
   2  -1  10  612.10   27.48
   2  -1  10  663.73   26.79
  -2  -1 -10  643.07   24.00
   2   1  10  608.13   23.93
  -2  -1 -10  626.60   26.99
   2   1  11   79.77    5.33
  -2  -1 -11   71.39    7.65
  -2   1 -11   69.28    7.34
   2   1  11   95.65    7.85
  -2  -1 -11   70.13    6.85
  -2  -1 -11   69.89    7.62
   2  -1  11   84.03    7.91
   2   1  11   71.22    7.02
   2   1  11   84.85    5.79
  -2  -1 -11   71.03    5.42
  -2   1 -12  284.78   16.90
  -2  -1 -12  297.34   17.80
   2   1  12  272.36   16.05
   2   1  12  319.87   13.82
   2   1  12  309.09   13.44
  -2   1 -12  303.69   17.70
  -2  -1 -12  323.27   18.32
   2  -1  12  344.20   18.14
   2   1  12  267.90   16.25
  -2  -1 -12  302.58   13.89
   2  -1  13   75.19    5.77
   2   1  13   78.89    5.72
  -2  -1 -13   73.56    8.01
  -2   1 -13   74.00    7.85
   2   1  13   70.99    7.25
   2  -1  13   83.72    8.19
  -2   1 -13   72.56    7.89
   2  -1  13   77.75    6.08
   2  -1  13   68.25    5.33
   2  -1  13   86.21    5.80
   2   1  13   78.91    7.49
   2   1  13   80.91    5.52
  -2   1 -13   79.86    8.36
  -2  -1 -13   86.00    8.66
   2   1  13   67.11    5.27
   2  -1  13   75.85    5.48
  -2   1 -13   65.17    7.95
  -2   1 -13   72.35    5.27
  -2  -1 -13   69.42    5.54
   2   1  14  258.76   14.93
   2   1  14  290.58   12.24
  -2   1 -14  261.11   16.17
   2   1  14  271.29   12.38
   2  -1  14  261.80   12.58
  -2  -1 -14  252.43   11.82
   2  -1  14  247.11   11.92
   2   1  14  283.06   12.40
   2  -1  14  268.88   12.25
   2  -1  14  273.31   12.31
  -2  -1 -14  248.61   15.77
  -2   1 -14  263.56   15.67
  -2   1 -14  284.67   12.24
  -2  -1 -14  276.93   12.56
  -2  -1 -15    1.69    0.97
   2  -1  15    2.40    1.11
   2   1  15    2.97    1.18
   2   1  15    2.36    1.09
   2  -1  15    2.10    1.00
   2   1  15    2.40    1.08
   2   1  15    2.62    1.01
  -2  -1 -15    0.64    2.73
  -2   1 -15    2.38    1.70
   2   1  16   27.16    2.55
   2   1  16   22.53    2.34
   2  -1  16   21.75    2.45
   2   1  16   24.96    2.50
   2  -1  16   20.05    2.23
  -2  -1 -16   19.61    2.41
   2   1  16   18.35    2.00
   2  -1  17   38.18    2.71
   2   1  17   31.58    2.27
  -2  -1 -17   31.46    2.38
   2   1  17   34.03    2.47
  -2  -1 -17   33.71    2.65
  -2   1 -17   31.44    2.45
  -2  -2  18    6.69    1.07
  -2   2  18    7.58    1.02
  -2  -2  18    4.30    0.98
  -2  -2  18    5.48    1.18
  -2   2  18    4.61    0.92
   2  -2 -18    2.89    0.86
  -2   2  17    2.41    0.93
  -2  -2  17    0.45    0.78
  -2   2  17    0.60    0.68
  -2  -2  17    0.24    0.75
   2  -2 -17    1.46    0.79
  -2   2  17    0.39    0.65
   2  -2 -17    1.47    0.81
  -2   2  16   -0.25    0.72
  -2  -2  16    0.30    1.06
  -2   2  16   -0.27    0.86
  -2  -2  16    0.91    1.05
   2  -2 -16    0.50    0.82
   2   2 -16    1.39    1.48
   2  -2 -16   -0.31    0.88
  -2  -2  15    2.91    1.31
  -2   2  15    0.87    0.92
   2  -2 -15    0.60    0.86
   2  -2 -15    0.71    0.90
  -2   2  15    0.64    0.81
  -2   2  15   -0.65    1.38
  -2   2  15    2.19    1.23
  -2  -2  15    0.35    0.89
  -2   2  15    1.21    0.96
  -2  -2  15    0.30    0.82
  -2  -2  15    1.77    1.26
   2  -2 -15    0.59    0.80
   2  -2 -15    0.67    0.90
   2   2 -15    1.56    1.49
   2  -2 -14   78.85    5.78
   2  -2 -14   86.31    6.37
  -2   2  14   81.15    5.79
  -2  -2  14   88.01    8.53
  -2   2  14   74.27    5.63
  -2   2  14   88.75    8.16
   2   2 -14   90.54    8.99
   2  -2 -14   92.09    8.53
  -2  -2  14   83.72    5.98
   2   2 -14   66.42    7.66
  -2  -2  14   87.03    6.32
  -2   2  14   86.70    5.92
  -2  -2  14   90.58    6.07
  -2   2  14   81.39    5.53
   2  -2 -13   62.25    5.33
  -2   2  13   61.72    4.97
   2   2 -13   67.95    7.84
  -2  -2  13   72.00    7.54
   2  -2 -13   64.99    7.09
   2   2 -13   60.97    7.36
  -2   2  13   69.40    7.22
   2   2 -12    9.57    2.84
   2   2 -12    4.06    2.05
  -2  -2  12    4.93    2.13
   2  -2 -12    4.08    1.74
  -2   2  12    6.97    1.63
   2   2 -12    4.61    2.09
  -2   2  12    9.48    2.63
   2   2 -12    6.77    2.59
   2  -2 -12    4.74    2.05
   2   2 -11   61.23    6.94
  -2  -2  11   71.85    6.80
   2   2 -11   59.35    6.89
  -2  -2  11   58.04    6.41
  -2   2  11   56.09    6.16
   2   2 -11   70.51    6.70
   2  -2 -11   63.55    6.86
   2  -2 -11   62.90    4.84
   2  -2 -11   64.21    6.62
   2  -2 -10  123.81    9.10
   2  -2 -10  132.12    9.90
   2   2 -10  142.16   10.31
  -2  -2  10  130.72    9.29
  -2  -2  10  132.31    9.55
   2   2 -10  137.15   10.13
   2  -2 -10  127.96    9.43
  -2   2  10  150.50    9.53
   2   2 -10  122.87    8.94
   2  -2  -9   68.62    6.08
   2  -2  -9   76.13    6.84
  -2  -2   9   68.47    6.26
   2   2  -9   66.99    6.50
  -2  -2   9   63.20    5.94
   2   2  -9   82.46    7.00
   2   2  -9   68.27    6.50
   2  -2  -9   72.35    6.31
   2   2  -9   63.91    5.77
  -2   2   9   72.39    5.96
   2  -2  -8   44.15    4.53
  -2  -2   8   47.63    4.78
   2   2  -8   46.20    4.95
   2  -2  -8   37.97    4.09
  -2  -2   8   52.45    5.03
   2   2  -8   54.00    5.15
   2   2  -8   49.49    4.46
   2   2  -8   42.32    4.64
   2  -2  -8   47.26    4.69
  -2   2   8   42.99    4.30
   2   2  -8   47.06    4.41
   2  -2  -8   43.60    4.80
   2   2  -7  126.63    8.07
  -2  -2   7  123.69    7.82
  -2  -2   7  128.50    7.98
   2   2  -7  127.24    7.21
   2   2  -7  149.17    8.37
   2  -2  -7  128.43    7.65
   2   2  -7  136.44    8.09
  -2   2   7  138.28    7.63
   2   2  -6  157.18    8.26
   2   2  -6  138.25    7.32
   2  -2  -6  153.47    7.98
   2   2  -6  151.56    8.11
  -2  -2   6  141.25    8.26
  -2  -2   6  157.22    8.49
  -2   2   6  146.38    6.46
  -2  -2   6  136.50    6.58
  -2   2   6  149.86    6.74
   2   2  -6  130.12    7.13
  -2  -2   5   39.03    3.67
  -2  -2   5   53.23    4.21
   2   2  -5   44.00    3.84
  -2  -2   5   45.57    3.68
   2  -2  -5   44.65    3.19
   2   2  -5   40.93    3.25
  -2   2   5   41.65    3.01
   2   2  -5   42.46    3.03
  -2  -2   5   38.91    2.97
   2   2  -5   37.26    3.39
  -2   2   5   41.78    2.86
   2  -2  -5   47.15    3.64
   2   2  -5   49.12    3.36
   2   2  -5   47.49    3.83
   2  -2  -5   35.60    3.63
   2   2  -4   19.84    2.14
   2  -2  -4   17.41    1.97
   2   2  -4   16.80    1.68
  -2  -2   4   19.91    2.50
  -2  -2   4   17.80    2.30
  -2   2   4   17.08    1.84
  -2  -2   4   14.78    2.06
  -2  -2   4   14.37    1.75
   2  -2  -4   16.57    1.91
   2   2  -4   22.65    2.35
   2   2  -4   15.01    1.76
   2   2  -4   18.80    1.98
  -2   2   4   20.14    1.86
   2   2  -3  202.73    8.47
   2   2  -3  203.00    9.19
  -2  -2   3  204.58    8.36
  -2   2   3  204.89    8.64
   2   2  -3  201.13    8.70
   2   2  -3  208.52    8.67
  -2  -2   3  203.42    8.67
   2   2  -3  197.30    8.68
   2  -2  -3  207.44    8.58
   2   2  -3  212.58    8.62
   2  -2  -3  197.88    8.56
  -2   2   3  201.81    8.40
   2   2  -2 7293.88  231.61
   2  -2  -2 7490.11  231.91
   2   2  -2 7319.25  232.21
   2  -2  -2 7206.24  232.35
  -2   2   2 7336.86  232.46
   2  -2  -2 7426.43  232.21
   2   2  -2 7590.84  232.62
  -2  -2   2 7118.31  232.53
  -2   2   2 7528.88  232.33
   2   2  -2 7320.46  232.27
  -2  -2   2 7402.02  232.01
   2   2  -1 1754.48   57.37
   2  -2  -1 1776.57   58.08
   2   2  -1 1813.50   58.29
  -2  -2   1 1818.89   58.22
  -2  -2   1 1825.02   58.43
   2  -2  -1 1819.85   58.72
  -2   2   1 1803.30   58.71
   2  -2  -1 1850.64   58.50
  -2  -2   0   23.28    1.41
   2   2   0   24.21    1.85
   2  -2   0   22.58    2.08
  -2  -2   0   25.08    1.90
  -2   2   0   21.01    2.03
  -2   2   0   20.25    2.02
  -2   2  -1 3617.46  114.36
  -2   2  -1 3538.94  114.37
  -2   2  -1 3589.16  114.08
  -2   2  -1 3620.50  114.03
   2  -2   1 3542.04  113.95
   2   2   1 3623.00  114.21
   2  -2   1 3721.00  114.43
  -2   2  -1 3393.78  114.11
  -2  -2  -1 3537.00  114.09
  -2   2  -2  475.13   17.52
   2   2   2  455.11   15.91
  -2   2  -2  472.38   17.43
  -2   2  -2  462.31   17.06
  -2  -2  -2  457.00   17.08
   2  -2   2  455.63   16.93
   2   2   2  506.51   17.36
  -2   2  -2  460.78   17.50
  -2   2  -2  472.67   17.39
  -2   2  -2  506.34   17.21
  -2   2  -3  338.13   13.09
  -2  -2  -3  320.37   12.29
   2  -2   3  301.27   13.31
   2  -2   3  327.85   12.45
  -2   2  -3  333.93   12.53
  -2   2  -3  307.46   12.76
  -2   2  -3  320.23   12.50
   2   2   3  331.48   12.62
  -2  -2  -3  340.38   12.59
  -2   2  -3  325.87   13.08
  -2   2  -3  324.98   13.29
  -2  -2  -4   72.88    4.48
  -2   2  -4   84.96    5.01
   2  -2   4   68.69    4.91
   2  -2   4   72.28    5.25
   2   2   4   75.11    5.21
  -2   2  -4   83.77    4.43
  -2   2  -4   76.26    4.29
  -2  -2  -4   76.84    4.25
  -2   2  -4   81.25    5.06
  -2   2  -4   73.26    4.70
   2   2   4   75.42    4.30
   2   2   5    0.32    0.53
   2   2   5    1.29    0.87
   2  -2   5    0.33    0.70
   2  -2   5   -0.35    0.76
  -2   2  -5    0.60    0.63
  -2   2  -5    0.36    0.76
  -2  -2  -5    0.30    0.58
  -2   2  -5    0.31    0.72
  -2   2  -5   -0.26    0.66
  -2  -2  -5   -0.31    0.71
   2   2   5    0.90    0.70
   2   2   5    0.30    0.57
  -2  -2  -6    1.35    0.91
   2   2   6    1.85    1.06
  -2   2  -6    3.45    1.23
  -2  -2  -6    4.48    1.42
   2   2   6    3.10    1.18
   2  -2   6    2.44    1.23
   2  -2   6    3.49    1.33
   2   2   6    0.37    0.78
  -2   2  -6    2.10    1.20
  -2   2  -6    3.81    1.36
  -2  -2  -6    1.51    0.95
  -2  -2  -6    3.24    1.23
   2  -2   7  816.58   30.71
   2   2   7  847.29   30.28
   2  -2   7  769.42   30.41
  -2  -2  -7  793.25   29.47
  -2  -2  -7  843.61   30.72
   2   2   7  785.43   29.68
  -2  -2  -7  781.65   30.61
  -2  -2  -7  770.74   29.53
  -2   2  -7  801.00   30.62
  -2   2  -7  820.68   29.86
  -2   2  -7  823.57   31.19
   2   2   8   93.50    6.99
  -2  -2  -8  105.46    7.85
  -2  -2  -8   91.35    7.59
   2   2   8   99.04    7.23
   2  -2   8   95.23    7.51
   2  -2   8   99.72    7.69
  -2   2  -8   93.99    6.96
  -2   2  -8   82.08    7.13
  -2   2  -8  102.18    7.39
  -2   2  -8   96.51    7.87
   2   2   9    2.54    1.75
  -2  -2  -9    4.88    2.02
   2  -2   9    6.45    2.02
   2   2   9    2.11    1.33
   2   2   9    7.60    1.61
  -2  -2  -9    5.49    1.57
  -2   2  -9    5.83    1.74
  -2   2  -9    3.57    1.70
  -2   2  -9    4.79    1.76
  -2  -2  -9    9.73    2.56
  -2  -2  -9    9.97    2.65
   2   2  10  180.34    8.98
   2   2  10  174.60   11.29
  -2  -2 -10  183.19   12.49
   2   2  10  193.89   11.85
   2  -2  10  181.35   12.04
  -2  -2 -10  174.19   11.75
   2   2  10  185.98    9.48
  -2  -2 -10  183.59    9.61
  -2   2 -10  183.35   11.73
  -2   2 -10  193.45   12.59
  -2   2 -10  182.98   12.95
  -2  -2 -10  187.37   12.72
  -2  -2 -11  883.12   38.19
  -2  -2 -11  909.66   33.62
   2   2  11  878.35   33.22
   2  -2  11  909.35   37.32
   2   2  11  874.98   36.43
   2   2  11  911.79   33.01
   2   2  11  920.60   32.80
  -2   2 -11  998.40   40.09
  -2   2 -11  896.05   36.80
  -2  -2 -11  937.76   37.35
   2   2  11  926.11   36.88
  -2   2 -11  938.67   38.13
  -2  -2 -11  973.77   38.94
  -2  -2 -12   15.66    3.48
   2   2  12   12.37    2.17
   2   2  12   12.48    2.18
  -2  -2 -12   10.52    2.35
  -2   2 -12   12.95    3.14
  -2  -2 -12    9.53    3.14
   2  -2  12   12.67    2.39
   2  -2  12   13.40    2.30
   2   2  12   18.27    2.60
   2   2  12   12.45    2.07
  -2   2 -12    8.78    2.92
   2  -2  12   16.58    3.75
   2   2  12   12.69    2.98
   2  -2  12   11.69    2.95
   2   2  12   12.22    3.03
  -2   2 -12   15.91    3.70
   2  -2  13   79.73    8.17
  -2   2 -13   87.53    8.96
  -2  -2 -13   92.85    6.38
   2  -2  13   88.80    6.46
   2  -2  13   71.34    5.80
   2  -2  13   85.48    5.83
   2   2  13   70.17    5.53
   2   2  13   82.42    5.65
  -2   2 -13   98.54    9.66
  -2   2 -13   95.56    8.85
   2   2  13   80.11    7.60
   2   2  13   95.93    6.16
  -2  -2 -13   89.15    6.04
   2   2  13   91.97    6.00
  -2   2 -13   74.75    7.61
   2   2  14   61.10    4.60
   2  -2  14   59.86    5.02
  -2  -2 -14   62.39    4.70
   2   2  14   58.16    4.57
   2   2  14   72.37    5.06
  -2  -2 -14   61.32    4.97
   2   2  14   60.40    6.31
  -2   2 -14   66.94    6.74
   2  -2  14   71.28    5.02
   2  -2  14   70.43    5.17
   2   2  15  236.80   10.12
   2  -2  15  222.76   10.30
   2  -2  15  255.61   11.02
  -2  -2 -15  202.36    9.76
   2   2  15  222.30    9.95
   2   2  15  229.07   10.28
   2   2  16    9.17    1.50
   2   2  16    9.27    1.32
  -2  -2 -16    9.76    1.61
   2  -2  16    9.77    1.63
   2  -2  16   10.10    1.75
  -2  -2 -16   10.46    1.44
   2  -2  17   79.97    3.86
   2  -2  17   79.41    4.16
  -2  -2 -17   77.45    3.98
  -2  -2 -17   76.61    3.95
   2   2  17   71.42    3.81
  -2  -3  18    2.05    0.56
   2  -3 -18    1.25    0.59
   2  -3 -18    2.01    0.51
   2  -3 -18    2.90    0.73
  -2  -3  18    2.51    0.77
  -2   3  18    1.27    0.49
  -2  -3  17   56.09    3.68
  -2   3  17   51.62    3.53
  -2  -3  17   58.27    3.99
   2  -3 -17   51.24    3.71
  -2   3  17   55.13    3.70
   2  -3 -17   57.67    3.94
   2  -3 -17   49.28    3.33
  -2   3  17   48.62    3.23
  -2  -3  17   56.31    3.87
   2  -3 -16    6.12    1.41
  -2  -3  16    7.93    1.74
  -2   3  16    6.21    1.45
  -2  -3  16    6.65    1.68
   2  -3 -16    6.54    1.54
  -2   3  16    5.28    1.32
   2  -3 -16    7.35    1.51
   2  -3 -16    4.61    1.39
  -2  -3  16    4.37    1.41
  -2   3  16    8.97    1.52
  -2  -3  16   10.97    2.17
   2  -3 -15  129.66    7.45
   2  -3 -15  119.66    7.66
  -2   3  15  152.31    7.85
   2  -3 -15  127.71    7.79
   2  -3 -15  119.97    7.21
  -2   3  15  127.65    7.30
  -2  -3  15  138.12    7.87
  -2   3  15  150.89    7.69
  -2   3  15  128.23    6.96
  -2  -3  15  136.93    8.08
  -2  -3  15  145.35    7.95
   2   3 -15  147.77   11.00
  -2   3  15  125.74    9.58
  -2  -3  14   60.38    4.88
  -2  -3  14   56.81    5.11
   2  -3 -14   58.27    4.87
  -2   3  14   58.60    4.79
   2  -3 -14   66.02    7.59
  -2  -3  14   71.87    5.49
  -2   3  14   56.73    4.66
  -2   3  14   63.89    4.87
  -2   3  14   62.92    4.66
  -2  -3  14   62.03    5.37
   2  -3 -14   60.08    4.60
   2   3 -14   67.66    7.87
  -2  -3  14   52.77    6.74
   2  -3 -14   58.29    4.83
  -2   3  14   58.76    6.61
   2   3 -14   63.58    7.28
  -2  -3  13  402.99   17.23
   2  -3 -13  386.26   16.85
  -2   3  13  393.70   16.60
  -2   3  13  396.34   20.06
   2  -3 -13  408.26   21.85
   2   3 -13  392.56   21.90
  -2  -3  13  386.36   21.01
  -2  -3  13  427.05   17.61
  -2   3  13  399.28   16.54
  -2  -3  13  383.94   16.95
   2   3 -13  419.90   21.50
  -2  -3  13  408.81   17.56
  -2   3  13  397.44   16.27
  -2  -3  13  337.00   16.23
  -2   3  13  421.32   16.82
   2  -3 -13  384.03   16.33
   2   3 -12  178.83   13.32
   2   3 -12  233.46   14.46
  -2  -3  12  211.94   14.12
   2   3 -12  223.49   14.89
  -2  -3  12  220.75   14.04
  -2   3  12  211.78   10.29
  -2   3  12  226.50   10.53
  -2   3  12  235.33   13.78
   2  -3 -12  204.29   14.30
   2  -3 -11  248.32   15.90
  -2   3  11  292.03   15.37
  -2  -3  11  257.70   15.58
   2   3 -11  261.09   16.28
  -2  -3  11  286.13   16.34
  -2   3  11  258.02   12.00
   2  -3 -11  271.27   12.85
   2   3 -11  253.16   15.44
   2   3 -11  288.77   16.50
  -2  -3  10  181.02   11.96
  -2  -3  10  176.46   11.82
   2   3 -10  170.37   12.02
   2  -3 -10  172.07   12.03
  -2   3  10  159.34   10.57
  -2   3  10  165.86    8.10
   2   3 -10  189.11   12.14
   2   3  -9  117.50    8.84
   2   3  -9  132.30    9.26
  -2  -3   9  128.99    9.41
  -2  -3   9  118.62    9.07
   2   3  -9  121.35    9.32
  -2   3   9  109.48    8.06
   2  -3  -9  100.53    8.68
   2   3  -8   24.11    3.50
   2   3  -8   28.08    3.78
   2   3  -8   22.28    3.59
  -2  -3   8   30.05    4.14
  -2  -3   8   31.65    4.23
   2  -3  -8   28.82    4.09
  -2   3   8   25.34    3.37
   2  -3  -7   19.23    2.61
   2   3  -7   15.86    2.62
   2   3  -7   20.57    3.21
  -2  -3   7   12.14    2.54
   2  -3  -7   17.15    3.05
  -2   3   7   19.19    2.77
  -2  -3   6  127.41    8.47
   2   3  -6  138.73    8.54
   2   3  -6  129.01    8.11
  -2  -3   6  135.11    7.29
   2   3  -6  147.47    8.13
   2  -3  -6  134.39    8.53
  -2   3   6  142.26    7.06
  -2   3   6  141.21    7.85
  -2  -3   5   72.69    5.82
   2   3  -5   77.26    5.61
  -2   3   5   76.75    4.83
  -2  -3   5   86.74    6.12
   2  -3  -5   67.31    4.56
  -2  -3   5   65.75    4.85
   2   3  -5   75.97    5.56
   2   3  -5   80.98    5.19
   2   3  -5   62.42    5.34
   2  -3  -5   78.74    5.80
  -2   3   5   74.35    5.06
  -2   3   4   10.19    1.60
  -2  -3   4    9.70    2.02
   2  -3  -4    5.71    1.11
  -2  -3   4    6.87    1.48
   2  -3  -4    8.17    1.48
   2   3  -4    8.40    1.71
   2   3  -4    6.93    1.42
  -2   3   4    7.99    1.29
   2   3  -4    8.95    1.80
   2  -3  -4    6.98    1.67
   2  -3  -3  225.88    8.99
  -2   3   3  223.90    9.51
   2   3  -3  228.66   10.62
  -2   3   3  213.12    9.76
  -2  -3   3  238.04   11.22
  -2  -3   3  218.36   10.67
  -2  -3   3  217.65   10.15
   2  -3  -3  227.95   10.18
  -2  -3   3  211.81    9.75
   2   3  -3  234.76   10.36
   2  -3  -3  204.24    9.66
   2   3  -2 1807.06   59.57
   2  -3  -2 1780.80   57.57
   2   3  -2 1772.99   59.60
  -2   3   2 1728.63   58.66
  -2   3   2 1807.92   59.10
  -2  -3   2 1843.04   60.07
  -2  -3   2 1800.14   58.91
   2   3  -2 1783.00   59.10
  -2  -3   2 1769.58   59.45
   2  -3  -2 1641.72   58.81
   2  -3  -2 1890.52   59.33
  -2   3   1   86.24    5.31
   2   3  -1   93.79    5.65
   2   3  -1   84.50    5.33
   2   3  -1   79.87    4.96
  -2  -3   1   83.84    5.40
   2  -3  -1   90.60    5.31
   2  -3  -1   89.14    5.30
  -2  -3   1  101.14    5.48
   2   3   0   24.13    2.55
  -2   3   0   21.01    2.53
  -2   3   0   20.83    2.40
  -2  -3   0   29.35    2.84
   2  -3   0   23.48    2.56
  -2   3   0   22.87    2.54
  -2  -3   0   24.23    2.66
   2   3   0   21.34    2.28
  -2   3  -1    2.46    1.14
  -2   3  -1    0.83    0.83
   2   3   1    0.99    0.63
  -2   3  -1    1.49    0.82
   2   3   1    0.57    0.60
   2  -3   1    0.97    0.77
  -2  -3  -1    1.59    0.84
   2   3   2 1418.45   47.04
  -2   3  -2 1461.59   48.85
  -2   3  -2 1438.46   48.32
  -2   3  -2 1488.61   49.01
   2  -3   2 1391.30   48.58
  -2  -3  -2 1440.48   48.42
   2  -3   2 1388.03   48.02
   2  -3   3 1876.85   61.63
   2  -3   3 1828.61   60.62
  -2   3  -3 1783.40   61.12
  -2  -3  -3 1824.51   60.48
   2  -3   3 1788.58   60.24
   2   3   3 1813.55   61.22
  -2   3  -3 1812.71   61.17
   2   3   4  241.76   11.74
  -2  -3  -4  239.97   11.84
  -2   3  -4  272.04   12.01
  -2   3  -4  249.36   11.90
   2  -3   4  240.22   10.83
  -2   3  -4  249.94   11.92
   2  -3   4  250.44   12.28
   2  -3   4  258.74   11.85
   2   3   5  181.70    9.86
  -2  -3  -5  177.83    9.86
  -2   3  -5  196.41   10.21
  -2   3  -5  188.09    9.86
   2   3   5  183.09    9.83
   2  -3   5  171.37    9.75
  -2  -3  -6  351.83   16.52
   2   3   6  360.72   16.70
   2   3   6  387.69   16.77
   2  -3   6  367.08   17.49
   2  -3   6  340.58   16.74
  -2   3  -6  399.37   17.06
  -2   3  -6  410.20   17.67
  -2   3  -6  377.01   16.61
   2  -3   7    3.85    1.66
   2  -3   7    2.55    1.61
   2   3   7    4.42    1.52
   2   3   7    2.76    1.32
   2   3   7    4.62    1.65
  -2  -3  -7    4.01    1.65
  -2   3  -7    4.51    1.55
  -2   3  -7    4.79    1.69
  -2  -3  -7    5.74    1.99
  -2  -3  -7    8.01    2.28
   2   3   8   81.58    6.73
   2   3   8   72.28    4.90
  -2  -3  -8   71.34    5.16
  -2  -3  -8   68.17    6.75
  -2   3  -8   68.64    6.18
  -2   3  -8   67.24    6.53
  -2  -3  -8   70.18    6.87
   2   3   8   66.26    6.04
   2  -3   8   69.22    6.95
   2  -3   8   72.95    6.86
   2   3   9  429.57   20.56
  -2  -3  -9  442.09   18.34
   2   3   9  448.45   17.88
  -2  -3  -9  455.16   21.75
  -2   3  -9  430.00   21.35
  -2   3  -9  441.79   20.76
  -2  -3  -9  440.10   21.85
   2  -3   9  461.35   21.88
   2  -3   9  450.92   21.97
   2   3  10  158.72    8.43
   2   3  10  155.58   10.92
   2   3  10  161.70    8.74
  -2  -3 -10  164.69   11.66
  -2   3 -10  167.37   11.20
  -2   3 -10  155.86   11.57
   2  -3  10  159.51   11.84
   2  -3  10  169.54   11.92
  -2  -3 -10  172.75   12.31
  -2  -3 -11  149.89   11.92
  -2   3 -11  153.21   11.53
  -2   3 -11  153.06   10.86
  -2   3 -11  174.76   12.99
   2   3  11  140.61    8.27
   2   3  11  152.72    8.27
  -2   3 -11  158.35   11.51
   2   3  11  160.46   11.11
   2   3  11  149.14    8.44
   2  -3  11  153.82   11.74
   2  -3  11  148.15   11.48
  -2  -3 -11  168.60   11.84
   2  -3  12  115.05    7.08
   2  -3  12  112.98    7.12
  -2  -3 -12  101.24    9.71
   2  -3  12  103.28    6.69
   2  -3  12  100.88    7.07
  -2   3 -12  121.50   10.80
   2   3  12  114.61    6.81
   2   3  12   95.59    8.57
  -2   3 -12  114.78    9.71
  -2  -3 -12  105.55    7.23
   2  -3  12   99.80    9.28
   2  -3  12  117.92   10.08
  -2  -3 -12  115.44    9.46
  -2  -3 -12  108.19    7.04
   2  -3  12  108.41    7.22
  -2  -3 -13   20.24    2.88
   2  -3  13   21.21    3.05
  -2  -3 -13   29.16    4.46
  -2   3 -13   21.16    4.04
   2   3  13   17.90    3.50
  -2  -3 -13   32.89    5.07
   2  -3  13   30.42    3.83
   2   3  13   27.78    3.05
  -2  -3 -13   26.44    3.34
   2  -3  13   21.25    2.96
  -2  -3 -14    8.19    1.93
   2  -3  14    7.51    1.83
  -2  -3 -14    7.25    1.85
   2  -3  14    9.90    2.05
   2   3  14    9.63    1.74
  -2  -3 -14    6.70    1.71
   2   3  15   17.70    2.20
  -2  -3 -15   21.62    2.53
   2  -3  15   20.11    2.28
   2  -3  15   19.63    2.50
   2  -3  15   16.74    2.33
  -2  -3 -15   15.99    2.06
  -2  -3 -15   16.77    2.23
   2   3  15   20.21    2.26
   2   3  16  135.32    6.10
  -2  -3 -16  126.52    5.84
  -2  -3 -16  126.20    6.18
   2  -3  16  130.35    6.13
   2  -3  16  125.04    5.84
   2   3  16  127.59    5.95
  -2  -3 -16  121.43    5.70
  -2  -3 -16  114.79    6.02
   2   3  16  127.91    5.76
   2   3  17    0.27    0.38
  -2  -3 -17   -0.29    0.41
   2   3  17    0.46    0.43
   2  -4 -17    1.74    0.68
   2  -4 -17    2.37    0.75
  -2   4  17    3.41    0.85
   2  -4 -17    2.61    0.87
  -2  -4  17    3.06    0.77
  -2   4  17    2.81    0.79
  -2   4  16   49.11    3.68
   2  -4 -16   62.82    4.24
   2  -4 -16   53.19    3.73
  -2   4  16   60.43    3.77
  -2  -4  16   55.44    3.92
  -2   4  16   57.25    3.50
   2  -4 -16   56.22    3.51
  -2  -4  16   51.40    4.11
   2  -4 -16   53.80    3.88
   2  -4 -16   54.50    3.76
   2  -4 -15   21.26    2.63
   2  -4 -15   25.72    2.90
  -2   4  15   23.01    2.63
   2  -4 -15   22.11    2.80
   2  -4 -15   21.79    2.57
   2   4 -15   14.91    3.19
  -2  -4  15   31.95    3.71
  -2   4  15   22.21    2.48
  -2  -4  15   24.87    2.84
  -2   4  15   20.26    2.49
   2  -4 -15   23.23    2.54
  -2  -4  15   24.54    3.09
  -2   4  15   22.35    2.33
  -2  -4  15   22.76    2.65
  -2  -4  14  177.89    9.30
  -2  -4  14  173.37    9.64
   2  -4 -14  174.28    9.21
   2  -4 -14  168.61    9.31
   2  -4 -14  170.75    9.37
  -2   4  14  184.67    9.12
   2  -4 -14  159.82    8.57
  -2   4  14  174.51    8.60
  -2   4  14  186.39    9.06
  -2  -4  14  182.12    9.73
  -2   4  14  172.49    8.72
  -2  -4  14  186.02    9.55
   2  -4 -14  170.77    9.09
  -2   4  14  181.91   11.68
  -2   4  13    6.35    1.57
  -2  -4  13    3.86    1.92
   2  -4 -13    6.00    1.65
  -2   4  13    6.84    1.57
   2  -4 -13   11.74    2.21
  -2   4  13    6.34    1.67
   2  -4 -13    7.21    1.92
   2  -4 -13    6.72    1.79
  -2   4  13    7.19    1.75
   2  -4 -13    8.27    1.73
  -2  -4  13   10.50    2.21
  -2   4  13    8.38    1.75
  -2  -4  13    8.29    2.04
  -2   4  13    8.27    2.58
   2  -4 -13    9.41    2.90
   2   4 -13    9.15    2.86
  -2  -4  13   11.96    3.14
   2   4 -12  690.95   31.35
  -2  -4  12  657.18   30.60
  -2  -4  12  695.49   26.56
  -2   4  12  686.55   25.45
   2  -4 -12  627.98   25.29
  -2   4  12  649.43   24.98
  -2   4  12  680.16   25.22
  -2  -4  12  696.18   26.47
   2   4 -12  688.66   31.18
   2  -4 -12  623.16   25.65
  -2   4  12  709.31   25.33
   2  -4 -12  662.35   25.95
   2  -4 -12  680.29   26.19
   2  -4 -12  646.55   26.04
  -2   4  12  663.40   25.33
  -2  -4  12  678.80   26.39
   2  -4 -12  687.43   31.13
  -2   4  12  697.98   29.36
  -2   4  11  403.35   16.77
  -2   4  11  416.09   17.11
   2  -4 -11  409.81   17.84
   2  -4 -11  421.96   22.14
  -2   4  11  434.21   20.56
   2  -4 -11  407.37   17.60
  -2  -4  11  428.84   22.14
   2   4 -11  422.74   22.16
   2   4 -11  429.77   22.19
  -2   4  10   31.16    3.21
   2  -4 -10   29.27    3.54
   2  -4 -10   34.25    5.18
  -2   4  10   32.51    4.49
  -2  -4  10   30.76    3.31
   2   4 -10   27.74    4.65
   2   4 -10   31.14    4.93
   2  -4 -10   33.71    4.56
   2  -4 -10   25.84    3.24
  -2   4  10   31.23    2.99
  -2  -4  10   37.65    5.68
  -2   4   9   76.15    6.87
   2  -4  -9   86.02    7.98
  -2  -4   9   83.61    5.70
   2   4  -9   90.11    8.25
   2  -4  -9   75.49    6.98
   2  -4  -9   89.69    5.96
  -2   4   9   81.69    5.15
   2   4  -9   88.49    8.05
  -2  -4   9   87.32    8.32
  -2  -4   9   89.79    8.43
   2  -4  -8  330.66   16.97
  -2   4   8  324.99   15.72
  -2  -4   8  287.46   13.36
   2  -4  -8  329.50   16.28
  -2  -4   8  336.31   17.64
   2   4  -8  332.92   16.82
  -2  -4   8  324.21   17.23
  -2   4   8  321.85   13.03
   2  -4  -8  304.09   13.57
   2   4  -8  329.07   17.13
   2  -4  -7   19.73    3.25
   2   4  -7    9.60    2.35
   2   4  -7   14.62    2.97
   2  -4  -7   18.73    3.29
  -2   4   7   10.41    2.23
  -2  -4   7   27.84    4.26
  -2  -4   7   18.12    3.37
   2   4  -6   11.72    2.54
   2  -4  -6   10.99    2.12
  -2  -4   6    7.50    1.90
  -2   4   6    6.46    1.49
  -2  -4   6    9.63    2.35
  -2   4   6   10.52    2.09
   2   4  -5  685.66   27.38
  -2  -4   5  648.09   26.14
   2  -4  -5  674.29   25.67
   2  -4  -5  699.15   26.24
  -2  -4   5  610.89   26.49
  -2   4   5  708.79   26.42
  -2  -4   5  707.46   28.27
  -2   4   5  678.77   25.48
  -2  -4   5  651.48   27.43
  -2   4   5  716.85   26.14
   2  -4  -5  684.10   26.86
   2   4  -4  112.03    7.53
  -2   4   4  107.14    6.20
  -2  -4   4  111.84    7.16
   2  -4  -4  111.02    6.80
   2  -4  -4  103.23    6.80
  -2  -4   4   94.20    7.03
  -2   4   4  100.81    6.86
  -2  -4   4  110.80    7.73
  -2   4   4   97.08    6.45
  -2  -4   4  116.25    8.09
   2   4  -4  102.04    7.12
  -2   4   4  108.36    6.65
   2  -4  -4  101.22    6.92
   2   4  -3 2468.89   79.71
  -2   4   3 2442.67   78.22
   2   4  -3 2357.34   79.92
  -2  -4   3 2350.55   79.33
   2  -4  -3 2365.68   78.79
  -2  -4   3 2313.10   79.79
   2  -4  -3 2372.77   79.09
  -2   4   3 2350.01   79.17
  -2  -4   3 2271.82   79.94
   2   4  -3 2364.78   79.41
   2  -4  -3 2399.75   79.02
   2  -4  -2  137.83    7.94
  -2  -4   2  133.73    8.31
   2   4  -2  133.77    8.28
   2   4  -2  129.70    8.13
   2   4  -2  160.25    8.85
  -2   4   2  149.95    7.78
  -2   4   2  135.01    7.83
   2   4  -2  140.79    8.09
   2  -4  -2  127.11    7.53
  -2  -4   2  122.01    7.78
   2  -4  -2  135.04    7.83
  -2  -4   1  659.35   25.88
  -2  -4   1  674.36   25.23
   2  -4  -1  653.95   25.44
   2   4  -1  676.45   26.01
   2  -4  -1  631.57   24.77
  -2   4   1  653.02   25.30
   2   4  -1  696.81   25.94
   2   4  -1  637.91   25.02
   2   4  -1  701.06   26.18
  -2  -4   1  685.72   25.83
   2  -4  -1  668.66   25.28
  -2   4   0 1027.86   37.91
  -2   4   0 1095.93   38.16
   2   4   0 1065.70   38.11
   2   4   0 1037.84   37.35
  -2   4   0 1047.84   37.22
   2   4   0 1080.78   38.51
  -2  -4   0 1075.80   37.96
  -2  -4   0 1030.01   38.13
   2  -4   0 1034.64   36.91
   2  -4   0 1084.95   37.37
  -2  -4   0 1093.70   38.29
  -2   4  -1   30.50    3.53
  -2   4  -1   36.14    3.88
  -2   4  -1   26.38    3.27
   2   4   1   27.17    2.96
  -2   4  -1   36.81    3.48
   2   4   1   30.06    3.61
  -2  -4  -1   32.76    3.56
   2  -4   1   28.41    3.21
   2  -4   1   32.18    3.27
  -2  -4  -1   31.47    3.56
   2  -4   1   33.78    3.48
  -2   4  -2   41.64    4.33
  -2   4  -2   44.33    4.01
  -2   4  -2   52.08    4.80
  -2   4  -2   50.10    4.47
  -2  -4  -2   44.20    4.36
  -2  -4  -2   45.41    4.24
   2   4   2   48.20    4.35
   2  -4   2   43.23    4.32
   2  -4   2   56.31    4.52
   2  -4   2   46.96    4.25
  -2  -4  -2   47.47    4.40
  -2   4  -3    5.02    1.55
  -2   4  -3    6.28    1.74
  -2   4  -3    3.42    1.26
  -2   4  -3    3.42    1.18
  -2  -4  -3    6.77    1.63
  -2  -4  -3    5.79    1.63
   2   4   3    4.39    1.36
   2  -4   3    3.79    1.51
   2  -4   3    4.99    1.42
   2   4   3    4.96    1.58
  -2   4  -4 1645.27   56.35
  -2   4  -4 1545.76   55.97
   2  -4   4 1667.45   54.93
  -2  -4  -4 1623.90   56.15
   2   4   4 1621.17   55.51
   2   4   4 1567.96   55.44
   2  -4   4 1542.88   55.17
   2  -4   4 1582.04   56.39
   2   4   4 1553.97   55.81
  -2   4  -5  142.79    9.25
  -2   4  -5  144.76    9.23
   2   4   5  133.47    8.56
  -2  -4  -5  147.20    9.25
   2  -4   5  130.59    7.88
   2   4   5  143.44    9.12
   2   4   5  133.54    8.61
   2  -4   5  138.60    8.91
   2  -4   5  141.02    9.54
   2  -4   6   42.01    5.00
   2  -4   6   47.24    5.50
  -2  -4  -6   47.77    5.20
   2   4   6   48.54    5.14
  -2  -4  -6   44.31    4.99
   2   4   6   48.56    4.96
  -2  -4  -6   53.29    5.72
  -2   4  -6   42.13    4.92
  -2   4  -6   54.11    5.43
  -2   4  -7   58.10    5.92
  -2   4  -7   77.15    6.67
   2   4   7   51.26    5.57
  -2  -4  -7   53.54    5.64
   2   4   7   63.46    5.91
  -2  -4  -7   54.86    5.92
  -2  -4  -7   57.21    6.23
  -2  -4  -7   47.08    4.20
   2  -4   7   64.72    6.35
   2   4   8   44.06    3.84
  -2   4  -8   53.63    5.62
  -2   4  -8   39.66    5.32
  -2  -4  -8   40.54    4.92
  -2  -4  -8   44.46    5.55
  -2  -4  -8   54.51    6.23
   2  -4   8   39.15    5.26
   2  -4   8   47.62    6.09
  -2  -4  -8   40.97    4.01
  -2  -4  -9  166.99    9.24
   2   4   9  154.82    8.40
  -2  -4  -9  154.99    8.73
  -2  -4  -9  154.60   11.51
   2  -4   9  180.15   12.15
   2  -4   9  162.79   12.12
  -2  -4  -9  163.96   11.85
  -2   4  -9  169.31   11.76
  -2   4  -9  164.42   11.09
   2   4  10   69.35    5.08
  -2  -4 -10   57.02    5.00
  -2  -4 -10   70.20    7.51
   2  -4  10   62.84    7.19
   2  -4  10   64.85    7.57
  -2   4 -10   72.76    7.03
  -2   4 -10   67.68    7.25
  -2   4 -10   70.23    7.85
   2   4  10   62.73    4.99
  -2  -4 -11   74.48    5.68
   2  -4  11   72.58    5.68
   2   4  11   67.14    5.21
   2  -4  11   78.29    8.28
   2  -4  11   77.55    7.98
  -2  -4 -11   58.22    4.86
   2  -4  11   71.08    5.36
  -2  -4 -11   69.00    5.64
   2   4  11   71.71    5.31
   2   4  11   75.88    5.33
  -2  -4 -11   71.01    5.49
   2   4  11   79.72    7.48
   2  -4  11   63.10    4.78
   2  -4  11   53.37    4.90
  -2  -4 -11   83.10    8.01
  -2   4 -11   87.25    8.91
   2  -4  12   26.46    3.25
  -2  -4 -12   20.01    2.85
   2   4  12   24.23    2.97
   2  -4  12   21.94    4.13
   2  -4  12   30.83    5.02
   2  -4  12   25.84    3.31
   2   4  12   28.89    3.25
  -2  -4 -12   21.03    3.06
  -2  -4 -12   26.23    3.18
   2   4  12   23.48    2.87
   2   4  12   26.28    4.19
  -2   4 -12   25.06    4.68
  -2  -4 -12   25.09    4.24
   2  -4  12   21.96    3.09
   2  -4  12   27.85    3.15
  -2  -4 -12   23.78    2.82
  -2  -4 -13  217.28   10.53
   2   4  13  233.94   10.31
   2   4  13  219.03   10.28
  -2  -4 -13  209.95   10.37
   2  -4  13  217.44   10.67
   2  -4  13  229.41   11.03
   2  -4  13  207.01   10.09
  -2  -4 -13  206.55   10.59
   2   4  13  211.83   10.21
   2  -4  13  213.22   10.31
   2   4  14   41.38    3.37
   2  -4  14   36.72    3.43
  -2  -4 -14   34.66    3.20
   2  -4  14   35.65    3.55
   2  -4  14   35.72    3.14
  -2  -4 -14   34.22    3.22
   2   4  14   37.04    3.18
  -2  -4 -14   27.52    3.70
   2  -4  15   12.06    1.78
  -2  -4 -15   10.38    1.59
   2   4  15   11.71    1.55
  -2  -4 -15    9.92    1.49
   2   4  15   12.87    1.70
   2  -4  15   11.33    1.48
   2  -4  15    8.98    1.82
  -2  -4 -15   12.86    1.74
   2  -4  16    3.34    1.05
   2   4  16    3.23    0.71
  -2  -4 -16    0.52    0.79
  -2  -4 -16    1.97    0.64
   2  -4  16    2.26    0.74
   2  -5 -16   29.71    2.17
  -2   5  16   30.86    2.18
  -2  -5  16   30.60    2.37
   2  -5 -16   32.05    2.03
  -2  -5  16   27.02    2.02
  -2   5  16   25.20    1.78
   2  -5 -16   28.85    2.15
   2  -5 -15    3.20    0.93
   2  -5 -15    3.74    1.09
   2  -5 -15    1.36    0.78
  -2   5  15    3.27    1.01
   2  -5 -15    2.89    1.02
   2  -5 -15    1.15    0.74
  -2   5  15    3.76    1.08
  -2  -5  15    2.85    1.09
  -2   5  15    1.22    0.69
  -2   5  15    3.04    0.88
  -2  -5  15    1.61    1.01
  -2  -5  15    2.53    0.98
   2  -5 -14    3.35    1.22
   2  -5 -14    2.54    1.06
   2  -5 -14    1.71    0.90
  -2   5  14    3.74    1.17
   2  -5 -14    3.65    1.22
   2  -5 -14    1.25    0.86
  -2   5  14    1.98    1.13
  -2  -5  14    3.47    1.50
  -2  -5  14    2.27    1.05
  -2   5  14    2.65    0.94
  -2   5  14    2.18    0.98
  -2  -5  14    0.87    0.92
  -2  -5  14    2.02    1.03
  -2  -5  13    0.54    0.73
  -2   5  13    3.41    1.27
   2  -5 -13    1.19    1.06
  -2  -5  13    1.46    1.25
  -2  -5  13    2.80    1.37
  -2  -5  13    0.67    1.11
   2  -5 -13    1.52    1.00
   2  -5 -13    2.61    1.24
   2  -5 -13    0.33    0.89
  -2   5  13    3.12    1.11
  -2   5  13    1.70    1.20
  -2   5  13    2.09    0.93
   2  -5 -13    2.29    1.17
  -2   5  13    2.30    0.97
  -2  -5  13    1.35    1.06
   2  -5 -12   29.06    3.28
  -2  -5  12   28.11    3.76
  -2   5  12   25.52    2.97
  -2   5  12   28.41    3.02
  -2  -5  12   30.58    5.37
  -2  -5  12   24.37    3.30
  -2  -5  12   21.22    3.71
  -2  -5  12   24.10    3.26
   2  -5 -12   30.47    3.46
  -2   5  12   26.70    3.07
   2  -5 -12   24.74    3.20
  -2   5  12   19.30    3.63
  -2   5  12   27.79    2.95
  -2  -5  12   26.19    3.36
   2  -5 -12   27.54    3.31
  -2  -5  11   47.79    4.59
  -2  -5  11   45.83    4.64
   2  -5 -11   45.20    4.28
  -2   5  11   52.73    4.25
  -2  -5  11   38.63    4.53
  -2  -5  11   42.74    4.03
  -2  -5  11   45.04    4.49
  -2  -5  11   48.57    4.34
  -2  -5  11   52.67    5.24
   2  -5 -11   45.93    4.47
   2  -5 -11   47.59    4.49
  -2   5  11   49.99    4.23
   2  -5 -11   46.04    5.99
  -2   5  11   48.52    5.63
  -2  -5  11   34.65    5.78
   2  -5 -11   34.42    4.82
   2  -5 -11   44.58    4.40
   2   5 -11   47.12    6.33
   2   5 -10    9.39    2.79
  -2  -5  10    4.09    2.34
  -2   5  10    8.10    1.62
   2  -5 -10    8.92    2.51
   2  -5 -10    5.02    2.17
  -2   5  10    9.05    2.45
   2  -5 -10    5.82    1.71
  -2   5  10    5.83    1.56
  -2   5   9   64.54    6.42
   2  -5  -9   68.09    7.08
  -2  -5   9   54.38    7.11
   2  -5  -9   60.93    5.01
  -2   5   9   70.20    4.94
   2  -5  -9   56.59    6.34
  -2   5   9   63.30    4.57
   2   5  -9   64.27    7.17
  -2   5   8  238.64   13.37
   2  -5  -8  240.72   14.18
   2   5  -8  222.78   13.80
  -2  -5   8  221.12   15.03
  -2   5   8  243.50   10.98
   2  -5  -8  229.22   13.94
  -2   5   8  260.56   11.05
   2  -5  -8  248.57   11.69
   2   5  -8  219.10   13.96
   2   5  -8  228.24   14.54
   2   5  -7  144.35   10.54
  -2   5   7  140.32    9.34
   2  -5  -7  151.50   10.16
  -2  -5   7  124.50   10.42
   2  -5  -7  133.16    9.87
  -2   5   7  136.43    7.31
  -2  -5   7  142.36    7.80
   2  -5  -7  138.46    7.81
   2  -5  -7  139.03    9.23
   2   5  -6   14.96    3.18
   2   5  -6   16.32    3.24
  -2   5   6   17.23    2.98
   2  -5  -6   15.74    3.04
  -2  -5   6   12.39    3.02
  -2   5   6   17.22    2.27
  -2   5   6   20.11    2.29
   2  -5  -6   13.59    2.90
   2  -5  -6   13.21    2.68
   2  -5  -6   18.30    2.44
  -2  -5   6   16.32    2.36
   2   5  -5   26.80    4.18
   2   5  -5   26.15    3.92
   2  -5  -5   18.33    3.09
  -2  -5   5   23.29    3.76
  -2  -5   5   21.77    3.84
  -2   5   5   23.24    3.25
  -2   5   5   20.32    2.41
   2  -5  -5   21.34    3.28
  -2  -5   5   23.28    3.30
   2  -5  -5   25.83    3.79
  -2   5   5   24.81    3.53
  -2   5   5   24.20    3.34
   2  -5  -5   21.86    3.30
   2  -5  -5   19.60    3.01
   2   5  -4  193.89   11.48
  -2  -5   4  175.72   11.03
   2  -5  -4  186.53   10.76
  -2  -5   4  152.35   10.93
  -2   5   4  193.85   10.45
  -2   5   4  187.02   10.86
  -2   5   4  167.13   10.37
   2  -5  -4  185.45   10.67
   2   5  -4  177.58   11.10
   2  -5  -4  179.73   10.96
  -2   5   4  190.51   11.09
  -2  -5   4  170.36   10.12
   2   5  -4  162.91   11.01
   2   5  -4  175.15   10.84
   2  -5  -4  180.81   10.31
   2  -5  -3   15.46    2.84
   2   5  -3    9.51    2.44
  -2  -5   3   11.95    2.34
  -2   5   3   15.85    2.91
  -2  -5   3   10.19    2.22
   2  -5  -3   11.82    2.55
   2  -5  -3   10.11    2.26
   2   5  -3   11.11    2.57
  -2   5   3   13.57    2.62
  -2   5   3   13.22    2.50
   2   5  -3   17.04    3.02
  -2   5   3    8.51    1.90
   2   5  -3   12.06    2.74
   2  -5  -3   15.00    2.74
  -2  -5   2  283.68   13.80
   2   5  -2  294.18   14.97
   2  -5  -2  283.52   14.30
  -2  -5   2  271.26   14.61
   2   5  -2  276.70   14.78
   2   5  -2  311.87   15.29
   2   5  -2  279.66   14.19
  -2   5   2  269.99   13.37
  -2   5   2  308.21   14.33
   2  -5  -2  281.77   14.02
  -2  -5   2  266.48   14.28
  -2   5   2  280.19   14.34
   2   5  -2  288.23   14.66
   2  -5  -2  278.43   14.25
  -2  -5   2  290.87   14.30
  -2  -5   1  658.28   26.11
  -2  -5   1  656.89   26.95
   2   5  -1  651.26   26.93
  -2   5   1  639.06   26.25
   2   5  -1  660.62   27.23
   2   5  -1  686.52   27.31
   2   5  -1  648.20   26.12
  -2  -5   1  624.43   26.61
   2  -5  -1  610.21   25.90
   2  -5  -1  653.40   26.61
   2   5  -1  682.80   26.95
  -2   5   1  670.98   26.69
  -2  -5   1  654.54   26.51
   2   5   0  342.30   16.42
  -2  -5   0  324.28   16.05
  -2  -5   0  318.61   15.58
   2   5   0  331.47   16.18
   2   5   0  317.90   15.22
  -2   5   0  341.19   16.10
  -2  -5   0  335.32   16.08
   2  -5   0  339.02   16.13
  -2   5   0  329.47   15.79
   2   5   0  334.83   16.03
  -2  -5  -1   64.25    5.75
  -2  -5  -1   58.48    5.56
  -2  -5  -1   56.11    5.52
   2   5   1   59.63    5.84
   2   5   1   61.36    5.70
  -2   5  -1   56.74    5.38
   2  -5   1   57.36    5.33
  -2   5  -1   60.37    5.33
   2   5   1   52.62    4.69
  -2   5  -1   64.19    5.86
   2   5   1   55.63    4.97
  -2   5  -2   75.99    6.69
  -2   5  -2   75.15    6.39
  -2   5  -2   65.63    6.17
  -2  -5  -2   75.48    6.22
  -2  -5  -2   70.81    6.24
   2  -5   2   65.08    5.98
   2   5   2   67.03    6.22
   2   5   2   79.50    6.68
   2  -5   2   74.70    6.52
   2   5   2   67.02    6.09
  -2  -5  -2   63.67    6.05
   2   5   2   75.03    6.59
   2  -5   2   60.67    5.63
  -2   5  -3  567.71   24.66
  -2   5  -3  535.33   24.33
  -2   5  -3  576.91   24.29
  -2  -5  -3  573.91   24.44
   2  -5   3  585.68   24.60
   2   5   3  568.25   24.41
  -2  -5  -3  535.15   24.09
   2   5   3  557.28   24.23
   2   5   3  622.87   24.98
   2  -5   3  570.23   23.71
  -2   5  -4  133.40    9.43
  -2   5  -4  117.70    9.02
  -2   5  -4  127.35    8.94
  -2  -5  -4  109.13    8.62
   2  -5   4  114.84    9.00
   2   5   4  134.13    9.23
  -2  -5  -4  122.22    8.79
   2   5   4  135.00    9.18
   2   5   4  127.63    9.07
   2  -5   4  129.92    8.58
   2  -5   5  134.58    8.65
  -2   5  -5  128.00    9.54
  -2   5  -5  119.38    9.23
  -2   5  -5  114.59    8.77
   2   5   5  113.74    8.89
  -2  -5  -5  139.41    9.38
   2   5   5  140.58    9.42
   2  -5   5  110.79    9.32
  -2  -5  -5  123.07    9.12
   2   5   5  134.84    9.36
  -2  -5  -5  123.68    6.86
   2   5   6   15.18    2.32
  -2   5  -6   15.04    3.19
  -2   5  -6   18.33    3.54
  -2   5  -6   11.15    2.59
  -2  -5  -6   20.92    2.65
  -2  -5  -6   16.30    3.10
  -2  -5  -6   14.35    3.05
   2   5   6   15.45    3.24
   2  -5   6   21.48    3.61
   2  -5   6   13.95    3.29
  -2   5  -7   11.28    2.86
  -2   5  -7   16.35    3.44
   2   5   7   18.61    3.57
  -2  -5  -7   18.36    3.43
   2  -5   7   11.46    2.88
   2  -5   7   15.77    3.74
   2   5   8   66.20    5.07
  -2   5  -8   71.97    7.49
  -2   5  -8   65.99    6.97
   2  -5   8   67.74    7.13
   2  -5   8   69.06    7.72
   2   5   8   57.84    6.42
  -2  -5  -8   66.01    6.67
   2  -5   9  291.84   13.06
   2  -5   9  290.65   12.94
   2  -5   9  276.66   13.09
   2   5   9  286.27   13.15
   2  -5   9  287.72   16.79
   2  -5   9  303.77   13.81
  -2  -5  -9  299.50   13.39
   2  -5   9  316.48   14.26
  -2  -5  -9  274.91   13.24
   2   5   9  308.23   13.43
  -2  -5  -9  283.11   13.64
   2  -5   9  294.94   13.98
   2   5   9  314.15   16.85
   2   5   9  293.65   12.81
  -2  -5  -9  282.03   13.48
  -2   5  -9  300.17   17.09
  -2  -5 -10   12.32    2.12
   2  -5  10   12.75    2.27
   2  -5  10    6.51    2.69
   2  -5  10   11.42    3.41
   2   5  10   15.07    2.32
   2  -5  10   20.19    3.06
  -2  -5 -10   12.01    2.23
  -2  -5 -10   15.86    2.59
   2   5  10   14.17    2.35
   2   5  10   15.74    2.39
  -2  -5 -10   17.38    2.73
   2  -5  10   10.13    2.20
   2  -5  10   11.38    2.04
   2  -5  10   12.33    2.34
  -2  -5 -10    8.68    2.13
   2  -5  10   10.20    2.35
   2   5  10   13.04    2.03
   2   5  10   14.93    3.29
   2  -5  10   13.06    2.34
   2  -5  11    3.17    1.63
   2  -5  11    7.93    1.99
   2  -5  11    6.71    1.52
   2  -5  11    4.36    1.47
   2   5  11    5.91    1.39
   2  -5  11    1.77    0.98
   2  -5  11    3.02    1.80
  -2  -5 -11    5.29    1.62
  -2  -5 -11    5.76    1.59
   2   5  11    6.43    1.65
   2   5  11    6.59    1.57
  -2  -5 -11    4.61    1.69
   2   5  11    4.26    1.30
   2  -5  11    6.37    1.64
  -2  -5 -11    3.09    1.14
   2  -5  11    4.88    1.53
   2  -5  12  103.80    6.39
   2  -5  12   90.78    5.91
  -2  -5 -12  102.66    8.33
   2  -5  12   94.41    6.22
   2   5  12   91.27    5.48
  -2  -5 -12  104.96    6.56
   2   5  12  123.66    6.62
   2   5  12  104.51    6.11
  -2  -5 -12  101.84    6.52
   2   5  12  103.61    6.18
   2  -5  12  101.09    5.97
  -2  -5 -12   93.96    5.80
   2  -5  12  107.94    6.15
   2  -5  12   94.63    6.18
   2   5  13   82.80    5.09
  -2  -5 -13   81.03    5.36
   2   5  13   85.17    5.12
   2  -5  13   82.48    5.22
  -2  -5 -13   72.52    5.02
   2   5  13   79.95    4.93
  -2  -5 -13   76.85    4.59
   2  -5  13   80.01    4.79
  -2  -5 -13   79.26    5.25
  -2  -5 -13   75.98    6.50
   2   5  14   66.51    3.71
   2  -5  14   64.98    3.79
  -2  -5 -14   58.38    3.65
   2   5  14   66.94    3.75
   2  -5  14   74.08    4.43
  -2  -5 -14   61.03    3.81
  -2  -5 -14   68.51    3.97
   2   5  15    1.66    0.68
  -2  -5 -15    2.19    0.72
  -2  -5 -15    0.41    0.52
  -2  -6  15    0.97    0.56
   2  -6 -15   -0.13    0.54
  -2   6  15    0.53    0.53
  -2   6  15   -0.09    0.22
   2  -6 -15    1.20    0.70
  -2   6  14   24.51    2.16
  -2   6  14   25.81    2.37
   2  -6 -14   28.73    2.54
   2  -6 -14   22.40    2.37
  -2   6  14   22.11    2.20
   2  -6 -14   21.71    2.18
   2  -6 -14   21.05    2.28
  -2  -6  14   26.55    2.55
  -2  -6  14   22.07    2.41
  -2  -6  14   22.10    2.08
  -2  -6  14   23.95    2.45
  -2  -6  13    2.70    1.21
   2  -6 -13    5.57    1.41
   2  -6 -13    5.47    1.28
  -2   6  13    3.15    1.07
  -2  -6  13    2.31    0.94
  -2  -6  13    2.14    1.12
  -2   6  13    2.32    1.07
   2  -6 -13    2.47    1.10
  -2   6  13    3.17    0.99
  -2  -6  13    3.73    1.31
  -2  -6  12    5.48    1.76
   2  -6 -12    4.48    1.31
  -2   6  12    4.64    1.31
   2  -6 -12    5.53    1.55
   2  -6 -12    5.04    2.15
  -2  -6  12    4.17    1.47
  -2   6  12    5.56    1.35
  -2  -6  12    5.13    1.39
  -2  -6  12    3.51    1.40
  -2  -6  12    3.17    1.17
   2  -6 -11   42.02    3.98
  -2   6  11   37.99    3.62
  -2  -6  11   45.18    4.28
   2  -6 -11   36.82    4.81
  -2  -6  11   47.20    4.15
  -2  -6  11   46.34    4.35
   2  -6 -11   45.10    4.22
   2  -6 -11   41.12    3.83
  -2   6  11   43.22    3.76
  -2   6  11   37.87    4.77
   2  -6 -11   40.40    4.03
  -2   6  11   47.37    3.69
  -2  -6  10   82.96    6.46
  -2  -6  10   88.30    6.48
  -2  -6  10   79.81    9.14
  -2   6  10   93.35    5.69
   2  -6 -10   89.32    5.71
  -2   6  10   91.45    5.88
  -2   6  10   79.68    5.67
   2  -6 -10   84.42    7.75
  -2  -6  10   83.74    5.22
  -2  -6  10   84.28    6.14
   2  -6 -10   86.06    5.58
  -2  -6  10   83.10    6.29
   2  -6 -10   83.23    6.07
   2  -6 -10   85.41    5.90
  -2   6  10   88.36    5.74
  -2   6  10   91.40    7.65
   2   6 -10   78.37    7.86
   2  -6 -10   79.86    5.99
  -2   6  10   83.59    5.39
   2   6  -9    1.46    1.39
   2   6  -9    1.47    1.56
  -2  -6   9    0.84    1.06
  -2  -6   9    0.81    1.02
  -2   6   9    0.88    0.79
   2  -6  -9    0.31    0.83
  -2   6   9    0.96    1.05
  -2  -6   9    0.26    0.69
  -2   6   9    0.63    0.79
  -2  -6   9    1.15    1.03
  -2  -6   9   -0.39    0.99
   2  -6  -9    1.82    1.04
   2  -6  -9    0.37    0.99
  -2   6   9    0.59    0.85
  -2   6   9    1.15    1.10
  -2  -6   9    1.63    1.55
  -2   6   9    0.57    0.66
   2  -6  -9    1.34    1.43
   2  -6  -9    0.36    0.92
   2   6  -9   -0.67    1.27
  -2   6   8   17.36    2.46
   2   6  -8   20.82    4.04
   2   6  -8   16.22    3.63
  -2  -6   8   13.69    3.48
  -2   6   8   20.03    2.57
   2  -6  -8   22.47    4.19
   2   6  -8   23.78    4.18
   2  -6  -8   19.79    2.80
   2   6  -7  757.51   32.42
   2   6  -7  711.06   31.90
  -2  -6   7  690.16   32.21
   2  -6  -7  743.57   31.65
  -2   6   7  753.81   27.10
   2  -6  -7  724.83   27.57
   2  -6  -7  748.60   30.60
   2   6  -7  703.81   31.25
   2   6  -6   55.56    6.33
   2  -6  -6   58.77    6.09
   2   6  -6   48.42    6.23
   2   6  -6   40.60    5.76
  -2   6   6   47.01    3.92
   2  -6  -6   37.88    5.32
  -2   6   6   52.10    4.25
   2  -6  -6   49.28    4.37
  -2  -6   6   51.79    5.52
   2  -6  -5  312.93   15.52
  -2  -6   5  277.80   15.09
   2  -6  -5  286.45   12.41
  -2  -6   5  279.42   12.26
   2   6  -5  281.99   16.45
   2   6  -5  265.35   15.76
   2   6  -5  307.44   17.06
  -2   6   5  285.39   14.67
  -2   6   5  294.62   12.83
  -2   6   5  281.42   15.33
   2  -6  -5  293.43   16.23
  -2  -6   5  294.09   15.30
   2  -6  -5  291.69   15.38
   2  -6  -5  294.20   12.99
   2   6  -5  266.79   15.87
   2  -6  -5  282.60   15.55
   2   6  -4    1.97    1.66
   2   6  -4    5.72    2.10
   2   6  -4    4.22    2.01
  -2   6   4    2.59    1.40
  -2   6   4    3.00    1.43
  -2   6   4    2.95    1.49
   2  -6  -4    3.15    1.70
  -2  -6   4    3.30    1.57
  -2   6   4    4.65    1.75
  -2   6   4    6.10    2.25
   2  -6  -4    3.45    1.65
   2  -6  -4    3.91    1.28
   2  -6  -4    1.38    0.92
  -2  -6   4    3.49    1.12
  -2  -6   4    5.66    1.94
   2  -6  -4    5.51    1.97
   2  -6  -3  262.31   14.32
  -2  -6   3  251.16   11.40
   2  -6  -3  268.80   11.70
   2   6  -3  247.96   14.57
  -2   6   3  236.56   12.98
   2   6  -3  259.00   15.39
  -2   6   3  249.08   13.85
  -2   6   3  270.80   14.61
   2  -6  -3  291.61   15.14
  -2   6   3  253.40   14.37
  -2   6   3  267.05   14.77
  -2  -6   3  253.57   14.10
  -2  -6   3  253.28   12.20
   2  -6  -3  279.11   11.87
   2   6  -3  234.84   14.62
  -2  -6   2   14.68    2.80
   2   6  -2   17.85    3.50
  -2   6   2    9.28    2.21
   2   6  -2   17.95    3.54
   2   6  -2   12.95    2.88
  -2   6   2   19.58    3.33
  -2   6   2   15.73    3.16
   2  -6  -2   10.05    2.60
  -2  -6   2    8.52    2.32
   2  -6  -2   10.78    2.61
  -2  -6   2   11.68    2.07
  -2  -6   2   10.51    1.82
   2  -6  -2   14.27    2.10
  -2   6   2    6.19    2.11
   2  -6  -1  523.81   20.27
  -2  -6   1  516.47   23.02
   2   6  -1  548.47   24.41
  -2   6   1  512.34   23.10
   2  -6  -1  526.05   23.53
  -2  -6   1  525.16   23.51
   2  -6  -1  530.09   23.79
  -2   6   1  561.53   23.90
  -2   6   1  515.90   23.50
   2   6  -1  543.71   24.53
   2   6  -1  528.36   23.44
  -2   6   1  520.13   22.87
   2   6  -1  528.45   22.97
  -2   6   1  503.84   23.16
  -2  -6   1  497.49   20.48
  -2   6   0    2.18    1.27
   2  -6   0    0.59    0.79
   2  -6   0    1.82    1.64
  -2  -6   0    1.00    1.07
  -2   6   0    0.56    1.20
  -2   6   0    1.17    1.11
  -2   6   0    2.92    1.76
   2   6   0    1.97    1.24
  -2   6   0    1.08    1.03
   2   6   0    0.54    1.02
  -2  -6   0    0.56    1.07
  -2   6  -1   70.07    6.87
   2   6   1   67.79    6.90
  -2   6  -1   64.16    6.46
  -2  -6  -1   65.73    6.28
  -2  -6  -1   58.79    6.28
   2   6   1   80.26    7.40
  -2  -6  -1   74.97    6.88
   2  -6   1   70.48    6.64
   2  -6   2   24.32    2.88
   2   6   2   31.14    3.34
  -2   6  -2   19.78    3.77
   2   6   2   34.38    4.99
  -2   6  -2   19.92    3.74
  -2  -6  -2   30.57    4.40
  -2  -6  -2   33.28    4.44
   2   6   2   28.99    4.40
   2  -6   2   31.67    4.36
  -2  -6  -2   25.04    3.95
   2  -6   3   29.87    4.24
  -2  -6  -3   33.86    4.46
   2   6   3   34.57    3.52
  -2   6  -3   22.05    3.98
  -2   6  -3   28.10    4.40
   2  -6   3   28.57    4.53
   2   6   3   35.44    4.97
  -2  -6  -3   40.96    5.14
  -2  -6  -3   28.89    4.32
   2   6   3   34.82    4.40
   2   6   3   34.91    4.93
   2   6   3   31.84    4.64
  -2  -6  -3   36.91    4.94
   2  -6   4   24.81    3.84
  -2  -6  -4   20.09    3.39
   2   6   4   19.57    2.72
  -2   6  -4   20.82    3.88
  -2   6  -4   12.60    3.06
   2  -6   4   25.78    4.32
   2   6   4   23.25    4.07
   2   6   4   16.34    2.23
  -2  -6  -4   12.91    3.19
   2   6   4   20.24    3.76
  -2  -6  -4   22.42    3.95
  -2  -6  -4   20.66    3.72
   2   6   4   20.01    3.88
   2   6   5    0.32    0.91
   2   6   5    0.33    0.77
  -2   6  -5    0.69    1.32
  -2   6  -5    1.91    1.60
  -2  -6  -5   -0.68    1.44
  -2  -6  -5    0.62    0.84
   2  -6   5    2.19    1.38
   2  -6   5    3.65    2.30
  -2  -6  -5    0.66    1.09
   2   6   5    1.31    1.25
  -2  -6  -6   29.12    3.14
  -2  -6  -6   26.91    4.45
  -2  -6  -6   22.52    3.81
  -2  -6  -6   33.93    4.98
   2   6   6   28.12    3.22
   2   6   6   30.26    3.37
   2  -6   6   23.21    4.44
   2   6   6   31.20    4.72
  -2   6  -6   31.66    4.81
  -2   6  -6   27.30    4.23
  -2   6  -6   22.08    4.10
  -2  -6  -7   28.28    3.37
   2  -6   7   32.15    5.34
   2   6   7   33.22    3.41
  -2  -6  -7   28.97    3.31
  -2  -6  -7   29.15    3.30
   2   6   7   36.36    3.42
   2  -6   7   33.73    3.41
   2  -6   7   40.44    3.81
  -2  -6  -7   30.64    3.46
   2  -6   7   33.15    3.97
   2  -6   7   28.92    3.66
   2   6   7   30.75    3.39
  -2  -6  -7   31.25    3.33
   2   6   7   34.92    3.61
  -2   6  -7   29.58    4.71
  -2   6  -7   33.60    5.05
   2   6   7   29.98    4.63
  -2  -6  -7   28.84    4.56
  -2   6  -8    0.70    1.16
   2  -6   8    2.46    1.30
   2  -6   8    0.77    1.03
  -2  -6  -8    0.68    0.97
   2  -6   8    1.63    1.90
   2   6   8    0.64    0.81
   2   6   8    0.30    0.69
  -2  -6  -8   -0.34    1.02
  -2  -6  -8    1.46    1.39
   2  -6   8    0.30    0.77
   2   6   8   -0.27    0.77
   2  -6   8    0.64    0.96
   2  -6   8    0.38    1.81
   2  -6   8   -0.36    0.84
  -2  -6  -8    0.67    0.90
   2   6   8    2.23    1.14
  -2  -6  -8    0.34    0.80
   2   6   8   -0.32    0.87
   2   6   8   -0.66    1.09
  -2  -6  -8    1.33    1.05
  -2  -6  -8    2.50    1.68
   2   6   9    9.25    1.94
   2  -6   9   12.00    3.51
  -2  -6  -9   10.28    2.00
   2  -6   9   13.51    2.36
   2  -6   9   13.91    2.17
   2  -6   9   11.98    2.24
  -2  -6  -9    9.87    2.87
  -2  -6  -9   11.36    2.15
   2   6   9   14.56    2.22
   2  -6   9   17.94    2.94
   2  -6   9   16.39    2.49
   2   6   9   17.50    2.46
  -2  -6  -9   12.12    2.17
  -2  -6  -9   12.16    2.16
   2   6   9   12.11    2.13
  -2  -6  -9   14.90    2.33
   2  -6   9   11.74    2.36
   2   6   9   15.29    3.50
   2  -6  10    6.06    1.43
   2  -6  10    5.67    1.60
  -2  -6 -10    5.88    2.41
   2   6  10    6.60    1.50
  -2  -6 -10    2.84    1.45
   2  -6  10    3.17    1.75
   2   6  10    6.86    1.64
  -2  -6 -10    5.60    1.49
  -2  -6 -10    6.56    1.61
   2   6  10    1.19    1.40
  -2  -6 -10    5.04    1.38
   2  -6  10    7.12    1.83
   2   6  10    4.30    1.40
  -2  -6 -10    7.18    1.58
   2  -6  10    3.97    1.42
   2  -6  11  241.09   11.11
  -2  -6 -11  210.47    9.96
  -2  -6 -11  228.43   10.44
   2   6  11  222.23   10.12
   2  -6  11  222.97   10.40
  -2  -6 -11  224.95    9.98
   2  -6  11  225.25   10.73
   2   6  11  212.88    9.61
  -2  -6 -11  222.67   10.39
  -2  -6 -11  198.15   12.59
   2  -6  11  222.85    9.85
   2  -6  11  206.60   10.01
   2   6  11  230.51   10.19
  -2  -6 -11  220.11   10.38
  -2  -6 -12   12.62    1.83
   2   6  12    9.66    1.62
  -2  -6 -12   11.42    1.67
  -2  -6 -12   12.45    1.65
  -2  -6 -12   14.14    1.98
   2   6  12   14.03    1.89
   2   6  12   10.97    1.54
  -2  -6 -12    9.72    1.74
  -2  -6 -12    9.82    2.30
   2  -6  12   13.08    2.45
   2  -6  12   11.12    1.78
   2   6  13   35.14    2.69
   2  -6  13   39.62    3.42
  -2  -6 -13   28.59    2.26
  -2  -6 -13   34.37    2.75
   2   6  13   32.91    2.59
   2   6  13   33.93    2.68
  -2  -6 -14   44.84    2.74
   2   6  14   52.37    2.85
  -2   7  14    0.64    0.45
   2  -7 -14    0.46    0.47
  -2  -7  14    1.70    0.62
  -2  -7  13   30.71    2.46
  -2  -7  13   29.10    2.66
  -2   7  13   33.15    2.41
   2  -7 -13   34.37    2.68
  -2   7  13   33.01    2.38
  -2   7  12    7.90    1.36
   2  -7 -12    9.66    1.64
   2  -7 -12    8.84    1.66
  -2  -7  12    8.73    1.44
  -2   7  12    7.63    1.27
  -2  -7  12    9.61    1.79
  -2  -7  12    6.57    1.41
  -2   7  11   32.36    3.08
  -2   7  11   33.14    3.00
   2  -7 -11   37.87    3.44
  -2   7  11   36.05    3.03
   2  -7 -11   34.94    3.29
   2  -7 -11   35.27    2.91
  -2  -7  11   33.35    3.23
  -2  -7  11   36.61    3.41
  -2  -7  11   38.68    3.76
  -2  -7  10    5.05    1.19
  -2   7  10    3.92    1.32
  -2   7  10    5.88    1.47
   2  -7 -10    6.12    1.62
  -2  -7  10    5.28    1.42
   2  -7 -10    3.01    1.26
   2  -7 -10    4.93    1.25
  -2   7  10    4.80    1.24
   2  -7 -10    5.45    1.53
  -2   7  10    4.43    1.14
  -2   7  10    4.13    1.24
  -2  -7  10    3.11    1.40
  -2  -7   9   58.95    4.27
   2  -7  -9   71.79    7.00
  -2   7   9   61.08    4.73
   2  -7  -9   63.72    4.92
  -2   7   9   77.30    5.17
  -2  -7   9   62.38    5.11
   2  -7  -9   65.30    4.72
   2  -7  -9   69.79    5.23
  -2   7   9   62.85    4.56
   2  -7  -9   70.72    5.21
  -2   7   9   63.16    4.55
  -2  -7   9   73.11    5.68
  -2   7   9   62.59    4.60
  -2  -7   8    8.66    1.61
   2  -7  -8    7.34    2.48
  -2  -7   8    9.02    2.13
   2  -7  -8   12.85    2.32
   2  -7  -8   11.59    2.03
  -2   7   8    9.72    1.77
   2   7  -8    4.25    1.81
  -2   7   8   10.76    1.94
   2  -7  -8   10.81    2.04
  -2   7   8    8.85    1.83
  -2   7   8    9.07    1.77
   2  -7  -8    8.75    1.94
  -2  -7   7   19.86    3.00
   2  -7  -7   19.26    2.73
   2  -7  -7   20.26    2.74
  -2   7   7   19.28    2.51
  -2   7   7   23.33    2.80
   2  -7  -7   18.06    2.65
  -2  -7   7   15.58    2.28
  -2   7   7   19.05    2.64
  -2  -7   7   21.11    3.09
   2  -7  -7   23.30    2.92
  -2   7   7   19.18    2.65
   2   7  -7   27.72    4.61
   2   7  -7   21.47    4.21
  -2   7   6  599.25   23.01
   2  -7  -6  599.95   23.18
  -2   7   6  601.81   22.62
  -2  -7   6  619.44   24.05
  -2   7   6  613.86   23.14
  -2  -7   6  579.25   22.34
  -2  -7   6  609.97   23.97
   2  -7  -6  590.15   23.12
   2  -7  -6  615.92   23.38
  -2   7   6  606.78   23.03
   2  -7  -6  627.54   23.45
  -2  -7   6  579.47   22.31
  -2  -7   6  571.86   25.68
   2   7  -6  569.18   27.70
   2   7  -6  577.10   27.65
   2   7  -6  540.24   26.43
  -2   7   5   72.27    5.14
  -2   7   5   69.50    5.19
  -2  -7   5   67.65    5.50
   2  -7  -5   68.49    5.16
  -2   7   5   65.00    5.07
  -2  -7   5   57.18    4.53
   2   7  -5   67.15    7.15
  -2  -7   5   70.04    4.95
   2  -7  -5   76.83    5.21
   2   7  -5   63.15    7.30
   2   7  -5   61.77    7.20
   2  -7  -5   71.73    7.03
  -2   7   5   67.25    6.85
  -2  -7   5   66.56    6.61
   2  -7  -5   64.57    4.85
  -2  -7   5   67.02    4.92
  -2  -7   5   66.51    6.70
   2  -7  -5   66.42    6.60
   2  -7  -5   65.38    5.14
  -2  -7   5   55.71    5.12
   2  -7  -5   75.06    5.44
   2  -7  -4   44.01    4.02
  -2  -7   4   50.64    4.16
  -2  -7   4   56.33    6.09
   2  -7  -4   51.23    5.97
  -2   7   4   53.77    6.11
  -2  -7   4   42.96    5.47
   2  -7  -4   44.68    5.47
  -2   7   4   49.88    5.64
   2   7  -4   32.23    5.10
  -2   7   4   44.88    4.16
   2   7  -4   35.65    5.12
  -2  -7   3   99.68    6.20
   2  -7  -3   85.77    5.98
  -2  -7   3   82.62    7.88
  -2   7   3   90.27    8.25
  -2   7   3   87.88    8.16
   2  -7  -3   97.51    8.63
  -2  -7   3   89.75    8.24
   2  -7  -3   91.89    8.15
  -2   7   3   94.51    8.05
   2   7  -3  102.13    8.89
  -2   7   3   87.12    7.90
   2   7  -3   89.69    8.10
   2  -7  -2   35.31    5.16
  -2  -7   2   34.24    4.84
  -2   7   2   36.27    5.12
   2   7  -2   29.84    5.02
   2  -7  -2   33.84    5.00
  -2  -7   2   28.48    4.48
  -2   7   2   32.92    4.65
  -2   7   2   40.40    5.20
   2   7  -2   32.22    4.65
  -2   7   2   36.15    4.54
   2  -7  -2   28.61    3.34
  -2  -7   2   33.87    3.45
   2  -7  -1   47.78    4.23
  -2  -7   1   45.11    4.09
  -2   7   1   48.71    6.00
   2  -7  -1   41.56    5.59
  -2   7   1   50.92    6.02
   2   7  -1   36.49    5.59
  -2  -7   1   44.22    5.70
  -2  -7   1   39.20    5.26
   2  -7  -1   37.52    5.30
  -2   7   1   29.24    4.59
  -2  -7   1   41.02    5.29
  -2   7   1   39.15    5.18
   2   7  -1   40.35    5.79
  -2   7   1   42.55    5.15
   2   7  -1   36.16    4.90
   2   7   0   61.66    6.80
   2  -7   0   61.47    4.88
   2   7   0   53.32    6.73
  -2   7   0   52.96    6.08
  -2   7   0   46.26    5.86
  -2  -7   0   51.00    6.03
  -2   7   0   50.41    6.03
  -2   7   0   42.79    5.45
   2   7   0   53.47    6.60
  -2  -7   0   49.93    5.95
  -2   7   0   51.39    5.87
   2   7   1  264.87   12.32
  -2  -7  -1  240.10   11.64
  -2   7  -1  241.17   14.41
  -2   7  -1  230.80   14.63
  -2  -7  -1  241.32   14.60
   2   7   1  270.17   15.94
   2   7   1  258.14   15.33
   2  -7   1  274.90   15.37
  -2  -7  -1  234.72   14.39
  -2   7  -1  238.75   14.33
  -2  -7  -1  257.52   15.09
  -2   7  -1  244.66   14.75
   2   7   1  238.32   14.39
   2   7   2    7.23    2.84
   2   7   2    5.55    2.20
  -2   7  -2    4.64    2.19
  -2  -7  -2    2.75    1.61
  -2   7  -2    6.09    2.46
  -2  -7  -2    3.75    1.79
  -2  -7  -2    6.26    1.64
   2   7   2    4.36    2.08
  -2   7  -2    6.58    2.26
  -2   7  -2    6.30    2.41
   2  -7   2    7.28    2.36
  -2  -7  -2    5.14    2.04
   2   7   2    4.17    1.99
   2   7   2    6.74    1.69
   2   7   3   -0.58    1.35
  -2   7  -3    2.62    1.65
  -2  -7  -3    1.37    1.30
  -2  -7  -3    0.65    1.24
   2  -7   3    1.27    1.13
  -2  -7  -3    1.24    1.18
   2  -7   3    1.30    1.23
   2   7   3    0.69    0.93
  -2  -7  -3    2.30    1.13
  -2  -7  -3    0.69    1.60
  -2  -7  -3    0.65    0.76
   2   7   3    0.65    0.81
   2   7   3    1.40    1.38
   2  -7   3    0.86    0.72
  -2  -7  -3    0.99    0.84
  -2   7  -3    1.35    1.12
  -2   7  -4   11.74    2.97
   2  -7   4   11.71    2.35
   2  -7   4   16.95    2.31
   2   7   4   14.12    2.32
   2   7   4   15.65    2.23
   2  -7   4   14.19    2.46
  -2  -7  -4   20.69    2.83
  -2  -7  -4   19.45    3.64
  -2  -7  -4   18.81    3.64
  -2   7  -4   11.52    3.02
   2   7   4    8.29    2.67
  -2  -7  -4   10.19    1.99
   2  -7   4   15.72    2.37
   2  -7   4   17.29    2.53
  -2  -7  -4   14.71    2.28
   2  -7   4   16.98    2.77
  -2  -7  -4   13.58    2.31
   2   7   4   12.14    2.15
   2   7   4   14.22    2.42
   2   7   4   12.30    3.01
   2  -7   4   14.99    3.17
   2  -7   4   11.26    2.03
  -2  -7  -4   14.69    3.04
  -2  -7  -4   14.51    3.32
   2  -7   5   85.56    5.56
   2   7   5   83.06    5.88
   2  -7   5   89.71    6.67
   2  -7   5   84.39    6.19
  -2  -7  -5   86.55    6.07
   2   7   5   90.59    6.09
   2  -7   5   83.46    5.77
  -2  -7  -5   86.38    5.81
   2  -7   5   85.02    5.80
  -2  -7  -5   99.41    8.37
  -2   7  -5   85.33    7.73
  -2  -7  -5   84.97    8.08
  -2  -7  -5   91.31    6.11
   2  -7   5   91.38    6.66
   2   7   5   98.96    6.19
   2   7   5   90.73    6.19
  -2  -7  -5   85.65    5.75
  -2   7  -5   78.13    7.94
  -2  -7  -5   93.61    8.47
   2   7   5   84.04    8.02
   2  -7   6    8.94    1.95
  -2  -7  -6    8.46    1.91
  -2   7  -6    3.77    1.70
  -2  -7  -6    3.73    1.23
   2   7   6    4.69    1.34
  -2  -7  -6    2.06    1.61
  -2  -7  -6    3.63    1.91
   2  -7   6    4.85    1.73
   2   7   6    5.92    1.44
   2  -7   6    4.51    1.32
   2  -7   6    2.67    1.37
   2   7   6    5.18    1.49
   2   7   6    3.27    1.77
   2  -7   6    6.68    1.41
   2   7   6    9.04    1.88
  -2  -7  -6    2.83    1.12
  -2  -7  -6    4.63    2.18
   2   7   7   10.90    1.86
   2  -7   7    8.36    1.78
  -2  -7  -7    9.43    3.15
   2  -7   7    6.13    1.74
   2   7   7   11.94    2.02
  -2  -7  -7    8.69    2.03
   2  -7   7   10.84    1.74
   2   7   7    8.92    1.83
   2  -7   7    8.60    2.02
   2   7   7    6.27    2.09
   2  -7   7    9.79    2.09
  -2  -7  -7   11.08    2.07
  -2  -7  -7    8.63    1.82
   2   7   7    6.16    1.63
  -2  -7  -7   12.43    2.97
  -2  -7  -8    0.56    1.07
  -2  -7  -8    0.30    0.81
   2   7   8   -0.27    0.82
   2   7   8    0.29    0.83
   2  -7   8   -0.34    0.86
  -2  -7  -8   -0.30    0.96
   2   7   8    0.28    0.91
  -2  -7  -8    0.84    0.80
   2   7   8    1.07    0.85
   2  -7   8   -1.34    1.49
   2  -7   8   -0.27    0.93
   2   7   8    0.24    0.73
   2   7   8   -0.59    1.12
   2   7   9  201.00    9.22
   2   7   9  214.49    9.72
  -2  -7  -9  213.58    9.92
  -2  -7  -9  214.03   12.91
  -2  -7  -9  230.04   10.26
   2   7   9  223.37    9.92
  -2  -7  -9  209.45    9.68
   2   7   9  223.16   10.13
  -2  -7  -9  209.21    9.72
  -2  -7  -9  230.00   10.27
   2  -7   9  221.10    9.85
   2  -7   9  206.75    9.70
   2  -7   9  226.32   10.86
   2   7   9  212.99    9.85
   2   7  10    4.77    1.19
   2   7  10    3.81    1.07
  -2  -7 -10    2.73    0.92
  -2  -7 -10    4.38    1.21
   2   7  10    2.75    1.00
  -2  -7 -10    3.46    1.07
  -2  -7 -10    6.34    1.40
   2  -7  10    3.67    1.28
   2  -7  10    2.45    1.02
   2  -7  10    3.89    1.34
  -2  -7 -10    4.07    1.81
   2  -7  10    3.93    1.47
  -2  -7 -10    2.98    1.16
   2   7  10    3.17    1.04
  -2  -7 -11    0.76    0.65
   2   7  11    1.37    0.67
  -2  -7 -11    1.74    0.81
   2   7  11    1.77    0.86
   2   7  11    1.89    0.79
  -2  -7 -11    1.63    0.81
  -2  -7 -11    0.84    0.70
   2   7  11    1.33    0.77
   2  -7  11    1.11    0.68
   2   7  12   14.45    1.39
  -2  -7 -12   11.80    1.22
   2   7  12   13.40    1.39
  -2  -7 -12   12.74    1.30
  -2  -7 -12   14.72    1.51
  -2   8  12  164.39    6.28
  -2   8  12  142.80    5.92
   2  -8 -12  156.19    6.28
  -2  -8  12  140.51    6.17
  -2  -8  11    3.00    0.95
  -2   8  11    5.23    1.02
   2  -8 -11    4.78    0.85
  -2   8  11    4.59    0.96
   2  -8 -11    4.53    1.11
  -2  -8  10    7.16    1.43
  -2  -8  10    6.28    1.32
  -2   8  10    8.31    1.25
  -2  -8  10    6.98    1.50
  -2  -8  10    6.84    1.05
  -2   8  10    8.83    1.43
   2  -8 -10    5.91    1.18
   2  -8 -10    7.16    1.37
  -2   8  10    8.06    1.41
  -2  -8   9  108.88    6.42
  -2  -8   9  119.59    6.53
   2  -8  -9  118.32    6.07
  -2  -8   9  111.25    6.30
  -2   8   9  110.21    5.75
  -2  -8   9  102.83    5.42
   2  -8  -9  115.05    6.18
  -2   8   9  106.86    5.93
  -2   8   9  118.39    5.81
   2  -8  -8    4.00    1.21
  -2  -8   8    2.08    1.10
  -2   8   8    2.68    0.98
  -2  -8   8    4.19    1.33
  -2   8   8    3.19    1.13
  -2  -8   8    3.86    1.10
   2   8  -8    3.89    1.54
  -2  -8   8    1.49    1.07
   2  -8  -8    3.03    1.13
  -2   8   8    2.89    1.10
  -2  -8   7   37.02    3.64
  -2   8   7   38.03    3.38
   2  -8  -7   34.14    3.31
   2   8  -7   29.06    4.20
  -2  -8   7   40.49    3.73
  -2   8   7   38.76    3.50
   2  -8  -7   37.70    3.50
  -2  -8   7   40.75    3.94
  -2   8   7   35.62    3.37
  -2  -8   7   36.34    3.18
  -2   8   7   34.23    3.25
  -2  -8   6    4.48    1.51
   2  -8  -6    6.27    1.54
  -2   8   6    7.99    1.49
  -2   8   6    8.61    1.80
  -2  -8   6    6.18    1.65
  -2   8   6    3.38    1.33
  -2  -8   6    7.67    1.57
   2   8  -6    3.60    1.82
  -2  -8   6    6.19    1.39
  -2   8   6    4.95    1.42
   2  -8  -6    6.69    1.51
   2  -8  -5   13.02    1.93
   2  -8  -5    9.41    1.98
  -2   8   5    9.96    1.90
   2  -8  -5   11.31    1.95
   2   8  -5   11.56    2.95
  -2  -8   5    7.75    1.44
  -2   8   5    9.49    1.86
  -2   8   5   10.13    1.83
   2   8  -5    7.69    2.46
  -2  -8   5   13.82    2.04
  -2   8   5    8.20    1.75
  -2  -8   5    9.92    2.15
  -2  -8   5    9.64    1.77
   2  -8  -4   88.88    5.49
  -2  -8   4   93.03    5.83
  -2  -8   4   84.50    5.66
  -2   8   4   87.51    5.91
  -2   8   4   91.61    5.92
   2   8  -4   73.38    7.61
  -2  -8   4   91.78    6.36
   2  -8  -4   94.07    6.12
   2   8  -4   77.61    7.76
   2  -8  -4   87.97    5.73
  -2   8   4   80.56    5.58
  -2  -8   4   93.38    5.67
  -2  -8   3    4.40    1.29
   2  -8  -3    4.22    1.19
  -2   8   3    5.69    2.09
   2   8  -3    4.89    2.00
  -2  -8   3    5.71    2.26
  -2  -8   3    4.52    1.85
  -2  -8   3    2.13    1.20
   2  -8  -3    6.43    2.12
   2   8  -3    4.18    2.10
  -2  -8   3    3.15    1.42
  -2   8   3    5.54    1.47
  -2  -8   3    3.36    1.24
   2  -8  -2  174.01    9.03
  -2  -8   2  178.39    9.05
   2  -8  -2  165.96   11.61
  -2  -8   2  147.91   11.12
  -2  -8   2  168.08    8.90
   2   8  -2  171.90   12.25
  -2   8   2  163.48    8.94
  -2   8   2  158.74   11.35
  -2  -8   2  197.76   12.33
   2   8  -2  159.87   11.80
  -2   8   2  150.77   10.70
   2  -8  -2  165.42    8.29
  -2  -8   2  165.13    8.88
  -2  -8   2  178.96    9.25
   2  -8  -2  164.02    9.00
  -2   8   1    8.13    1.83
  -2   8   1    1.74    1.11
   2   8  -1    5.73    2.16
   2  -8  -1    2.49    1.21
   2  -8  -1    4.60    1.32
  -2  -8   1    3.26    1.43
  -2   8   1    5.58    2.05
   2   8  -1    5.76    2.38
  -2   8   1    0.62    1.32
   2   8  -1    1.98    1.54
  -2  -8   1    7.39    2.31
   2  -8  -1    4.70    1.54
  -2  -8   1    3.28    1.14
   2   8  -1    6.70    1.75
   2   8  -1    5.16    2.04
   2  -8  -1    6.19    1.73
  -2  -8   1    5.08    1.45
   2  -8  -1    6.09    2.23
  -2  -8   1    6.04    2.30
  -2  -8   1    3.88    1.31
  -2  -8   0  200.27    9.75
   2   8   0  200.74   13.45
  -2   8   0  198.03   10.11
   2  -8   0  200.48    9.70
  -2  -8   0  202.68   10.11
  -2  -8   0  218.85   13.48
   2   8   0  177.29   12.41
  -2   8   0  209.23   12.79
   2   8   0  219.18   13.92
  -2   8   0  220.42   13.45
  -2   8   0  199.48   12.76
   2   8   0  194.48   12.85
  -2  -8   0  203.36   10.24
   2  -8   0  208.31    9.76
   2   8   0  199.33   10.22
  -2  -8  -1    1.95    1.20
   2  -8   1    2.26    1.04
  -2  -8  -1    1.36    1.29
  -2   8  -1    0.58    1.11
  -2   8  -1    0.64    1.22
   2   8   1    3.11    1.57
  -2  -8  -1    0.65    0.88
  -2  -8  -1    2.04    0.96
   2   8   1    2.99    1.45
   2  -8   1    2.01    1.43
   2  -8   1    2.26    1.19
  -2  -8  -1    0.93    0.89
  -2  -8  -1    1.32    1.25
   2   8   1    2.57    1.50
   2   8   1    4.93    2.12
   2  -8   2   53.67    4.44
  -2  -8  -2   57.98    4.72
  -2   8  -2   52.56    6.07
  -2  -8  -2   65.57    4.82
   2  -8   2   59.73    4.49
  -2  -8  -2   61.33    4.88
   2   8   2   61.64    4.92
   2  -8   2   49.92    6.09
  -2  -8  -2   63.78    6.52
  -2  -8  -2   61.13    4.69
   2   8   2   67.24    6.55
  -2   8  -2   58.85    6.36
  -2  -8  -2   78.13    7.43
   2   8   2   75.10    7.45
   2   8   2   62.06    4.76
   2   8   2   58.18    6.42
   2  -8   3    4.92    1.47
   2   8   3    2.27    1.02
  -2   8  -3    5.42    2.15
  -2  -8  -3    5.18    2.05
  -2  -8  -3    5.86    1.56
   2  -8   3    3.99    1.28
  -2  -8  -3    2.76    1.14
  -2  -8  -3    3.27    1.76
  -2  -8  -3    5.07    1.45
   2   8   3    6.35    1.57
  -2  -8  -3    1.97    1.01
   2   8   3    2.47    1.56
   2  -8   3    4.30    1.33
   2   8   3    4.55    1.36
   2  -8   4   12.53    2.13
  -2  -8  -4   10.60    1.98
   2   8   4    9.45    1.71
   2   8   4    8.19    1.89
  -2   8  -4    6.26    2.12
  -2  -8  -4    7.37    2.28
  -2  -8  -4    8.43    1.71
  -2  -8  -4   12.12    2.04
   2  -8   4    9.50    1.84
  -2  -8  -4   14.64    3.16
  -2  -8  -4    6.49    1.54
   2   8   4   10.37    1.90
  -2  -8  -4   10.77    1.83
   2  -8   4   10.46    1.77
   2   8   4   12.28    1.97
   2   8   4    4.76    1.98
  -2  -8  -5   35.74    4.88
  -2  -8  -5   36.40    3.35
  -2  -8  -5   38.31    3.60
   2  -8   5   31.04    3.36
  -2  -8  -5   35.03    3.45
  -2   8  -5   38.87    4.68
  -2  -8  -5   32.87    4.51
   2  -8   5   34.95    3.32
  -2  -8  -5   34.97    3.26
   2  -8   5   35.98    3.18
   2   8   5   33.93    3.28
   2  -8   5   33.59    3.08
   2   8   5   34.51    3.20
   2   8   5   34.56    3.40
   2  -8   6  141.01    7.61
   2  -8   6  124.80    6.50
   2   8   6  135.08    7.00
  -2  -8  -6  132.19    6.80
   2  -8   6  129.85    6.72
   2   8   6  139.79    7.09
   2  -8   6  129.87    6.99
  -2  -8  -6  126.58    8.89
  -2  -8  -6  142.88    9.77
   2   8   6  137.02    7.20
  -2  -8  -6  122.30    6.70
   2   8   7    0.48    0.72
  -2  -8  -7    0.51    1.01
   2  -8   7    1.11    0.84
   2   8   7   -0.21    0.68
   2  -8   7    0.67    0.64
  -2  -8  -7    0.50    0.92
   2   8   7    1.22    0.80
  -2  -8  -7    0.52    0.86
   2   8   7   -0.21    0.70
   2  -8   7   -0.20    1.12
   2   8   7    0.23    0.76
  -2  -8  -8  167.90    7.78
   2  -8   8  164.48    8.02
   2   8   8  155.66    7.13
   2   8   8  163.42    7.64
   2  -8   8  142.38    6.96
   2  -8   8  166.29    7.53
   2   8   8  154.98    7.12
   2   8   8  165.39    7.49
  -2  -8  -8  159.72    7.11
   2   8   8  158.81    7.30
  -2  -8  -9    2.58    0.90
   2  -8   9    6.21    1.26
   2  -8   9    3.24    0.95
   2   8   9    2.61    0.70
   2   8   9    5.35    1.18
  -2  -8  -9    1.99    0.80
   2   8   9    2.69    0.88
   2   8   9    3.05    0.90
   2   8  10  127.92    5.28
   2  -8  10  130.20    5.37
   2   8  10  140.89    5.72
   2   8  10  134.53    5.32
  -2  -8 -10  147.39    5.78
  -2  -8 -11    0.42    0.37
  -2   9   9    0.34    0.58
  -2  -9   9    1.14    0.59
  -2   9   8   81.60    3.19
  -2  -9   8   96.48    3.84
   2  -9  -8   97.33    3.83
  -2   9   8   91.26    3.57
  -2   9   8   87.74    3.58
   2  -9  -8   86.84    3.26
  -2  -9   8   87.73    3.10
  -2   9   7    9.31    1.38
  -2  -9   7    7.48    1.26
   2  -9  -7    9.36    1.49
  -2   9   7    7.16    1.24
   2  -9  -7    9.02    1.25
  -2   9   7    6.65    1.23
  -2  -9   7    7.83    1.19
  -2   9   6    1.98    0.86
   2  -9  -6    1.12    0.70
  -2   9   6    2.47    0.92
  -2  -9   6    2.38    0.89
  -2   9   6    3.54    0.98
  -2  -9   6    2.29    0.79
  -2   9   6    3.78    1.11
   2  -9  -6    3.62    1.07
   2  -9  -5   34.07    2.97
   2  -9  -5   28.60    2.33
  -2  -9   5   23.47    2.07
  -2   9   5   25.26    2.31
   2   9  -5   23.30    3.28
  -2  -9   5   26.44    2.44
  -2   9   5   26.81    2.49
  -2   9   5   25.95    2.52
  -2  -9   5   31.53    2.65
  -2   9   5   26.14    2.55
  -2   9   5   25.73    2.56
  -2   9   4   41.45    3.31
  -2  -9   4   40.06    3.18
  -2   9   4   38.06    3.11
  -2  -9   4   42.03    3.30
  -2   9   4   36.92    3.16
   2  -9  -4   39.52    3.04
  -2  -9   4   40.83    2.95
   2   9  -4   39.51    4.50
  -2   9   4   38.04    3.11
   2   9  -3    0.21    0.70
  -2  -9   3   -0.21    0.79
  -2   9   3    0.22    0.66
   2  -9  -3    0.55    0.65
   2   9  -3    0.51    0.84
  -2   9   3    0.21    0.76
  -2  -9   3    0.23    0.77
   2  -9  -3    0.20    0.69
  -2  -9   3   -0.19    0.71
   2   9  -3    0.50    0.82
  -2   9   3    0.69    0.69
   2   9  -2    0.23    1.07
  -2   9   2    0.22    0.72
   2  -9  -2   -0.59    0.68
   2   9  -2   -0.53    1.01
  -2   9   2    0.61    0.65
  -2  -9   2   -0.25    0.77
   2  -9  -2    1.71    0.89
  -2  -9   2    0.20    0.71
  -2   9   2    0.49    0.77
  -2   9   2   -0.24    0.74
   2   9  -2   -0.52    1.21
  -2  -9   1  151.84    7.63
   2   9  -1  153.20    7.39
  -2  -9   1  129.81    6.92
   2  -9  -1  145.77    7.03
   2   9  -1  138.99    9.71
  -2   9   1  130.85    6.78
   2  -9  -1  146.67    7.17
  -2  -9   1  154.31    7.61
  -2   9   1  133.52    7.23
   2   9  -1  144.92    9.77
  -2   9   1  145.92    7.48
   2  -9   0   13.73    1.93
  -2  -9   0   17.00    2.13
   2   9   0   15.79    3.15
  -2  -9   0   18.07    2.35
   2  -9   0   15.55    2.08
   2   9   0   15.98    2.10
  -2   9   0   16.72    2.18
   2   9   0   17.59    3.25
   2   9   0   17.50    2.28
  -2  -9  -1   12.84    1.80
  -2  -9  -1   12.59    1.94
   2   9   1   16.80    2.13
   2  -9   1   12.81    1.89
  -2  -9  -1   13.81    1.91
  -2  -9  -1   15.66    3.03
  -2   9  -1   12.62    1.84
   2   9   1   12.85    1.92
  -2  -9  -1   17.05    2.26
   2  -9   2   77.66    4.85
  -2  -9  -2   85.63    5.16
   2   9   2   84.01    5.13
  -2  -9  -2   88.85    5.37
   2  -9   2   83.70    4.99
  -2  -9  -2   84.11    7.13
   2   9   2   84.78    5.27
  -2  -9  -2   85.64    5.08
  -2   9  -2   81.09    4.96
   2   9   2   86.32    5.09
   2  -9   3   85.54    4.90
   2   9   3   76.94    4.69
  -2  -9  -3   96.08    5.37
  -2  -9  -3   83.52    4.96
  -2   9  -3   77.25    4.77
  -2  -9  -3   92.23    5.19
   2  -9   3   88.88    5.07
  -2  -9  -3   85.07    7.00
  -2  -9  -4   16.05    1.95
   2  -9   4   14.81    1.73
  -2   9  -4   13.79    1.70
   2   9   4   15.87    1.97
   2  -9   4   13.81    1.83
   2  -9   4   13.44    1.70
  -2  -9  -4   18.28    2.15
   2   9   5  400.12   14.06
   2  -9   5  405.08   13.48
   2  -9   5  413.25   14.03
   2   9   5  406.35   13.92
  -2  -9  -5  417.01   14.22
   2   9   5  374.12   13.78
  -2  -9  -5  393.00   13.80
   2   9   6    7.29    1.28
   2  -9   6    7.91    1.03
   2  -9   6    7.29    1.30
   2   9   6    5.32    1.08
  -2  -9  -6    7.46    1.28
   2   9   6    8.11    1.25
   2   9   7   68.01    3.57
  -2  -9  -7   72.06    3.48
   2   9   8   71.33    3.55
   2  -9   8   79.40    3.70
  -2 -10   5   31.70    1.85
  -2  10   5   28.57    1.82
  -2  10   5   27.64    1.78
  -2  10   4   23.89    1.59
   2  10  -4   24.39    1.75
  -2  10   4   27.62    1.87
   2 -10  -4   28.73    1.77
  -2 -10   4   35.15    2.08
   2 -10  -4   27.79    1.80
  -2  10   4   31.21    2.06
   2 -10  -3   25.16    1.78
  -2 -10   3   19.84    1.50
   2 -10  -3   24.92    1.81
  -2  10   3   19.37    1.41
   2  10  -3   20.41    1.65
  -2  10   3   19.37    1.59
   2  10  -2    4.39    0.91
  -2 -10   2    5.42    0.85
   2 -10  -2    6.17    1.01
  -2  10   2    3.76    0.75
   2 -10  -2    4.89    0.89
  -2  10   2    5.50    0.97
   2 -10  -1   36.13    2.35
  -2 -10   1   35.38    2.27
   2 -10  -1   34.50    2.13
  -2  10   1   26.43    1.89
  -2 -10   1   36.58    2.39
   2 -10  -1   33.52    2.36
   2  10  -1   32.73    2.31
  -2 -10   0    2.93    0.75
   2 -10   0    2.59    0.75
   2 -10   0    3.17    0.69
  -2 -10   0    2.35    0.68
   2  10   0    2.44    0.76
   2  10   0    1.53    0.73
  -2 -10  -1    1.38    0.59
   2 -10   1    2.58    0.69
  -2 -10  -1    2.00    0.65
   2  10   1    2.37    0.72
   2 -10   1    2.00    0.67
   2  10   1    1.74    0.65
   2  10   2   28.95    2.10
   2 -10   2   30.56    2.03
  -2 -10  -2   29.36    2.04
   2 -10   2   29.77    2.01
  -2 -10  -2   32.28    2.10
   2 -10   2   29.46    1.96
   2  10   2   23.37    1.73
   2  10   3   30.71    2.15
   2  10   3   34.28    2.17
  -2 -10  -3   40.57    2.21
   2 -10   3   34.39    2.13
   2 -10   3   35.53    2.07
  -2 -10  -3   35.67    2.15
   2 -10   4   44.73    2.35
   3   0 -19    0.13    0.48
  -3   0  19    0.35    0.46
   3   0 -19   -0.45    0.53
  -3   0  19    0.44    0.53
   3   0 -18    1.71    0.96
  -3   0  18    2.25    0.89
  -3   0  18    2.21    0.84
   3   0 -17    0.24    0.61
  -3   0  17    0.48    0.68
  -3   0  17    0.49    0.74
  -3   0  16  216.05   10.67
   3   0 -16  218.58   10.42
  -3   0  16  214.19   10.23
  -3   0  16  226.29   10.62
  -3   0  15    0.32    0.80
   3   0 -15    1.01    1.01
  -3   0  15    0.34    0.80
   3   0 -15    0.80    1.32
  -3   0  15    0.30    0.70
   3   0 -15   -0.78    1.48
  -3   0  15   -0.34    0.98
  -3   0  14   92.82    6.38
   3   0 -14   93.96    6.41
  -3   0  14   87.79    6.24
  -3   0  14   89.45    6.06
   3   0 -14   78.61    8.61
  -3   0  14   94.07    6.22
   3   0 -14   95.65    9.36
   3   0 -13    0.68    1.29
   3   0 -13    0.79    1.06
  -3   0  13   -0.69    1.13
  -3   0  13    0.34    0.80
   3   0 -13    0.34    0.80
   3   0 -13    3.11    1.96
   3   0 -12   26.75    4.64
  -3   0  12   23.21    2.90
   3   0 -12   27.74    4.41
  -3   0  11   -0.56    0.93
  -3   0  11    3.02    1.51
   3   0 -11   -0.65    1.07
   3   0 -11    0.57    1.08
  -3   0  10   15.26    2.81
  -3   0  10   18.50    2.94
   3   0 -10   13.79    2.98
   3   0 -10   14.02    2.78
  -3   0   9   -0.42    0.81
  -3   0   9    0.76    0.89
  -3   0   8  429.26   17.29
  -3   0   8  395.18   16.24
   3   0  -8  426.45   18.57
  -3   0   8  426.29   17.73
  -3   0   7    0.30    0.65
   3   0  -7    0.75    0.88
   3   0  -7    0.37    0.87
  -3   0   7    1.37    0.87
  -3   0   6  190.81    7.80
   3   0  -6  213.83   10.13
   3   0  -6  197.53    9.89
   3   0  -5   -0.27    0.63
   3   0  -5    0.13    0.38
  -3   0   5    0.13    0.31
  -3   0   4  336.13   12.09
   3   0  -4  324.07   10.85
   3   0  -4  327.32   12.00
   3   0  -3    0.13    0.42
  -3   0   3    0.27    0.46
  -3   0   2 2196.48   70.11
   3   0  -2 2331.73   71.45
  -3   0   1   -0.07    0.28
   3   0  -1   -0.12    0.49
  -3   0   0  514.70   17.59
  -3   0  -1   -0.28    0.49
   3   0   1    0.38    0.53
  -3   0  -1    0.06    0.16
  -3   0  -1   -0.14    0.43
  -3   0  -1    0.10    0.22
  -3   0  -2   64.08    3.63
   3   0   2   75.63    3.70
  -3   0  -3   -0.22    0.69
   3   0   3    0.24    0.31
  -3   0  -3    0.13    0.38
  -3   0  -4  135.29    7.22
  -3   0  -4  127.28    7.01
   3   0   4  134.05    5.62
  -3   0  -5    0.93    0.98
  -3   0  -5    1.60    1.01
   3   0   5    0.31    0.84
   3   0   6    1.42    0.86
  -3   0  -6    2.04    1.03
  -3   0  -6    1.92    1.27
  -3   0  -6    0.77    0.90
   3   0   6    0.78    0.91
   3   0   6    1.08    0.76
   3   0   7   -0.34    0.56
  -3   0  -7   -0.45    0.74
  -3   0  -7    2.86    1.36
  -3   0  -7    0.46    0.87
   3   0   7    0.45    0.86
   3   0   7   -0.41    0.86
   3   0   8  138.99    8.75
  -3   0  -8  166.19   10.32
  -3   0  -8  160.98   10.31
  -3   0  -8  151.96   10.16
   3   0   8  138.03    9.11
   3   0   8  167.96   10.23
   3   0   9    1.52    0.96
   3   0   9   -0.59    0.79
  -3   0  -9    1.31    1.40
   3   0   9    0.30    0.80
   3   0   9    0.46    1.08
  -3   0  -9    0.53    1.12
   3   0  10  129.70    9.21
   3   0  10  128.57    9.88
  -3   0 -10  133.34    9.62
   3   0  10  141.49    7.90
  -3   0 -10  130.73   10.69
   3   0  11   -0.70    1.49
  -3   0 -11    0.82    1.35
  -3   0 -11    0.61    1.30
   3   0  11   -0.57    1.08
  -3   0 -11    1.45    1.69
   3   0  12  559.38   24.35
  -3   0 -12  538.75   21.36
   3   0  12  495.65   20.86
   3   0  12  547.32   20.96
   3   0  12  539.31   21.63
   3   0  12  559.15   25.67
  -3   0 -12  510.91   25.44
  -3   0 -12  534.56   26.82
  -3   0 -13    0.34    1.25
  -3   0 -13   -0.75    1.42
   3   0  13   -0.70    1.16
   3   0  13   -0.36    0.90
   3   0  13    0.30    0.81
   3   0  13    0.32    0.79
  -3   0 -13   -1.40    1.88
  -3   0 -13    1.73    2.33
   3   0  14  182.53    9.41
   3   0  14  182.95    8.93
   3   0  14  168.83    8.82
  -3   0 -14  183.84   12.45
  -3   0 -14  184.02    9.28
   3   0  15   -0.54    0.81
   3   0  15    0.22    0.80
   3   0  15    0.24    0.74
  -3   0 -15   -0.59    1.25
  -3   0 -15    0.51    0.80
   3   0  16    6.38    1.27
  -3   0 -16    6.31    1.36
   3   0  16    6.61    1.22
  -3   0 -17    0.21    0.52
   3   0  17   -0.12    0.41
   3  -1 -19    0.10    0.42
  -3  -1  19    0.56    0.52
   3   1 -19    0.59    0.58
  -3   1  19    0.88    0.51
  -3  -1  19    0.85    0.51
   3  -1 -19    0.40    0.47
  -3   1  18   61.30    3.71
   3  -1 -18   67.74    4.04
  -3   1  18   64.35    3.88
  -3  -1  18   66.00    4.13
   3  -1 -18   65.86    4.29
   3   1 -18   58.83    3.90
  -3   1  17   10.23    1.68
   3  -1 -17   12.35    1.92
  -3   1  17   14.87    2.09
  -3  -1  17   11.34    1.82
  -3   1  17   15.52    2.10
  -3  -1  17   10.94    1.85
   3  -1 -17   15.00    2.26
  -3   1  17   10.49    1.94
  -3  -1  17   12.87    2.09
   3  -1 -16   44.83    5.68
   3   1 -16   36.54    5.47
  -3   1  16   35.70    3.51
  -3  -1  16   31.81    3.33
  -3   1  16   37.79    3.44
  -3  -1  16   35.91    3.51
  -3   1  16   35.20    3.39
  -3  -1  16   38.61    3.67
   3  -1 -16   31.29    3.44
  -3   1  16   41.23    3.78
  -3   1  15   39.70    3.94
   3  -1 -15   37.30    3.90
  -3   1  15   42.75    4.03
   3  -1 -15   38.16    5.67
   3   1 -15   44.03    6.18
  -3  -1  15   37.72    3.72
  -3   1  15   41.58    3.82
   3   1 -15   34.34    5.26
   3  -1 -15   36.66    5.66
  -3  -1  15   43.05    4.08
  -3  -1  15   45.15    4.16
  -3   1  15   35.04    3.56
  -3  -1  14  133.03    7.95
  -3   1  14  144.03    8.49
  -3  -1  14  154.72    8.78
  -3   1  14  162.85    8.51
  -3  -1  14  154.82    8.64
   3  -1 -14  157.10    8.87
  -3   1  14  160.60    8.71
   3   1 -14  148.05   11.31
  -3  -1  14  178.11   11.88
   3   1 -14  122.25   11.34
  -3   1  14  138.61   10.88
   3  -1 -14  118.86   10.74
   3   1 -14  129.97   11.33
  -3  -1  14  149.90    8.40
  -3   1  14  154.47    8.33
   3  -1 -14  142.82   11.73
  -3   1  14  154.08    8.53
  -3  -1  14  153.00    8.82
   3  -1 -13   37.48    5.70
  -3   1  13   32.34    4.94
   3  -1 -13   35.89    3.82
  -3   1  13   46.56    4.17
   3  -1 -13   41.39    5.99
   3   1 -13   48.24    6.50
  -3  -1  13   28.94    4.63
   3   1 -13   30.48    5.21
  -3   1  12    1.86    1.32
  -3   1  12    1.56    0.94
   3  -1 -12    1.37    1.60
   3  -1 -12    2.14    1.80
   3   1 -12    2.23    1.58
   3   1 -12    1.53    1.46
  -3  -1  12    0.63    1.19
   3  -1 -12    7.50    2.97
   3  -1 -11  141.70   10.29
   3  -1 -11  139.75   10.31
  -3   1  11  147.40    9.90
   3   1 -11  138.92   10.41
   3  -1 -11  124.05    9.69
  -3  -1  11  150.03   10.09
   3  -1 -10   46.32    5.36
   3   1 -10   49.60    5.67
   3  -1 -10   41.64    5.06
   3  -1 -10   40.41    5.10
   3   1 -10   37.63    4.91
   3  -1 -10   39.39    4.97
  -3  -1  10   46.10    5.05
  -3   1  10   35.75    4.40
   3   1 -10   36.79    4.60
   3  -1  -9  251.19   12.49
   3   1  -9  214.56   11.89
   3  -1  -9  219.07   11.66
  -3  -1   9  220.62   11.14
   3  -1  -9  184.80   10.90
   3   1  -9  233.04   11.52
  -3   1   9  220.02   10.97
   3  -1  -9  214.91   11.70
   3   1  -8  186.08    9.62
  -3   1   8  161.84    8.93
  -3  -1   8  160.87    9.32
   3  -1  -8  151.81    9.40
   3   1  -8  170.03    9.94
   3  -1  -8  173.24    9.90
   3  -1  -8  160.35    9.42
  -3  -1   8  173.75    9.12
   3   1  -8  184.32   10.33
  -3  -1   8  162.03    9.24
  -3  -1   8  179.81    8.78
   3   1  -7  811.38   29.29
   3  -1  -7  722.37   28.17
  -3   1   7  752.77   26.62
  -3  -1   7  784.73   27.51
  -3  -1   7  819.73   28.11
  -3  -1   7  788.17   28.27
   3   1  -7  714.01   26.11
  -3   1   7  803.87   27.80
   3   1  -7  815.71   28.16
   3  -1  -7  810.94   28.95
   3   1  -7  794.76   29.00
   3  -1  -6  171.81    8.75
   3   1  -6  178.66    8.95
  -3  -1   6  162.81    8.21
   3   1  -6  160.35    8.78
  -3  -1   6  159.26    8.28
  -3  -1   6  159.93    7.95
   3  -1  -6  145.25    8.20
  -3   1   6  171.31    6.85
  -3  -1   6  162.95    6.94
   3   1  -6  173.97    7.03
   3  -1  -5  837.46   28.28
   3   1  -5  840.03   28.32
   3   1  -5  780.47   28.33
  -3   1   5  826.97   26.35
  -3  -1   5  747.59   27.54
  -3  -1   5  743.42   26.45
   3   1  -5  766.00   25.88
   3   1  -5  744.37   26.22
   3  -1  -5  752.65   26.22
   3   1  -4  141.61    6.89
   3   1  -4  126.35    6.67
  -3  -1   4  128.82    6.44
   3   1  -4  130.30    5.96
  -3   1   4  140.05    5.95
   3   1  -4  126.92    5.26
   3  -1  -4  127.52    5.88
   3   1  -3  812.49   27.40
  -3  -1   3  794.69   25.62
   3   1  -3  738.19   26.71
   3  -1  -3  820.55   25.71
  -3  -1   3  749.66   26.79
  -3  -1   3  769.94   26.87
   3  -1  -3  762.92   26.59
  -3   1   3  824.73   26.75
   3  -1  -2  483.64   16.84
  -3  -1   2  446.84   16.04
   3  -1  -2  451.18   16.25
   3   1  -2  464.71   16.47
   3   1  -2  462.83   15.54
  -3  -1   2  437.47   15.22
   3  -1  -2  473.08   15.36
   3   1  -1 7112.39  222.04
   3  -1  -1 7071.76  222.43
  -3  -1   1 7002.91  221.33
   3   1  -1 7157.17  222.23
  -3   1   1 6923.77  221.25
   3  -1  -1 7139.77  222.09
   3   1   0 2651.14   86.15
   3  -1   0 2757.01   85.64
  -3   1   0 2705.14   85.83
  -3  -1   0 2684.09   84.57
  -3   1  -1 3859.57  123.72
   3   1   1 3953.80  124.32
  -3   1  -1 3766.19  124.18
  -3   1  -1 4058.84  124.35
  -3  -1  -1 3952.91  124.43
   3  -1   1 3906.06  124.15
  -3  -1  -2  138.55    6.18
  -3   1  -2  137.82    6.24
  -3   1  -2  130.04    5.80
   3  -1   2  139.59    6.10
   3   1   2  152.98    6.39
  -3   1  -2  145.96    6.32
  -3   1  -2  136.65    6.06
  -3   1  -3    4.09    0.92
  -3  -1  -3    5.22    1.12
  -3   1  -3    3.56    1.04
  -3   1  -3    4.26    0.92
   3  -1   3    3.49    0.75
  -3   1  -3    3.93    0.78
  -3  -1  -3    4.13    0.86
   3   1   3    3.19    0.77
  -3   1  -3    4.27    0.93
   3  -1   4  560.13   20.84
   3  -1   4  569.51   21.20
   3   1   4  578.53   21.25
   3  -1   4  525.06   18.76
   3   1   4  552.04   18.92
  -3   1  -4  536.76   19.77
   3  -1   4  491.64   20.36
   3   1   4  533.12   20.82
  -3  -1  -4  547.08   20.80
  -3   1  -4  547.64   20.75
  -3   1  -4  534.44   20.10
  -3  -1  -4  549.46   20.45
  -3   1  -4  539.00   19.59
   3   1   5    4.08    1.30
   3   1   5    2.68    1.11
  -3   1  -5    2.56    0.92
   3  -1   5    2.09    1.15
   3  -1   5    1.69    0.91
   3   1   5    6.97    1.66
  -3   1  -5    3.20    1.18
  -3  -1  -5    2.41    1.18
  -3   1  -5    4.70    1.22
   3   1   6    3.48    1.20
   3   1   6    2.32    1.27
  -3  -1  -6    1.71    0.92
  -3   1  -6    4.33    1.28
   3  -1   6    4.37    1.51
   3   1   6    2.79    1.31
   3  -1   6    3.19    1.26
  -3  -1  -6    2.38    1.20
  -3  -1  -6    0.38    0.73
  -3   1  -6    4.41    1.57
  -3   1  -6    1.17    0.84
  -3   1  -6    2.95    1.11
   3  -1   7   17.66    2.84
   3   1   7   20.48    3.14
   3   1   7   18.40    2.70
   3   1   7   11.81    2.23
   3  -1   7   27.87    3.11
  -3  -1  -7   15.50    2.62
  -3   1  -7   13.06    2.55
  -3   1  -7   17.29    2.77
  -3  -1  -7   19.52    3.15
  -3   1  -7   14.33    2.81
  -3  -1  -7   18.50    2.99
   3  -1   8   53.33    4.81
   3  -1   8   49.39    5.24
   3   1   8   44.93    5.03
  -3  -1  -8   47.79    5.31
   3   1   8   48.71    4.77
  -3  -1  -8   44.07    5.02
  -3   1  -8   43.78    5.02
  -3  -1  -8   53.95    5.74
  -3   1  -8   36.40    4.40
  -3  -1  -8   47.36    5.26
   3   1   9  188.97   11.17
  -3  -1  -9  197.77   12.41
   3  -1   9  191.66   10.94
   3  -1   9  210.13   12.22
   3   1   9  186.74   11.75
   3   1   9  189.18    9.54
   3  -1   9  200.83    9.58
  -3   1  -9  172.60   11.51
  -3  -1  -9  196.56   12.65
  -3  -1  -9  182.19   11.81
   3   1  10   46.75    3.82
   3   1  10   51.93    5.64
  -3  -1 -10   45.95    5.87
   3  -1  10   47.24    5.11
   3   1  10   47.49    4.28
  -3  -1 -10   41.59    4.04
  -3   1 -10   41.27    5.94
  -3   1 -10   48.61    5.83
  -3  -1 -10   50.52    6.36
  -3  -1 -10   50.29    5.84
  -3   1 -10   39.71    4.90
   3  -1  10   44.08    5.65
   3   1  10   46.70    5.66
   3  -1  10   41.47    5.25
   3  -1  11  843.52   34.65
   3   1  11  796.28   33.74
   3  -1  11  839.76   33.66
  -3  -1 -11  785.83   29.94
   3   1  11  822.57   30.17
   3   1  11  806.56   29.50
   3   1  11  827.07   29.19
  -3   1 -11  948.65   37.24
  -3  -1 -11  857.29   34.02
  -3  -1 -11  855.69   35.35
   3   1  11  855.70   33.39
  -3   1 -11  822.54   34.91
  -3  -1 -12  988.04   39.15
   3   1  12 1001.86   39.80
   3  -1  12  968.50   40.11
   3   1  12  993.60   35.01
   3  -1  12  980.72   35.68
   3   1  12  990.67   35.47
  -3   1 -12  969.35   39.96
   3  -1  12  919.35   35.08
   3  -1  12  997.94   35.02
   3  -1  12  968.59   35.42
   3   1  12  947.53   38.44
   3   1  12  958.04   34.47
  -3  -1 -12  980.85   40.79
  -3   1 -12  931.76   40.27
  -3   1 -12 1099.84   42.74
  -3  -1 -12  968.15   35.49
  -3  -1 -13  153.46   10.75
   3   1  13  159.36    8.82
   3  -1  13  153.81    8.87
  -3   1 -13  137.90   11.00
  -3  -1 -13  159.13   12.00
   3  -1  13  141.58   11.28
   3   1  13  148.11   11.15
   3  -1  13  168.56    9.10
   3  -1  13  172.49    8.71
   3  -1  13  149.20    8.65
   3   1  13  148.78   10.62
   3   1  13  173.11    8.46
  -3  -1 -13  172.02   12.53
  -3   1 -13  169.82   12.47
   3   1  13  167.72    8.68
   3  -1  13  165.51    8.52
  -3  -1 -13  165.24    9.04
  -3   1 -13  146.57    8.42
  -3   1 -13  164.21   12.87
   3   1  14    0.55    1.01
   3  -1  14    0.33    0.93
   3   1  14    0.30    0.96
  -3   1 -14   -0.66    1.40
  -3  -1 -14    1.39    1.48
  -3  -1 -14    0.32    0.95
  -3   1 -14    0.57    0.81
   3   1  14    0.28    0.85
   3  -1  14    0.88    0.88
   3  -1  14    0.27    0.83
   3   1  15    1.57    0.85
   3  -1  15    0.81    0.77
   3   1  15    1.48    0.88
  -3  -1 -15    1.28    0.84
  -3   1 -15   -0.55    1.05
  -3  -1 -15    2.93    1.67
   3  -1  15    1.57    1.02
   3   1  15    1.40    0.86
   3  -1  15    0.69    0.72
  -3   1 -15    0.92    0.73
  -3  -1 -15    1.30    0.96
   3   1  16   10.12    1.42
  -3  -1 -16    8.05    1.45
   3  -1  16   10.53    1.62
   3   1  16   10.83    1.51
  -3  -1 -16    8.34    1.51
   3   1  16    9.47    1.44
  -3  -1 -17   94.18    4.13
   3   1  17   84.05    3.79
   3  -1  17   76.64    4.05
   3   1  17   88.75    3.94
   3  -1  17   77.64    3.67
   3  -2 -19   40.54    2.47
  -3  -2  19   42.27    2.40
  -3  -2  18    0.52    0.68
   3  -2 -18   -0.20    0.70
  -3  -2  18   -0.33    0.54
  -3   2  18    1.05    0.57
   3  -2 -18    0.18    0.48
   3  -2 -18   -0.15    0.44
  -3   2  18    0.26    0.44
  -3  -2  18   -0.35    0.78
  -3   2  17   -0.22    0.85
  -3  -2  17    0.50    0.96
  -3  -2  17    0.73    0.90
  -3   2  17   -0.68    0.80
   3  -2 -17   -0.54    0.82
   3  -2 -17    0.50    0.68
  -3   2  17    0.24    0.74
  -3  -2  17    0.98    0.93
  -3   2  17    0.39    0.71
  -3   2  16    0.28    0.79
  -3  -2  16    0.64    0.96
  -3  -2  16   -0.28    0.88
  -3  -2  16   -0.62    1.02
  -3   2  16    0.87    0.87
   3  -2 -16   -0.31    0.90
  -3   2  16    0.24    0.64
   3   2 -16    1.42    1.66
  -3   2  16    0.74    0.66
   3   2 -15   47.54    6.39
   3  -2 -15   36.53    5.20
  -3   2  15   43.94    5.63
   3  -2 -15   38.84    4.00
  -3   2  15   40.58    3.93
  -3   2  15   40.54    3.85
  -3  -2  15   49.39    4.54
  -3   2  15   42.16    3.76
  -3  -2  15   34.27    3.68
  -3  -2  15   49.61    4.46
  -3   2  15   46.48    4.12
  -3   2  15   40.04    3.64
   3  -2 -15   36.45    5.54
  -3   2  14    0.33    0.88
  -3  -2  14    0.74    1.58
   3   2 -14    0.82    1.57
   3  -2 -14    1.46    1.39
  -3   2  14    0.34    1.02
   3  -2 -14    0.77    0.96
   3  -2 -14    1.67    1.77
  -3   2  14    0.68    0.92
  -3   2  14    0.62    0.79
   3  -2 -14    0.31    0.67
  -3  -2  14   -0.34    0.87
   3   2 -14    0.78    1.29
  -3  -2  14   -0.36    0.96
  -3   2  14    0.34    0.96
  -3  -2  14   -1.51    1.52
   3  -2 -13   29.64    3.54
  -3   2  13   32.10    3.46
  -3   2  13   29.36    4.70
   3  -2 -13   26.51    4.87
   3   2 -13   26.68    4.92
   3   2 -13   21.53    4.23
  -3  -2  13   27.21    4.56
   3  -2 -13   26.98    4.58
   3   2 -13   25.80    4.75
  -3   2  12    0.31    0.67
   3  -2 -12   -0.37    0.93
   3   2 -12   -0.72    1.19
   3   2 -12    0.81    1.54
  -3  -2  12    0.70    0.94
   3   2 -12    0.75    1.02
   3  -2 -12    0.69    1.14
  -3   2  12    1.87    1.45
   3  -2 -12   -0.79    1.49
   3   2 -11  519.28   24.82
   3  -2 -11  529.85   24.64
  -3  -2  11  549.91   24.78
   3   2 -11  544.95   25.92
  -3   2  11  535.41   20.24
  -3   2  11  550.23   24.03
   3   2 -10   20.25    3.81
   3   2 -10   17.08    3.44
  -3  -2  10   32.29    4.42
  -3  -2  10   28.03    4.01
  -3   2  10   25.76    3.76
   3   2 -10   22.99    3.85
   3  -2 -10   31.64    4.43
   3  -2  -9   14.98    2.86
   3   2  -9   15.85    3.06
   3   2  -9   18.31    3.38
   3   2  -9   11.41    2.67
  -3  -2   9   17.15    3.09
  -3  -2   9   12.86    2.67
  -3   2   9   12.01    2.39
   3  -2  -9   13.39    2.71
   3   2  -9   14.78    2.92
   3  -2  -8   11.59    2.39
   3   2  -8   12.69    2.59
   3   2  -8   14.92    2.86
   3   2  -8   10.13    2.22
  -3  -2   8   16.50    2.85
  -3  -2   8   15.07    2.69
  -3   2   8   10.65    2.10
   3   2  -8    6.39    1.88
   3  -2  -8   15.51    2.71
   3   2  -7  288.80   13.59
   3  -2  -7  293.67   13.44
   3   2  -7  299.98   13.54
   3   2  -7  282.07   13.47
  -3   2   7  254.29   11.46
  -3   2   7  276.84   12.49
  -3  -2   7  288.29   13.64
  -3  -2   7  285.44   13.53
  -3  -2   7  252.31   12.57
   3   2  -7  280.02   13.81
  -3  -2   6   77.12    5.80
  -3  -2   6   70.01    5.22
  -3  -2   6   81.10    5.92
   3   2  -6   69.24    5.57
   3  -2  -6   84.77    5.73
   3   2  -6   75.14    5.48
   3   2  -6   77.68    5.82
   3   2  -6   84.17    5.62
  -3   2   6   82.08    4.86
  -3  -2   6   71.41    4.57
  -3   2   6   72.13    4.50
   3   2  -6   83.35    4.84
  -3   2   6   76.56    4.43
  -3  -2   5   24.94    3.10
   3   2  -5   20.03    2.69
  -3  -2   5   28.01    2.96
  -3  -2   5   24.15    2.96
   3   2  -5   34.78    3.23
   3   2  -5   25.75    3.04
  -3   2   5   22.48    2.31
   3  -2  -5   25.45    2.48
   3   2  -5   21.99    2.53
  -3  -2   5   25.36    2.48
   3   2  -5   23.82    2.36
   3   2  -5   30.19    2.50
  -3   2   5   18.22    2.11
  -3   2   5   25.58    2.34
  -3  -2   4    8.33    1.72
   3   2  -4    6.34    1.36
   3   2  -4    7.60    1.54
   3  -2  -4    9.87    1.33
  -3   2   4    8.02    1.36
   3  -2  -4    5.71    1.25
  -3  -2   4    6.70    1.12
  -3  -2   4    9.71    1.49
  -3  -2   4    8.74    1.60
   3   2  -4    7.82    1.38
  -3   2   4    8.68    1.37
   3   2  -4    9.09    1.51
   3  -2  -3   75.51    4.50
   3   2  -3   74.15    4.94
   3  -2  -3   77.98    4.51
  -3   2   3   79.85    4.44
  -3  -2   3   71.63    4.50
   3   2  -3   72.39    4.21
   3   2  -3   67.47    4.19
  -3  -2   3   68.86    4.39
   3  -2  -3   75.38    4.08
  -3  -2   3   69.75    3.83
   3   2  -3   74.93    4.50
   3  -2  -2  920.61   32.41
   3   2  -2  921.03   31.86
  -3   2   2  975.68   32.49
   3   2  -2  985.16   31.90
   3   2  -2  919.46   32.64
   3  -2  -2  940.98   32.53
   3   2  -2  952.60   32.06
  -3  -2   2  959.73   31.82
   3  -2  -2  987.47   32.04
   3   2  -1   31.05    2.22
   3  -2  -1   31.53    2.58
   3  -2  -1   33.72    2.78
   3   2  -1   32.23    2.31
   3   2  -1   37.01    2.94
   3  -2  -1   35.25    2.57
  -3  -2   1   31.11    2.74
  -3  -2   1   29.06    2.43
  -3   2   1   30.86    2.45
  -3   2   1   36.60    2.79
  -3   2   0 2196.64   70.99
  -3   2   0 2195.25   71.04
  -3  -2   0 2140.05   69.56
   3   2   0 2167.62   69.61
   3  -2   0 2263.55   70.79
  -3  -2   0 2103.39   70.91
  -3   2   0 2194.91   70.63
   3   2   0 2101.69   70.94
  -3   2   0 2261.70   70.88
  -3   2  -1 4246.69  132.86
  -3   2  -1 4103.41  132.74
   3  -2   1 4115.81  132.38
   3   2   1 4127.30  130.95
  -3  -2  -1 4204.98  131.37
   3   2   1 4144.98  132.67
  -3  -2  -1 4103.37  132.62
  -3   2  -1 3981.36  132.50
  -3   2  -1 4342.17  132.62
   3  -2   2   50.75    3.88
  -3   2  -2   50.63    3.68
  -3   2  -2   43.72    3.50
  -3   2  -2   49.93    3.58
   3   2   2   38.81    2.20
   3  -2   2   51.23    3.45
   3   2   2   47.63    2.43
   3   2   2   51.19    3.58
  -3  -2  -2   49.38    3.48
  -3   2  -2   47.83    3.44
  -3   2  -2   47.75    3.48
  -3   2  -2   55.67    3.87
  -3   2  -2   49.83    3.50
   3  -2   3 2095.24   67.31
   3  -2   3 1996.34   66.37
  -3   2  -3 2048.81   66.46
  -3   2  -3 2018.53   66.45
  -3   2  -3 2066.27   66.30
  -3   2  -3 1860.60   65.53
  -3   2  -3 1960.38   65.91
   3   2   3 2073.47   65.95
  -3  -2  -3 1980.40   65.77
  -3   2  -3 2083.07   65.88
   3  -2   3 2051.46   65.68
  -3   2  -3 1949.46   66.21
  -3   2  -4   22.76    2.58
  -3  -2  -4   21.59    2.41
  -3   2  -4   22.35    2.57
  -3   2  -4   20.52    2.68
  -3   2  -4   21.42    2.43
   3   2   4   18.42    2.61
   3  -2   4   18.84    2.55
   3   2   4   19.09    2.62
   3   2   4   21.01    2.59
   3  -2   4   17.88    1.99
   3   2   4   21.44    2.20
  -3   2  -4   19.92    2.45
  -3   2  -5 1534.70   53.03
  -3   2  -5 1525.95   52.45
  -3   2  -5 1550.58   52.23
  -3  -2  -5 1509.84   52.19
  -3  -2  -5 1644.16   52.72
   3   2   5 1489.96   53.13
  -3  -2  -5 1545.56   53.02
   3   2   5 1620.52   53.62
   3  -2   5 1565.39   53.16
   3  -2   5 1575.72   53.71
  -3  -2  -5 1492.67   52.56
   3   2   5 1506.24   52.87
   3   2   5 1498.21   52.51
  -3   2  -5 1462.01   52.16
  -3   2  -6  210.72   11.00
  -3   2  -6  200.23   10.25
  -3  -2  -6  198.26   10.48
  -3   2  -6  191.37   11.29
  -3  -2  -6  234.46   11.26
  -3   2  -6  193.91   10.33
   3   2   6  194.11   10.86
  -3  -2  -6  207.08   10.81
   3  -2   6  200.86   11.31
   3  -2   6  192.44   10.88
   3   2   6  220.19   11.29
  -3  -2  -6  196.97   10.74
   3   2   6  184.63   10.22
  -3  -2  -7  618.23   25.67
  -3  -2  -7  617.52   25.27
   3   2   7  614.32   24.58
  -3  -2  -7  613.31   24.70
   3   2   7  584.57   25.03
   3  -2   7  618.00   25.41
   3   2   7  596.96   25.09
   3  -2   7  618.56   25.76
  -3   2  -7  604.81   24.85
  -3   2  -7  592.77   25.46
  -3  -2  -7  596.05   24.55
  -3  -2  -7  647.39   25.55
  -3   2  -7  582.43   25.77
   3   2   8   22.75    3.40
  -3  -2  -8   26.30    4.02
   3  -2   8   27.01    4.01
   3   2   8   26.01    3.82
   3  -2   8   23.57    3.78
  -3  -2  -8   23.92    4.00
  -3  -2  -8   27.53    4.12
   3   2   8   26.98    2.88
  -3  -2  -8   27.49    2.99
  -3   2  -8   19.93    3.52
  -3  -2  -8   29.37    3.96
  -3   2  -8   24.16    3.57
  -3   2  -8   19.13    3.44
  -3  -2  -8   14.79    3.20
   3   2   9  528.92   21.86
  -3  -2  -9  521.57   23.03
   3  -2   9  550.59   23.20
   3  -2   9  554.57   23.32
   3   2   9  536.53   22.51
  -3  -2  -9  537.00   23.47
  -3  -2  -9  558.34   23.36
   3   2   9  542.68   19.30
  -3   2  -9  515.35   22.37
  -3   2  -9  537.65   23.29
  -3   2  -9  493.32   21.66
   3   2  10  161.85    8.39
  -3  -2 -10  180.58   12.37
   3   2  10  162.27   10.86
   3   2  10  150.49   10.91
   3  -2  10  156.41   11.59
   3  -2  10  165.93   11.69
  -3  -2 -10  188.89   12.31
  -3  -2 -10  168.62   12.17
  -3   2 -10  159.76   11.32
  -3   2 -10  166.81   11.94
  -3  -2 -10  168.45    9.23
   3   2  10  166.76    9.04
   3   2  11  783.22   29.82
  -3  -2 -11  808.77   30.20
  -3  -2 -11  839.56   35.34
   3  -2  11  820.05   34.69
   3   2  11  784.97   33.34
   3  -2  11  768.81   33.65
   3   2  11  794.13   29.44
   3   2  11  777.57   28.97
  -3   2 -11  807.15   33.93
  -3   2 -11  876.69   36.59
  -3  -2 -11  761.46   33.61
  -3  -2 -11  788.99   34.60
  -3   2 -11  823.63   34.77
   3   2  11  827.78   33.24
  -3  -2 -12   31.91    4.97
   3   2  12   28.89    4.43
   3  -2  12   29.81    4.67
   3  -2  12   34.21    3.80
   3   2  12   32.13    3.51
  -3  -2 -12   27.68    5.08
   3   2  12   29.47    3.32
   3  -2  12   25.99    3.52
   3  -2  12   29.71    3.23
   3  -2  12   37.33    3.94
   3   2  12   29.00    3.33
   3   2  12   27.90    3.10
  -3   2 -12   25.51    4.63
   3   2  12   25.50    4.16
  -3   2 -12   44.15    6.41
  -3  -2 -12   34.90    3.92
   3  -2  13   71.91    5.69
   3  -2  13   66.65    4.91
   3  -2  13   61.85    5.18
   3   2  13   66.85    6.66
   3   2  13   67.96    4.88
  -3   2 -13   60.70    7.05
  -3   2 -13   65.76    4.88
  -3  -2 -13   68.69    5.43
  -3  -2 -13   67.28    7.70
  -3   2 -13   65.21    6.94
  -3  -2 -13   77.50    7.21
   3   2  13   67.27    5.09
   3  -2  13   70.61    5.46
   3   2  13   70.61    5.08
  -3  -2 -14    4.07    1.55
   3   2  14    4.78    1.25
  -3  -2 -14    6.31    1.53
   3   2  14    5.41    1.37
   3   2  14    5.59    1.46
   3  -2  14    4.49    1.51
   3  -2  14    2.26    1.02
  -3   2 -14    8.36    2.41
  -3  -2 -14    0.67    2.22
   3   2  15  201.25    8.65
  -3  -2 -15  200.94    9.56
   3   2  15  206.44    9.01
  -3  -2 -15  191.14    8.91
   3   2  15  207.84    9.14
   3  -2  15  210.99    9.35
   3   2  15  197.09    8.98
  -3  -2 -16   76.96    4.31
  -3  -2 -16   70.13    4.25
  -3   2 -16   67.78    3.97
   3   2  16   71.27    3.78
   3  -2  16   73.92    4.30
  -3  -2 -16   67.67    3.74
   3   2  16   76.06    4.09
   3  -2  16   67.29    3.94
   3  -2  16   70.87    3.83
   3   2  16   68.53    3.92
   3   2  17    6.15    0.79
   3  -2  17    5.24    0.86
   3  -3 -18    0.76    0.58
   3  -3 -18    0.15    0.48
   3   3 -18    1.73    0.69
  -3   3  18   -0.24    0.45
  -3  -3  18    0.87    0.66
  -3  -3  18    0.27    0.51
   3  -3 -17    2.08    0.98
   3  -3 -17    1.66    0.72
  -3  -3  17    1.72    0.87
  -3   3  17    2.20    0.89
   3  -3 -17    1.80    0.94
  -3   3  17    1.01    0.72
  -3  -3  17    2.61    1.13
  -3  -3  17    3.86    1.12
   3  -3 -16   21.41    2.73
   3  -3 -16   19.63    2.37
  -3   3  16   20.63    2.46
   3  -3 -16   19.84    2.60
   3  -3 -16   19.05    2.25
  -3  -3  16   23.22    2.72
  -3   3  16   25.52    2.63
  -3   3  16   24.34    2.45
  -3  -3  16   24.31    2.89
   3   3 -16   24.23    4.03
  -3   3  16   18.92    2.15
  -3  -3  16   24.53    2.87
  -3   3  15    1.48    1.02
  -3  -3  15    0.35    1.11
  -3  -3  15    3.02    1.11
  -3   3  15    0.80    1.11
   3  -3 -15    1.44    0.95
  -3  -3  15    2.34    1.27
  -3  -3  15    3.11    1.85
   3  -3 -15    1.74    1.07
   3  -3 -15    1.07    1.08
  -3   3  15    1.50    1.11
   3  -3 -15    2.08    1.19
  -3  -3  15    1.03    0.98
  -3   3  15    1.40    1.07
  -3   3  15   -0.60    2.44
   3   3 -15    1.43    1.36
  -3  -3  14    8.88    2.18
  -3   3  14    6.49    1.68
  -3  -3  14    6.80    1.81
  -3   3  14    9.34    1.83
  -3  -3  14    4.61    2.06
   3  -3 -14    6.57    1.67
   3  -3 -14    5.92    1.73
  -3   3  14    7.78    1.76
   3  -3 -14    8.38    1.93
  -3   3  14   12.34    3.22
   3  -3 -14   12.26    3.40
   3   3 -14    7.81    2.87
  -3  -3  14    6.15    2.44
  -3  -3  14    8.81    2.04
  -3   3  14    6.73    1.56
   3  -3 -14    5.20    1.43
   3   3 -14    6.92    2.55
   3   3 -13   27.81    5.00
  -3  -3  13   35.55    3.91
  -3  -3  13   21.02    3.26
   3  -3 -13   25.40    3.20
   3  -3 -13   34.70    3.87
  -3   3  13   31.27    3.43
  -3   3  13   26.26    4.42
   3  -3 -13   31.83    5.30
  -3  -3  13   22.03    4.39
   3   3 -13   25.35    5.00
  -3   3  13   27.59    3.27
  -3  -3  13   30.91    3.50
  -3  -3  13   33.53    3.94
  -3   3  13   31.78    3.32
   3  -3 -13   27.83    3.36
   3   3 -13   29.51    4.98
  -3  -3  13   34.82    3.89
  -3   3  13   22.52    3.02
  -3  -3  12    0.77    1.03
  -3   3  12    0.63    1.34
   3  -3 -12   -0.82    1.74
   3   3 -12    0.74    1.42
  -3   3  12    0.30    0.71
  -3   3  12    0.32    0.68
   3   3 -12    2.52    1.79
   3  -3 -12    0.34    0.92
  -3   3  11  166.96   11.02
   3  -3 -11  159.44   12.16
  -3   3  11  172.46    8.42
   3  -3 -11  160.85    8.89
  -3   3  11  164.67    8.60
   3   3 -11  170.40   11.88
   3   3 -11  169.23   12.39
  -3  -3  11  167.61   11.92
  -3  -3  11  168.79   12.06
  -3   3  10   64.30    4.45
   3   3 -10   80.29    7.66
  -3  -3  10   59.33    4.62
  -3  -3  10   64.34    6.91
   3   3 -10   74.18    7.52
  -3  -3  10   68.26    7.04
  -3   3  10   64.05    6.16
   3  -3 -10   68.02    7.23
   3   3 -10   67.84    6.82
   3   3  -9    1.24    1.18
   3   3  -9    1.83    1.42
  -3  -3   9    4.88    1.93
  -3  -3   9    6.60    2.21
  -3   3   9    2.32    1.17
   3  -3  -9    3.15    1.80
   3   3  -9    3.26    1.64
   3   3  -8   21.75    3.57
   3   3  -8   19.28    3.42
  -3  -3   8   19.92    3.55
  -3  -3   8   22.56    3.83
   3  -3  -8   20.22    3.56
  -3   3   8   27.22    3.50
   3   3  -8   16.57    3.02
   3   3  -7   17.52    2.96
   3   3  -7   23.86    3.54
  -3  -3   7   17.94    2.58
  -3   3   7   16.27    2.22
  -3  -3   7   12.05    2.58
  -3  -3   7   22.72    3.60
   3  -3  -7   23.41    3.61
  -3   3   7   10.58    2.05
   3   3  -6   72.94    6.27
  -3  -3   6   91.72    6.27
   3  -3  -6   95.84    6.99
  -3   3   6   88.80    5.76
  -3   3   6   86.29    5.53
  -3  -3   6   94.70    7.11
   3   3  -6   79.26    6.28
  -3  -3   6   89.59    6.89
  -3  -3   6   82.39    5.67
   3   3  -6   84.23    6.21
  -3   3   5   17.69    2.33
  -3  -3   5   20.70    3.22
   3  -3  -5   19.02    2.34
   3   3  -5   15.88    2.45
   3   3  -5   15.74    2.63
   3  -3  -5   19.61    2.96
   3  -3  -5   15.54    2.16
   3   3  -5   14.94    2.32
  -3  -3   5   14.75    2.17
   3   3  -4    0.90    0.64
  -3   3   4    2.16    0.93
  -3   3   4    1.61    0.66
   3   3  -4    3.31    1.26
   3  -3  -4    0.70    0.67
   3  -3  -4    2.94    0.99
   3   3  -4    2.34    0.97
  -3  -3   4    1.53    0.92
   3  -3  -4    1.43    0.75
  -3  -3   3    1.09    0.91
  -3   3   3    1.61    0.92
   3   3  -3    0.67    0.72
  -3   3   3    1.21    0.65
   3  -3  -3    0.96    0.68
  -3  -3   3    0.92    0.58
   3  -3  -3    1.51    0.76
  -3  -3   3    1.18    0.84
   3  -3  -3    1.86    0.84
   3   3  -3    0.26    0.55
   3  -3  -2   14.16    1.83
  -3   3   2   13.65    2.00
   3  -3  -2   17.48    2.36
  -3  -3   2   12.05    1.75
   3   3  -2   14.82    1.96
   3  -3  -2   18.18    2.25
   3  -3  -2   15.35    2.02
   3   3  -1   29.40    3.06
  -3   3   1   26.75    2.82
   3   3  -1   26.22    2.82
   3  -3  -1   27.88    2.98
   3   3  -1   24.63    2.49
   3  -3  -1   30.07    2.95
  -3  -3   1   23.89    2.79
  -3  -3   1   28.12    2.77
   3  -3  -1   31.11    2.95
  -3   3   0    9.07    1.73
  -3   3   0    6.45    1.45
   3   3   0    8.86    1.54
   3  -3   0    8.29    1.60
   3   3   0    6.68    1.26
  -3  -3   0    9.04    1.75
   3  -3   0    5.86    1.36
   3  -3   1   13.19    1.97
   3  -3   1   12.59    2.03
  -3   3  -1   11.30    1.98
  -3   3  -1    9.27    1.60
   3   3   1   10.82    1.54
   3   3   1   11.85    1.54
  -3  -3  -1   10.23    1.84
   3  -3   1   10.57    1.80
  -3   3  -2  351.97   15.00
  -3   3  -2  373.86   15.19
  -3   3  -2  337.02   14.17
   3   3   2  349.53   15.25
   3  -3   2  346.99   14.93
   3  -3   2  353.06   15.16
   3   3   2  344.89   13.22
   3  -3   2  353.39   14.49
  -3  -3  -2  340.39   14.63
  -3   3  -3  780.49   29.19
  -3   3  -3  833.78   29.36
  -3  -3  -3  758.70   29.26
   3   3   3  798.97   29.48
   3  -3   3  814.29   29.60
   3  -3   3  746.41   28.23
   3   3   3  775.39   28.52
   3   3   3  772.12   29.14
   3  -3   3  800.84   28.43
  -3  -3  -3  773.58   28.52
  -3   3  -4    0.74    0.61
  -3   3  -4    0.36    0.48
   3   3   4    3.51    1.39
  -3  -3  -4    0.40    0.76
   3  -3   4   -0.42    0.89
   3  -3   4    0.34    0.73
   3   3   4    0.66    0.83
   3   3   4    0.37    0.79
   3  -3   4    0.28    0.46
  -3   3  -4    0.73    0.85
   3   3   5  691.97   27.43
   3   3   5  672.70   26.87
  -3  -3  -5  710.33   27.92
   3   3   5  715.51   27.98
   3  -3   5  690.87   28.19
   3   3   5  713.23   27.97
   3  -3   5  684.59   27.35
  -3   3  -5  736.88   27.66
  -3   3  -5  707.51   27.50
  -3   3  -5  717.79   27.31
  -3   3  -5  757.71   28.44
  -3  -3  -6  426.71   19.21
   3   3   6  428.60   18.88
  -3  -3  -6  449.05   19.40
   3   3   6  410.08   18.96
   3   3   6  416.27   18.99
   3  -3   6  401.64   18.83
  -3   3  -6  439.09   19.31
  -3   3  -6  432.07   18.73
  -3   3  -6  424.17   19.62
   3  -3   7    9.13    2.29
   3   3   7    6.10    1.94
   3  -3   7    6.54    2.13
  -3  -3  -7    7.72    2.11
   3   3   7   13.66    2.71
  -3  -3  -7    4.50    1.97
   3   3   7    8.81    2.21
  -3  -3  -7    6.59    2.11
  -3  -3  -7    7.05    2.25
  -3   3  -7    3.22    1.33
  -3   3  -7    8.22    2.08
  -3   3  -8  383.90   18.73
  -3   3  -8  415.97   20.09
  -3  -3  -8  397.93   19.17
   3   3   8  374.27   18.45
  -3  -3  -8  405.62   19.86
   3   3   8  390.33   16.12
  -3  -3  -8  388.58   16.39
  -3  -3  -8  397.01   18.76
  -3  -3  -8  374.00   19.56
   3  -3   8  369.61   19.47
   3   3   8  414.40   19.06
   3  -3   8  400.42   19.56
   3   3   9 1020.21   36.08
   3   3   9 1036.29   39.98
  -3   3  -9 1090.09   41.03
  -3   3  -9 1055.87   41.62
  -3  -3  -9 1043.24   41.54
  -3  -3  -9 1046.69   41.63
   3  -3   9  996.28   41.24
   3  -3   9  989.90   40.77
   3   3   9 1065.93   40.18
   3   3   9  995.19   36.60
  -3  -3  -9 1028.90   37.13
   3   3  10    4.12    1.39
  -3  -3 -10    5.73    1.85
  -3  -3 -10    2.28    1.62
  -3   3 -10    3.32    1.79
  -3   3 -10    5.97    2.35
   3   3  10    3.87    1.34
   3   3  10    4.74    1.41
   3  -3  10    3.00    1.89
   3  -3  10   -0.72    0.98
   3   3  10    2.47    1.44
  -3  -3 -10    0.73    1.70
   3   3  10    4.92    1.85
   3   3  11  103.87    6.43
   3  -3  11   83.65    8.44
   3  -3  11   95.47    8.93
   3   3  11   91.08    6.24
  -3  -3 -11   94.85    8.75
   3  -3  11   91.66    6.50
   3  -3  11   83.11    6.21
   3  -3  11   90.01    6.23
  -3  -3 -11   86.59    8.81
   3  -3  11   95.33    6.74
  -3  -3 -11   88.69    6.12
   3  -3  11   83.73    5.80
   3   3  11  104.24    6.48
   3   3  11   86.83    5.84
  -3   3 -11   97.14    8.91
   3   3  11   85.85    7.86
   3   3  11   95.48    6.37
  -3   3 -11   84.84    8.13
  -3   3 -11  100.08    9.76
  -3  -3 -12  205.86   10.66
   3  -3  12  220.33   11.06
  -3  -3 -12  219.26   14.41
   3   3  12  213.37   13.05
  -3   3 -12  211.66   14.13
   3  -3  12  205.67   10.52
   3  -3  12  207.67   10.95
  -3  -3 -12  206.19   10.23
   3   3  12  201.34   10.31
   3   3  12  229.71   10.41
   3   3  12  203.60   10.28
   3  -3  12  209.09   13.97
   3  -3  12  214.50   13.97
  -3  -3 -12  215.88   13.67
  -3   3 -12  212.01   13.48
  -3   3 -12  229.92   15.47
   3  -3  13    6.82    1.75
   3   3  13    5.88    1.40
  -3  -3 -13    7.07    1.70
  -3  -3 -13    5.33    1.64
   3  -3  13    4.33    1.46
  -3  -3 -13    4.78    2.06
   3   3  13    6.26    2.11
  -3  -3 -13    2.84    1.79
   3   3  13    6.04    1.58
   3   3  13    5.58    1.49
   3   3  14   13.76    1.86
  -3  -3 -14   10.23    1.84
   3  -3  14   12.10    1.85
   3  -3  14    9.71    1.89
   3   3  14    9.79    1.70
   3  -3  14   13.09    2.09
  -3  -3 -14    6.97    1.63
  -3  -3 -14   13.23    2.64
   3   3  15    3.87    0.95
  -3  -3 -15    3.04    1.08
  -3  -3 -15    3.73    1.22
  -3  -3 -15    3.00    0.90
  -3  -3 -15    2.87    0.97
   3  -3  15    4.44    1.22
   3   3  15    4.54    1.13
   3  -3  15    3.46    1.17
   3  -3  15    4.89    1.02
  -3  -3 -16    7.48    1.17
   3  -3  16    5.50    1.07
  -3  -3 -16    6.73    0.98
   3  -3  16    7.02    1.19
   3   3  16    6.16    1.10
  -3  -4  18    9.38    1.05
  -3   4  17    1.37    0.60
  -3  -4  17    1.46    0.67
   3  -4 -17    1.14    0.73
   3  -4 -17    1.49    0.63
  -3  -4  17    1.89    0.93
  -3   4  17    0.93    0.55
  -3  -4  16    3.84    1.28
   3  -4 -16    4.78    1.21
   3  -4 -16    5.15    1.23
  -3   4  16    5.32    1.22
   3  -4 -16    4.76    1.14
  -3   4  16    4.24    1.08
  -3  -4  16    3.08    1.18
  -3   4  16    4.54    1.01
  -3  -4  16    2.97    1.00
  -3   4  16    4.83    1.19
  -3  -4  16    3.64    1.34
   3  -4 -15   62.69    5.00
   3  -4 -15   62.59    4.69
  -3   4  15   82.71    5.16
   3  -4 -15   76.85    5.33
   3  -4 -15   64.54    4.77
   3   4 -15   67.03    6.90
  -3   4  15   72.21    4.69
  -3  -4  15   71.65    5.21
  -3  -4  15   75.58    5.35
  -3  -4  15   80.14    5.26
  -3   4  15   73.86    4.96
  -3   4  15   79.12    4.90
   3  -4 -15   64.13    4.42
  -3  -4  15   78.07    5.64
   3  -4 -14   95.43    5.95
  -3   4  14  103.71    6.32
  -3  -4  14  107.84    7.12
  -3   4  14   92.44    5.90
  -3  -4  14   99.56    6.64
  -3   4  14   98.83    5.95
   3   4 -14   88.31    8.47
  -3  -4  14   93.32    6.48
  -3  -4  14  101.60    7.04
   3  -4 -14  102.41    6.71
   3  -4 -14  102.00    6.43
   3  -4 -14   98.98    6.64
  -3   4  14   96.12    6.10
   3  -4 -14   82.20    5.91
  -3  -4  14   86.13    6.27
  -3   4  14  100.23    8.20
  -3  -4  13    5.44    1.66
  -3   4  13    4.62    1.32
  -3   4  13    6.39    1.67
  -3  -4  13    5.47    1.75
  -3  -4  13    1.51    1.14
  -3  -4  13    7.77    2.45
   3  -4 -13    6.54    1.72
   3  -4 -13    2.80    1.34
   3  -4 -13    4.98    1.68
  -3   4  13    4.40    1.41
   3  -4 -13    6.41    2.64
  -3   4  13    3.74    1.78
   3  -4 -13    3.74    1.37
  -3  -4  13    7.67    2.11
   3   4 -13    1.67    1.60
  -3  -4  13    2.42    2.18
   3  -4 -13    3.13    1.45
   3   4 -13    6.61    2.61
  -3  -4  12  392.90   16.74
  -3  -4  12  319.09   16.18
  -3   4  12  364.60   15.33
   3  -4 -12  342.46   15.30
  -3   4  12  346.46   14.68
   3  -4 -12  354.05   15.72
   3  -4 -12  349.28   16.03
   3  -4 -12  360.67   15.84
  -3   4  12  358.67   15.26
   3  -4 -12  375.12   16.30
   3   4 -12  353.57   20.21
   3   4 -12  338.09   19.85
  -3  -4  12  343.85   20.31
  -3  -4  12  391.88   16.68
  -3  -4  12  353.85   16.35
  -3  -4  12  390.25   16.44
   3  -4 -12  354.55   20.08
  -3   4  12  368.42   18.60
  -3   4  11  104.39    6.39
   3  -4 -11  104.95    7.08
   3   4 -11  103.78    9.59
  -3  -4  11   88.57    9.26
   3  -4 -11   93.32    9.18
  -3   4  11   94.93    8.17
  -3   4  11   95.30    5.97
   3  -4 -11   99.66    6.69
  -3  -4  11  101.99    6.53
   3   4 -11   92.56    9.13
  -3   4  10   85.06    5.70
   3  -4 -10   90.55    6.42
   3  -4 -10   92.31    8.81
  -3   4  10   95.75    7.84
  -3  -4  10   96.60    9.16
   3   4 -10   93.69    8.76
   3   4 -10   90.38    8.79
   3  -4 -10  101.17    6.55
  -3   4  10   90.20    5.71
  -3  -4  10   96.37    6.35
   3  -4  -9   13.04    3.21
  -3   4   9   14.31    2.81
   3   4  -9    9.24    2.61
   3   4  -9   11.99    2.94
   3  -4  -9   10.68    2.51
   3  -4  -9    8.40    1.80
  -3  -4   9   10.02    1.97
  -3   4   9   10.64    1.79
   3  -4  -8  165.19   11.16
  -3   4   8  157.75    9.68
  -3  -4   8  171.97   11.68
   3   4  -8  178.47   11.20
   3   4  -8  149.57   10.84
   3  -4  -8  150.75    9.96
  -3   4   8  154.16    7.76
   3  -4  -8  144.68    8.12
  -3  -4   8  163.02    8.52
  -3  -4   7    2.80    1.18
  -3  -4   7    5.52    2.34
   3  -4  -7    5.29    1.65
   3   4  -7    4.15    1.79
  -3   4   7    3.69    1.41
   3  -4  -7    2.81    1.52
  -3  -4   6    3.69    1.46
  -3  -4   6    3.59    1.37
   3  -4  -6    3.97    1.24
  -3  -4   6    6.79    2.09
  -3   4   6    3.48    1.24
   3   4  -6    4.35    1.72
   3  -4  -6    6.08    1.93
   3  -4  -5   14.85    2.48
  -3  -4   5    9.93    2.27
  -3  -4   5   12.48    2.30
   3  -4  -5   10.43    2.00
  -3   4   5   13.34    2.27
  -3  -4   5   10.45    2.61
  -3   4   5   21.30    3.04
   3   4  -5   13.91    2.74
   3  -4  -5    9.62    2.26
   3   4  -5   14.20    2.73
   3  -4  -4   46.70    4.38
  -3  -4   4   42.68    4.69
   3  -4  -4   49.43    4.49
  -3  -4   4   48.24    4.64
  -3   4   4   39.58    4.03
  -3  -4   4   44.47    5.05
  -3   4   4   48.40    4.62
  -3   4   4   53.34    4.24
   3   4  -4   49.40    5.01
   3   4  -4   53.37    5.08
   3  -4  -4   48.88    4.77
  -3  -4   3   78.30    5.43
  -3  -4   3   85.63    6.28
   3  -4  -3   83.97    5.94
  -3   4   3   90.92    6.18
  -3   4   3   86.60    5.77
   3   4  -3   75.93    6.16
   3  -4  -3   78.45    6.07
  -3  -4   2  109.08    7.45
   3   4  -2  110.24    7.55
  -3  -4   2   88.78    6.22
   3  -4  -2  117.52    7.17
  -3   4   2  115.66    7.10
  -3   4   2   93.91    6.72
  -3   4   2  112.69    6.87
   3   4  -2  120.74    7.53
   3  -4  -2  100.53    6.92
   3   4  -2  110.38    7.35
  -3  -4   1  182.06    9.70
  -3  -4   1  176.57   10.23
   3   4  -1  193.90   10.59
  -3   4   1  181.96    9.89
  -3   4   1  204.01   10.09
   3   4  -1  184.88   10.00
  -3   4   1  178.53    9.95
   3  -4  -1  181.09    9.79
  -3  -4   1  195.01   10.31
   3  -4  -1  192.78    9.97
  -3  -4   0  416.66   17.93
  -3  -4   0  413.86   18.21
   3   4   0  431.11   18.54
  -3  -4   0  423.10   18.26
  -3   4   0  428.64   18.08
   3   4   0  440.40   18.06
   3   4   0  428.50   17.19
   3  -4   0  412.92   17.85
  -3  -4  -1  116.88    7.73
  -3  -4  -1  114.57    7.61
   3   4   1  138.74    8.37
   3  -4   1  126.13    7.56
  -3  -4  -1  120.93    7.78
   3  -4   1  120.28    7.55
  -3   4  -1  124.12    7.91
  -3   4  -1  120.33    7.52
   3   4   1  123.92    6.86
   3  -4   1  122.05    7.68
  -3  -4  -2   57.76    5.10
   3   4   2   62.78    5.40
   3  -4   2   53.33    5.00
  -3  -4  -2   56.02    5.02
   3  -4   2   67.81    5.30
  -3   4  -2   64.93    5.26
  -3   4  -2   52.59    5.12
   3  -4   2   59.88    5.23
   3   4   2   67.80    5.67
  -3  -4  -3    2.32    1.22
   3  -4   3    0.37    0.71
   3  -4   3    0.90    0.96
  -3   4  -3    0.45    1.14
  -3   4  -3    0.38    0.51
  -3   4  -3   -0.45    1.65
   3   4   3    0.86    0.92
  -3  -4  -3    0.91    0.87
   3  -4   4   43.26    4.25
   3   4   4   44.59    4.77
  -3  -4  -4   50.87    5.18
   3   4   4   43.94    4.45
   3  -4   4   45.12    4.40
   3  -4   4   42.56    4.90
  -3   4  -4   44.35    4.84
  -3   4  -4   44.46    4.82
  -3  -4  -5  201.36   11.96
   3  -4   5  185.40   10.79
   3   4   5  196.74   11.20
   3  -4   5  200.21   11.96
  -3   4  -5  181.51   11.13
  -3   4  -5  199.40   11.53
  -3   4  -5  169.36   10.72
   3   4   5  165.58   10.64
  -3  -4  -5  189.42   11.31
  -3  -4  -6  524.28   20.76
   3   4   6  508.70   23.24
  -3  -4  -6  533.60   23.91
   3  -4   6  546.23   24.83
   3   4   6  599.36   23.92
   3  -4   6  535.87   23.61
  -3   4  -6  614.25   24.92
  -3   4  -6  573.44   24.16
  -3   4  -6  507.44   23.51
  -3   4  -7  375.15   18.34
  -3   4  -7  364.30   18.46
   3   4   7  375.34   18.34
  -3  -4  -7  367.18   18.41
  -3  -4  -7  391.58   15.82
   3   4   7  347.56   17.84
  -3  -4  -7  362.80   18.25
   3  -4   7  339.87   17.98
  -3  -4  -7  366.30   19.19
  -3  -4  -8   90.57    8.62
   3   4   8   85.39    5.75
   3   4   8   98.24    8.26
  -3  -4  -8   93.07    8.31
  -3  -4  -8   90.95    6.32
   3   4   8  105.05    6.30
  -3  -4  -8  100.27    8.21
   3  -4   8   83.34    7.96
  -3   4  -8   91.85    8.60
  -3  -4  -9    8.27    2.89
  -3  -4  -9   12.10    3.20
  -3   4  -9   16.09    3.40
  -3   4  -9   15.68    3.57
   3   4   9   10.42    2.07
   3   4   9   16.70    2.29
   3   4   9   13.87    3.08
   3   4   9   12.56    2.12
  -3  -4  -9   13.52    2.48
   3  -4   9   13.28    3.21
   3  -4   9   13.30    3.59
   3   4  10  278.86   12.93
   3  -4  10  301.14   13.63
   3  -4  10  306.86   17.20
   3  -4  10  303.81   17.73
   3  -4  10  293.35   13.25
  -3  -4 -10  302.67   13.28
  -3  -4 -10  271.00   16.70
   3  -4  10  267.07   12.98
   3  -4  10  293.67   13.32
   3  -4  10  282.90   12.83
  -3  -4 -10  288.66   13.40
   3  -4  10  309.14   14.11
   3   4  10  287.21   13.13
  -3  -4 -10  287.54   13.32
   3   4  10  286.30   12.87
   3   4  10  269.50   15.71
   3   4  10  282.82   12.98
  -3   4 -10  311.87   16.86
   3   4  11   30.69    3.28
  -3  -4 -11   30.43    4.89
   3  -4  11   22.03    3.03
   3  -4  11   19.09    2.95
   3  -4  11   33.92    5.06
   3  -4  11   24.14    4.75
  -3  -4 -11   29.10    3.11
   3  -4  11   25.00    3.12
   3   4  11   29.00    3.22
  -3  -4 -11   25.69    3.34
   3   4  11   22.83    2.84
  -3  -4 -11   25.62    3.16
   3   4  11   21.40    3.87
  -3  -4 -11   27.30    3.25
   3   4  11   29.71    3.21
  -3   4 -11   29.42    4.47
  -3   4 -11   26.65    4.91
  -3  -4 -12   87.89    6.13
   3   4  12   88.09    5.78
   3  -4  12   87.39    5.93
   3  -4  12   83.52    5.87
  -3  -4 -12   86.63    6.02
   3  -4  12   94.18    6.16
  -3  -4 -12   92.30    8.13
   3  -4  12   83.08    6.11
  -3  -4 -12   84.19    5.59
   3   4  12   75.93    7.23
  -3  -4 -12   86.97    5.93
   3   4  12   81.80    5.46
   3  -4  13   35.36    3.70
   3  -4  13   24.24    2.59
   3  -4  13   26.16    3.16
  -3  -4 -13   23.53    2.54
   3   4  13   25.55    2.71
  -3  -4 -13   27.27    2.90
   3  -4  13   28.05    3.09
  -3  -4 -13   28.26    3.08
  -3  -4 -13   24.33    2.96
  -3  -4 -14   14.03    2.01
   3   4  14   14.99    1.94
   3  -4  14   13.54    1.90
  -3  -4 -14   13.72    1.94
  -3  -4 -14   14.08    1.88
   3   4  14   17.46    1.93
   3  -4  14   13.97    2.24
  -3  -4 -14   16.93    2.18
  -3  -4 -14   14.40    2.54
   3  -4  15   55.58    3.50
  -3  -4 -15   51.29    3.33
   3   4  15   57.29    3.40
   3  -4  15   63.76    3.85
  -3  -4 -15   53.53    3.49
   3   4  16    3.25    0.61
   3  -5 -16    2.57    0.71
  -3  -5  16    3.40    0.95
  -3   5  16    3.32    0.76
   3  -5 -16    2.69    0.87
   3  -5 -16    3.96    0.82
   3  -5 -16    4.70    1.05
  -3   5  16    3.80    0.94
  -3  -5  16    2.06    0.77
   3  -5 -15   42.27    3.48
  -3  -5  15   46.05    3.68
   3  -5 -15   45.78    3.50
   3  -5 -15   51.38    3.73
  -3  -5  15   51.17    3.87
  -3   5  15   55.54    3.77
  -3   5  15   48.49    3.40
   3  -5 -15   49.93    3.48
   3  -5 -15   52.13    3.87
  -3   5  15   52.37    3.63
  -3   5  14  287.35   12.13
   3  -5 -14  292.62   12.77
   3  -5 -14  282.60   12.49
  -3  -5  14  289.80   12.85
  -3  -5  14  290.97   12.83
   3  -5 -14  287.57   12.50
   3  -5 -14  279.72   12.37
  -3  -5  14  277.66   11.70
   3  -5 -14  272.98   12.02
  -3   5  14  298.01   12.14
  -3   5  13   22.49    2.66
   3  -5 -13   20.93    2.72
  -3  -5  13   15.74    2.83
  -3  -5  13   20.31    2.87
   3  -5 -13   18.29    2.60
   3  -5 -13   20.46    2.77
   3  -5 -13   19.69    2.76
  -3   5  13   22.33    2.63
  -3   5  13   20.87    3.48
   3   5 -13   25.70    4.21
  -3  -5  13   21.81    2.99
   3  -5 -13   18.22    2.59
  -3   5  12   15.59    2.12
  -3  -5  12   15.85    2.69
   3  -5 -12   15.02    2.37
  -3   5  12   13.45    2.26
  -3  -5  12   10.15    2.40
  -3  -5  12   11.51    3.35
  -3   5  12   14.83    2.32
  -3  -5  12   13.53    2.28
  -3  -5  12   19.01    3.80
   3  -5 -12   17.41    2.72
   3  -5 -12   16.10    2.47
   3  -5 -12   16.46    2.65
  -3   5  12   18.11    2.47
   3  -5 -12   13.49    2.34
   3   5 -12   19.05    3.83
   3  -5 -12   17.02    3.62
  -3   5  12   14.56    3.12
  -3  -5  12   16.86    2.82
  -3   5  11    0.29    0.73
   3  -5 -11    0.34    0.98
  -3   5  11    0.64    1.06
  -3  -5  11    1.68    1.20
  -3   5  11    1.57    0.99
  -3  -5  11   -0.36    0.76
   3  -5 -11   -0.72    1.09
   3  -5 -11   -0.37    1.41
  -3   5  11    0.60    0.81
   3  -5 -11    1.13    1.13
  -3   5  11   -0.59    0.56
   3  -5 -11   -0.76    1.25
   3   5 -11    2.17    1.38
  -3  -5  11    0.84    1.13
  -3   5  11    1.40    0.84
   3  -5 -11    1.47    0.99
   3   5 -11   -0.82    1.56
  -3   5  10  464.50   18.08
   3  -5 -10  440.73   18.72
  -3  -5  10  426.81   23.47
  -3   5  10  444.68   20.90
   3   5 -10  454.36   22.55
   3  -5 -10  441.60   22.58
   3  -5 -10  432.21   21.27
  -3   5  10  449.40   17.83
   3  -5 -10  447.04   18.72
   3   5 -10  445.43   23.22
   3  -5  -9   24.97    3.12
  -3   5   9   26.37    2.89
  -3   5   9   26.21    3.97
   3  -5  -9   22.00    4.13
   3   5  -9   27.26    4.48
  -3  -5   9   29.18    5.29
   3  -5  -9   27.69    4.29
   3  -5  -9   24.35    3.13
  -3   5   9   27.09    2.92
  -3  -5   9   19.64    2.68
   3   5  -9   30.17    4.89
  -3   5   8    9.88    1.70
   3  -5  -8    5.98    2.11
   3   5  -8    6.68    2.22
  -3  -5   8   10.05    3.04
  -3  -5   8    8.62    2.01
  -3   5   8    7.93    1.59
   3  -5  -8    6.05    2.09
   3   5  -8    5.12    2.22
  -3  -5   8    9.18    1.82
   3  -5  -7   22.76    3.85
   3   5  -7   26.02    4.15
  -3  -5   7   19.03    4.05
  -3   5   7   20.80    2.44
  -3  -5   7   16.38    2.65
   3  -5  -7   23.45    3.92
  -3   5   7   22.61    2.65
  -3  -5   7   20.66    2.68
   3   5  -7   21.29    3.92
   3   5  -7   18.25    3.64
   3  -5  -6    5.04    1.58
   3   5  -6    3.21    1.62
   3   5  -6    6.48    2.14
   3   5  -6    3.60    1.62
   3  -5  -6    5.66    1.95
  -3  -5   6    6.19    2.27
  -3   5   6    7.76    1.84
  -3  -5   6    4.34    1.40
  -3   5   6    7.49    1.51
   3  -5  -6    3.95    1.71
  -3  -5   6    4.06    1.75
   3  -5  -6    5.14    1.39
  -3  -5   6    3.76    1.21
  -3  -5   5   84.83    6.88
   3  -5  -5   88.43    6.75
   3   5  -5   66.41    6.79
   3   5  -5   64.44    6.46
   3  -5  -5   88.22    7.08
  -3   5   5   63.81    5.77
  -3  -5   5   67.76    7.11
  -3  -5   5   66.57    5.11
   3  -5  -5   62.05    6.23
  -3   5   5   67.47    6.24
  -3  -5   5   71.57    5.95
   3  -5  -5   74.93    5.13
  -3  -5   5   67.66    5.01
  -3  -5   5   85.15    7.25
   3   5  -4  312.07   16.81
  -3   5   4  333.59   15.09
   3   5  -4  316.59   16.69
  -3   5   4  364.07   16.64
   3  -5  -4  344.49   16.70
  -3   5   4  324.78   16.08
  -3  -5   4  328.05   15.61
   3   5  -4  324.97   16.94
   3  -5  -4  334.76   16.04
  -3   5   4  330.28   15.68
   3   5  -4  332.76   17.04
  -3  -5   4  323.62   14.94
  -3  -5   4  331.21   16.77
  -3  -5   4  294.78   15.79
   3  -5  -4  351.24   16.13
   3   5  -4  316.70   16.35
   3  -5  -4  324.75   16.00
   3   5  -3    2.87    1.64
   3   5  -3    1.47    1.15
  -3   5   3    0.82    0.78
   3   5  -3    1.10    1.38
   3  -5  -3    0.96    0.79
   3   5  -3   -0.56    1.06
  -3  -5   3    0.91    0.87
   3  -5  -3   -0.51    1.38
  -3   5   3    0.48    0.78
  -3   5   3    0.46    0.75
  -3  -5   3    1.10    1.04
   3   5  -3    0.57    1.08
  -3  -5   3    1.61    1.01
  -3  -5   3    0.51    0.98
   3  -5  -3   -0.47    0.63
   3  -5  -3   -0.46    0.75
  -3   5   2  102.74    7.35
   3   5  -2  112.08    8.27
   3   5  -2  103.25    7.55
   3   5  -2  102.08    8.12
  -3   5   2  108.45    7.71
   3   5  -2   99.03    7.98
  -3   5   2   97.13    7.54
   3  -5  -2  104.09    7.82
  -3  -5   2   99.11    7.56
  -3   5   2   99.30    7.42
   3   5  -2  115.61    8.58
  -3  -5   2  110.08    7.44
  -3  -5   2  105.14    8.12
   3  -5  -2  102.08    7.57
   3  -5  -2  100.39    7.39
  -3   5   1    2.90    1.46
  -3  -5   1    0.48    0.92
   3  -5  -1    1.99    1.25
   3   5  -1    3.18    1.60
  -3   5   1    0.45    0.85
  -3   5   1    1.95    1.31
  -3   5   1    0.45    0.86
   3   5  -1    1.02    1.09
   3   5  -1    3.07    1.38
   3   5  -1    2.74    1.56
  -3  -5   1    2.63    1.32
  -3  -5   1    3.58    1.41
  -3  -5   1    2.04    1.37
   3  -5  -1    1.88    1.10
   3  -5  -1    1.71    1.15
   3  -5   0    9.70    2.31
  -3   5   0   13.06    2.59
   3   5   0   14.71    2.90
  -3   5   0   14.61    2.86
  -3   5   0   13.73    2.69
   3   5   0   13.46    2.71
   3   5   0   13.92    2.43
   3   5   0    8.15    2.22
  -3  -5   0    8.05    2.05
  -3  -5   0   11.82    2.57
   3  -5   0   12.02    2.34
  -3  -5   0   13.23    2.72
  -3  -5  -1  107.43    7.99
   3  -5   1  107.63    7.77
  -3   5  -1  108.74    8.13
   3   5   1  108.96    8.22
   3   5   1   94.84    7.76
  -3  -5  -1  114.01    8.09
  -3  -5  -1  108.30    8.01
   3   5   1   96.91    7.82
   3  -5   1  107.61    7.63
  -3  -5  -2   88.49    7.03
   3  -5   2   87.44    6.92
  -3   5  -2   84.51    7.28
  -3   5  -2   74.17    6.73
  -3   5  -2   84.36    6.90
   3   5   2   73.66    6.78
   3   5   2   81.41    6.95
   3  -5   2   81.30    6.89
  -3  -5  -2   75.85    6.59
   3   5   2   84.17    7.12
   3   5   2   84.04    7.22
   3  -5   3   59.89    5.78
  -3   5  -3   71.95    6.71
  -3   5  -3   64.09    6.28
  -3   5  -3   69.26    6.24
   3   5   3   67.51    6.28
   3  -5   3   60.32    6.19
  -3  -5  -3   60.49    6.19
   3   5   3   71.99    6.59
   3   5   3   75.13    6.77
   3  -5   4   31.65    4.02
  -3   5  -4   36.59    4.91
  -3   5  -4   32.50    4.50
  -3   5  -4   26.62    3.90
  -3  -5  -4   32.52    4.64
   3   5   4   30.28    4.13
   3  -5   4   41.90    5.14
   3   5   4   29.07    4.26
   3   5   4   33.24    4.39
  -3   5  -5  370.61   19.01
  -3   5  -5  379.58   19.12
   3   5   5  391.36   19.17
  -3  -5  -5  392.16   19.29
   3   5   5  365.61   15.61
   3  -5   5  380.80   19.57
  -3  -5  -5  388.76   19.45
  -3   5  -6   20.36    3.79
  -3   5  -6   18.38    3.53
   3   5   6   16.20    3.30
   3  -5   6   21.64    4.21
  -3  -5  -6   24.09    4.23
  -3  -5  -6   17.38    3.51
   3   5   6   17.84    2.47
   3   5   7    0.33    0.88
   3  -5   7   -0.77    1.46
  -3   5  -7    0.68    0.64
  -3   5  -7    1.35    1.29
  -3  -5  -7    1.31    1.25
  -3  -5  -8   21.98    3.90
   3   5   8   21.24    2.85
   3   5   8   18.96    2.65
  -3  -5  -8   22.69    4.49
   3  -5   8   20.89    4.31
  -3   5  -8   23.63    4.10
  -3   5  -8   23.54    4.33
   3  -5   9   59.72    4.65
   3  -5   9   52.72    4.55
   3  -5   9   53.46    4.67
   3   5   9   48.44    4.38
   3  -5   9   56.68    6.54
   3  -5   9   65.09    7.63
   3  -5   9   56.07    5.06
  -3  -5  -9   52.69    4.73
  -3  -5  -9   62.81    5.08
   3   5   9   66.38    5.02
   3   5   9   65.65    4.87
   3  -5   9   59.90    5.15
  -3  -5  -9   46.83    4.50
   3  -5   9   56.82    4.94
  -3  -5  -9   53.86    4.71
  -3   5  -9   57.16    6.49
   3  -5  10   33.84    3.34
   3  -5  10   24.77    3.20
  -3  -5 -10   30.42    3.30
   3  -5  10   34.94    3.69
   3  -5  10   30.10    3.52
   3  -5  10   33.79    3.84
  -3  -5 -10   31.18    3.40
  -3  -5 -10   35.88    3.70
   3   5  10   28.02    3.23
   3   5  10   31.15    3.25
   3   5  10   26.77    3.10
  -3  -5 -10   29.30    3.47
   3   5  10   27.18    4.32
  -3   5 -10   33.17    5.31
  -3  -5 -11   93.19    5.75
   3  -5  11   97.96    6.03
   3   5  11   93.96    5.90
  -3  -5 -11   88.88    5.91
   3  -5  11   87.16    6.39
   3   5  11   86.54    5.75
  -3  -5 -11   89.96    6.12
   3   5  11   95.47    5.86
  -3  -5 -11   89.30    6.13
   3  -5  11   87.77    5.83
   3  -5  11   87.39    5.65
   3  -5  11   89.30    5.90
  -3  -5 -11   95.03    6.24
   3   5  11   85.79    7.59
   3  -5  11   80.19    5.78
  -3  -5 -12   44.24    3.71
   3  -5  12   52.11    4.56
  -3  -5 -12   53.60    4.26
   3   5  12   59.75    4.29
   3   5  12   51.76    3.90
  -3  -5 -12   52.07    4.24
  -3  -5 -12   51.74    3.73
   3  -5  12   51.21    4.16
   3   5  12   49.00    3.96
   3  -5  12   51.30    4.04
  -3  -5 -13  176.73    8.56
   3   5  13  207.13    8.74
  -3  -5 -13  187.53    8.75
  -3  -5 -13  194.78   10.74
  -3  -5 -13  173.38    7.99
   3  -5  13  175.33    8.29
   3   5  13  196.52    8.58
   3   5  13  186.95    8.33
   3   5  14  117.41    5.52
   3   5  14  108.80    5.25
   3  -5  14  104.89    5.17
  -3  -5 -14  120.00    5.64
  -3  -5 -14  117.30    5.58
   3   5  15   40.46    2.34
  -3  -5 -15   47.60    2.51
  -3  -5 -15   44.08    2.40
  -3  -6  15    4.77    1.07
  -3   6  15    5.01    0.92
  -3  -6  15    7.89    1.24
  -3   6  15    3.94    0.94
   3  -6 -15    4.40    0.93
   3  -6 -15    5.93    1.09
   3  -6 -14    2.36    0.88
  -3  -6  14    2.74    0.83
   3  -6 -14    1.51    1.05
  -3   6  14    2.49    0.83
   3  -6 -14    2.41    0.88
   3  -6 -14    2.19    0.94
  -3   6  14    2.16    0.84
  -3  -6  14    2.04    1.10
  -3  -6  14    0.93    0.83
  -3  -6  14    2.02    0.98
  -3   6  13   -0.24    1.02
   3  -6 -13    0.25    0.85
  -3  -6  13    0.71    0.64
   3  -6 -13   -1.61    1.28
   3  -6 -13    0.25    0.72
  -3   6  13    1.31    0.78
   3  -6 -13    0.27    0.86
  -3   6  13    0.23    0.75
  -3  -6  13    0.57    0.93
  -3  -6  13    0.22    0.60
  -3  -6  13    0.59    0.98
  -3  -6  13    0.57    1.15
  -3   6  12    0.53    0.76
  -3  -6  12    0.33    1.09
  -3  -6  12    1.43    0.94
   3  -6 -12    0.93    1.07
  -3   6  12    0.99    0.85
   3  -6 -12    0.29    1.01
  -3  -6  12    0.67    0.90
  -3   6  12   -0.22    0.56
   3  -6 -12    0.31    0.89
   3  -6 -12   -0.87    1.30
  -3   6  12    0.27    0.86
   3  -6 -11   53.22    5.69
  -3   6  11   55.48    4.23
  -3  -6  11   46.95    4.63
  -3  -6  11   53.95    4.58
   3   6 -11   43.72    5.56
  -3   6  11   55.41    4.25
   3  -6 -11   51.18    4.39
  -3   6  11   55.38    4.12
  -3  -6  11   55.95    5.04
  -3   6  11   61.49    4.62
  -3   6  11   58.27    4.49
   3  -6 -11   49.70    4.38
  -3   6  10    3.20    1.18
  -3   6  10    2.55    1.08
   3  -6 -10   -0.34    0.92
  -3   6  10    2.17    1.07
  -3   6  10    4.97    1.42
   3  -6 -10    2.49    1.45
  -3  -6  10    3.51    1.66
  -3  -6  10    3.69    1.36
   3   6 -10    2.06    1.85
   3  -6 -10    3.36    1.20
  -3   6  10    2.80    1.13
   3   6 -10    0.74    1.58
  -3  -6  10    4.12    1.57
  -3  -6  10    0.83    1.37
  -3  -6   9    7.57    1.99
  -3   6   9   13.52    2.17
  -3   6   9   10.44    1.98
  -3  -6   9   11.80    3.60
   3  -6  -9   12.84    2.49
  -3  -6   9   11.64    2.33
  -3  -6   9    8.45    2.09
   3  -6  -9    9.73    1.85
   3  -6  -9    9.58    2.07
   3  -6  -9   13.88    2.28
  -3   6   9    9.30    1.75
  -3  -6   9   11.08    2.37
   3  -6  -9   16.40    3.43
  -3   6   9   13.75    2.14
   3   6  -9    8.99    3.04
   3   6  -9   14.50    3.42
   3   6  -9    9.28    2.74
   3  -6  -8  409.72   17.32
   3   6  -8  394.07   21.39
   3   6  -8  423.47   22.00
   3   6  -8  394.64   20.91
   3  -6  -8  444.25   21.37
  -3  -6   8  376.96   22.15
   3   6  -8  414.50   21.35
   3  -6  -8  430.36   17.89
  -3   6   8  441.38   17.30
   3   6  -7   12.32    3.22
   3  -6  -7   12.11    3.03
   3   6  -7   14.89    3.40
  -3   6   7   13.35    2.19
  -3   6   7   16.46    2.25
  -3  -6   7    7.96    1.89
   3  -6  -7   12.07    2.28
   3   6  -7   17.49    3.69
   3   6  -6   42.79    5.81
   3   6  -6   32.76    5.25
   3  -6  -6   46.02    5.84
   3   6  -6   46.23    5.85
  -3   6   6   42.96    3.81
  -3   6   6   45.24    5.04
  -3   6   6   44.04    3.99
   3  -6  -6   51.08    4.39
  -3  -6   6   46.77    4.47
   3  -6  -6   41.13    4.94
  -3  -6   6   37.89    4.85
   3  -6  -5  252.69   14.08
  -3  -6   5  232.34   10.94
   3   6  -5  256.54   15.59
   3   6  -5  207.16   13.97
   3   6  -5  255.98   15.70
   3   6  -5  251.54   15.22
   3  -6  -5  272.09   14.55
  -3   6   5  272.16   14.75
  -3  -6   5  258.16   13.96
  -3   6   5  261.12   11.69
  -3   6   5  261.88   13.93
   3   6  -5  260.69   15.60
   3  -6  -5  252.39   11.87
  -3  -6   5  262.03   12.38
   3  -6  -4  126.12    9.35
  -3  -6   4  139.17    7.32
   3  -6  -4  134.35    7.41
   3   6  -4  138.28   10.61
   3   6  -4  117.24    9.52
   3   6  -4  130.90   10.59
  -3   6   4  123.42    9.56
   3   6  -4  143.07   10.61
   3  -6  -4  177.82   10.86
  -3  -6   4  132.43    9.44
  -3   6   4  136.03    7.62
  -3   6   4  133.67    9.50
   3   6  -4  123.36   10.25
   3  -6  -4  141.01    7.81
   3  -6  -3   60.57    6.20
   3  -6  -3   58.14    4.46
  -3   6   3   55.79    5.51
   3   6  -3   50.41    6.18
   3   6  -3   49.55    5.83
   3   6  -3   55.72    6.72
  -3   6   3   61.15    6.25
   3   6  -3   54.13    6.34
   3  -6  -3   62.03    6.37
  -3  -6   3   53.55    5.75
  -3   6   3   63.54    6.19
  -3   6   3   57.52    4.56
  -3   6   3   67.38    6.39
  -3  -6   3   59.00    5.75
   3   6  -3   55.47    6.47
  -3  -6   3   55.85    6.49
  -3  -6   3   54.48    4.73
   3  -6  -2   77.48    7.15
   3  -6  -2   73.92    5.27
  -3   6   2   95.86    7.44
   3   6  -2   76.55    7.58
   3   6  -2   72.58    6.99
  -3  -6   2   79.99    7.25
  -3   6   2   78.77    7.11
   3   6  -2   80.37    7.57
  -3   6   2   86.93    7.61
   3  -6  -2   90.93    7.86
  -3   6   2   77.32    6.92
  -3   6   2   89.22    7.51
  -3  -6   2   80.98    5.82
  -3  -6   2   75.27    6.78
   3   6  -2   74.47    7.51
  -3  -6   2   67.44    7.10
   3  -6  -1 1095.15   41.49
   3  -6  -1 1104.15   37.76
  -3  -6   1 1076.14   40.82
  -3  -6   1 1072.09   42.04
   3   6  -1 1109.13   42.66
  -3   6   1 1013.17   40.83
  -3  -6   1 1025.33   41.07
  -3   6   1 1081.34   41.55
   3   6  -1 1085.87   41.87
  -3   6   1 1080.51   41.01
   3  -6  -1 1098.66   42.00
  -3   6   1 1017.60   40.43
   3   6  -1 1017.27   40.51
  -3  -6   1 1060.97   37.99
  -3  -6   0  118.29    9.36
  -3  -6   0  123.35    9.24
   3   6   0  120.73    9.51
  -3   6   0  129.23    9.61
  -3  -6   0  123.32    8.67
  -3   6   0  135.03    9.46
   3   6   0  133.70   10.28
  -3   6   0  126.63    9.44
  -3  -6   0  135.62    7.57
   3  -6   0  117.08    6.75
  -3   6   0  116.98    8.99
  -3   6   0  127.36    9.63
  -3   6  -1   29.51    4.30
   3   6   1   30.76    4.71
  -3   6  -1   25.75    4.24
   3   6   1   22.19    4.02
  -3  -6  -1   22.54    3.91
   3   6   1   30.77    4.46
  -3  -6  -1   32.30    4.27
   3  -6   1   27.48    4.15
   3   6   1   24.52    4.22
  -3  -6  -1   33.28    3.36
   3  -6   1   25.65    2.76
  -3  -6  -1   22.93    3.99
  -3  -6  -1   30.09    4.42
  -3  -6  -2   56.00    6.01
   3   6   2   54.79    4.68
   3   6   2   69.62    7.04
  -3  -6  -2   59.53    6.45
  -3  -6  -2   58.12    6.05
  -3   6  -2   58.14    6.15
   3   6   2   52.18    6.07
   3  -6   2   59.23    6.24
   3   6   2   75.57    7.31
   3  -6   2   62.95    4.47
  -3   6  -2   47.99    5.99
   3   6   3   71.31    7.19
   3   6   3   70.29    5.32
   3  -6   3   60.62    6.43
   3   6   3   68.44    7.02
  -3  -6  -3   72.11    7.16
  -3  -6  -3   76.17    7.36
  -3   6  -3   63.50    6.60
  -3  -6  -3   64.21    6.62
   3   6   3   64.83    6.91
  -3   6  -3   74.59    7.47
  -3   6  -3   75.52    7.33
   3   6   4   45.36    5.76
   3   6   4   39.78    3.94
   3  -6   4   45.18    5.27
   3   6   4   44.69    5.56
  -3  -6  -4   50.80    6.08
   3  -6   4   37.71    5.30
  -3   6  -4   47.42    6.00
  -3   6  -4   41.66    5.55
  -3   6  -4   48.24    5.59
  -3  -6  -4   39.42    5.24
  -3  -6  -4   39.17    5.32
   3   6   4   31.93    4.76
   3   6   5    0.67    0.91
   3   6   5    0.68    1.30
   3  -6   5   -0.73    1.56
  -3   6  -5    1.91    1.35
  -3  -6  -5    2.07    1.47
  -3   6  -5    2.14    1.52
  -3   6  -5    1.41    1.34
  -3  -6  -5    0.65    0.62
  -3  -6  -5    2.07    1.61
   3  -6   6   51.31    4.56
   3  -6   6   55.63    4.61
  -3  -6  -6   57.12    6.25
  -3  -6  -6   67.52    7.40
  -3  -6  -6   58.16    6.64
   3   6   6   56.97    4.78
   3   6   6   66.72    7.00
   3   6   6   62.21    4.97
   3  -6   6   60.29    7.10
  -3  -6  -6   56.27    4.86
   3  -6   6   66.89    5.43
  -3   6  -6   57.08    6.63
  -3   6  -6   56.02    6.70
   3   6   7   50.91    4.39
   3  -6   7   46.71    3.77
   3  -6   7   53.19    6.78
   3  -6   7   48.51    4.75
  -3  -6  -7   50.70    4.51
  -3  -6  -7   47.27    4.23
   3   6   7   44.11    3.89
   3  -6   7   44.44    4.18
  -3  -6  -7   48.28    6.12
  -3  -6  -7   40.91    4.09
   3  -6   7   43.89    4.40
   3  -6   7   45.13    4.51
   3   6   7   47.89    4.31
   3   6   7   47.12    5.87
  -3   6  -7   44.39    5.83
  -3   6  -7   40.03    5.54
  -3  -6  -7   44.57    4.01
  -3  -6  -7   42.54    5.67
  -3  -6  -8    1.71    1.17
   3  -6   8    3.02    1.39
   3  -6   8    0.79    1.69
  -3  -6  -8    0.66    0.99
   3   6   8    2.48    1.11
   3   6   8    0.32    1.01
   3  -6   8    0.97    0.97
   3  -6   8    0.87    0.87
  -3  -6  -8    1.90    1.35
   3   6   8    0.64    0.81
  -3  -6  -8    0.34    0.87
  -3  -6  -8    0.62    0.93
   3   6   8   -0.65    1.24
  -3  -6  -8    0.63    0.95
   3  -6   8    0.40    1.00
  -3   6  -8    1.34    1.42
   3   6   9    4.53    1.25
  -3  -6  -9    3.17    1.25
  -3  -6  -9    2.75    1.73
   3   6   9    2.42    1.29
   3  -6   9    1.47    1.16
   3  -6   9    2.85    1.09
   3  -6   9    3.33    1.55
   3  -6   9    0.54    1.82
   3  -6   9    1.39    1.63
  -3  -6  -9    3.86    1.30
   3   6   9    5.16    1.50
  -3  -6  -9    5.41    1.46
   3   6   9    3.86    1.39
   3   6   9    1.86    1.56
  -3  -6  -9    4.90    1.52
  -3  -6  -9    3.47    1.31
   3  -6   9    3.51    1.38
   3  -6  10    3.00    1.35
   3  -6  10    3.30    1.24
   3  -6  10    0.24    1.72
  -3  -6 -10    4.99    2.06
  -3  -6 -10    2.48    1.09
   3  -6  10    6.48    1.61
   3  -6  10    4.52    1.44
   3  -6  10    2.56    1.62
  -3  -6 -10    4.16    1.27
  -3  -6 -10    4.01    1.28
   3   6  10    3.58    1.26
   3   6  10    4.31    1.26
   3   6  10    3.84    1.33
  -3  -6 -10    2.84    1.12
  -3  -6 -10    5.26    1.55
   3   6  10    3.27    1.04
  -3  -6 -11  202.45    9.28
   3  -6  11  212.40    9.93
  -3  -6 -11  201.11    9.28
   3   6  11  210.42    9.39
   3   6  11  198.14    9.17
   3   6  11  203.10    9.30
  -3  -6 -11  203.21    9.37
  -3  -6 -11  200.03    9.08
  -3  -6 -11  195.14   11.84
   3  -6  11  190.67    9.25
   3  -6  11  196.86    8.86
  -3  -6 -11  202.49    9.45
   3  -6  12    1.37    1.52
   3   6  12   -0.19    0.62
  -3  -6 -12   -0.16    0.58
  -3  -6 -12    0.60    0.57
  -3  -6 -12   -0.21    0.76
   3   6  12    0.19    0.76
  -3  -6 -12    0.36    0.67
  -3  -6 -12   -0.19    0.73
   3   6  12    0.78    0.64
  -3  -6 -12   -0.84    0.80
  -3  -6 -13   58.68    3.52
   3   6  13   67.03    3.64
  -3  -6 -13   56.52    3.31
   3  -6  13   71.51    4.05
  -3  -6 -13   57.42    3.22
   3   6  14   20.29    1.44
   3  -7 -14    0.12    0.44
  -3   7  14    1.07    0.48
  -3  -7  14    0.54    0.55
  -3  -7  14    0.27    0.34
  -3  -7  13   -0.50    0.63
  -3   7  13    0.46    0.55
   3  -7 -13    1.05    0.76
  -3   7  13    1.32    0.82
  -3  -7  13    0.20    0.72
  -3  -7  13    0.14    0.51
  -3  -7  12   31.68    2.88
   3  -7 -12   30.47    2.88
  -3   7  12   32.67    2.84
   3  -7 -12   30.19    2.87
  -3   7  12   30.74    2.72
  -3  -7  12   30.90    2.81
  -3  -7  12   29.67    3.01
  -3  -7  11   57.90    4.60
  -3   7  11   55.82    3.89
  -3  -7  11   54.39    4.26
  -3   7  11   61.79    4.28
  -3   7  11   56.83    4.14
   3  -7 -11   57.25    4.37
  -3   7  11   53.28    3.76
   3  -7 -11   53.87    4.32
  -3  -7  10   93.95    6.28
  -3  -7  10   94.78    6.14
   3  -7 -10   93.00    5.44
  -3   7  10   88.57    5.44
  -3   7  10   81.74    5.44
   3  -7 -10   80.59    5.77
  -3   7  10   88.96    5.40
   3  -7 -10   93.55    6.04
   3  -7  -9   90.06    6.13
  -3  -7   9   91.14    6.42
  -3   7   9  102.31    5.95
   3  -7  -9   94.04    6.23
  -3   7   9   92.15    5.78
  -3  -7   9   83.93    5.13
  -3   7   9   90.65    5.79
   3  -7  -9   84.76    5.93
  -3   7   9   88.94    5.81
  -3  -7   9   87.74    6.20
   3  -7  -9   97.20    5.85
   3   7  -9   76.10    7.44
   3  -7  -8   35.98    3.59
  -3  -7   8   36.85    4.03
   3  -7  -8   43.42    4.14
   3   7  -8   36.82    5.36
  -3   7   8   44.83    3.91
   3  -7  -8   50.81    4.39
  -3   7   8   45.46    3.99
  -3   7   8   39.97    3.73
   3  -7  -8   41.19    4.05
  -3  -7   8   41.09    3.46
  -3   7   8   49.80    4.17
  -3  -7   8   35.43    4.01
   3   7  -8   41.30    5.42
  -3   7   7    9.97    1.88
  -3   7   7   13.14    2.00
  -3  -7   7   14.41    2.51
   3  -7  -7   13.05    2.19
   3   7  -7    9.98    2.94
   3  -7  -7    8.73    1.91
  -3   7   7   10.08    1.93
   3  -7  -7   10.50    2.09
  -3   7   7    8.81    1.90
  -3  -7   7   10.97    1.82
   3   7  -7    7.72    2.52
  -3  -7   7   13.22    2.39
   3  -7  -6    3.40    1.41
  -3   7   6    3.08    1.34
  -3  -7   6    2.52    1.00
  -3  -7   6    2.36    1.38
  -3  -7   6    0.79    0.76
  -3   7   6    4.14    1.29
  -3  -7   6    5.12    1.68
   3  -7  -6    4.30    1.37
  -3   7   6    3.94    1.32
  -3   7   6    1.94    1.23
   3   7  -6    2.36    1.68
  -3  -7   6    2.30    1.36
   3   7  -6    2.91    1.83
   3  -7  -5  213.45   10.63
  -3   7   5  199.82   10.16
  -3  -7   5  215.53   12.83
   3   7  -5  197.87   13.98
  -3  -7   5  200.90    9.77
  -3  -7   5  211.95   10.17
   3  -7  -5  207.33   10.53
  -3  -7   5  214.87   11.12
   3   7  -5  197.43   13.69
  -3  -7   5  220.03   10.13
  -3  -7   5  223.42   11.14
   3  -7  -5  210.46   12.98
  -3  -7   5  195.76   12.79
  -3   7   5  217.94   12.66
  -3   7   5  214.51   10.43
  -3  -7   4  271.41   12.16
  -3  -7   4  251.99   11.56
  -3  -7   4  277.33   13.01
   3  -7  -4  272.68   12.58
   3  -7  -4  287.37   15.66
  -3  -7   4  249.09   14.97
  -3  -7   4  256.91   11.91
   3   7  -4  235.73   14.83
   3   7  -4  233.96   15.72
  -3   7   4  260.84   12.33
   3  -7  -4  277.69   12.48
  -3   7   4  272.59   12.19
  -3   7   4  279.04   15.12
  -3   7   4  265.47   15.44
  -3  -7   4  264.71   14.99
   3   7  -4  254.88   15.94
  -3  -7   3  197.19    9.70
  -3   7   3  189.64    9.82
  -3  -7   3  184.37   12.17
   3  -7  -3  199.86   12.82
  -3  -7   3  178.34   12.27
  -3   7   3  187.34   12.15
   3   7  -3  206.71   13.67
   3   7  -3  166.29   11.83
   3   7  -3  200.48   13.70
   3   7  -2    7.99    2.28
  -3   7   2    8.06    2.34
  -3   7   2    9.03    1.88
  -3   7   2    8.08    2.66
  -3  -7   2    6.56    2.27
   3   7  -2   12.25    3.19
  -3   7   2    6.29    2.26
   3  -7  -2   11.56    3.05
  -3   7   2   12.80    3.00
  -3  -7   2   13.22    2.93
  -3  -7   2    9.25    1.84
   3   7  -1    8.26    1.89
  -3   7   1    7.30    2.47
   3   7  -1    5.36    2.43
  -3   7   1    9.14    2.57
  -3  -7   1   10.63    2.74
  -3  -7   1    8.47    1.77
   3  -7  -1    6.74    1.57
   3  -7  -1    7.54    2.54
  -3  -7   1   10.13    2.81
  -3  -7   1    5.38    2.23
  -3   7   1    5.53    2.12
  -3   7   1   10.76    2.80
   3   7   0  106.03    6.92
  -3   7   0   96.61    8.43
   3   7   0   90.40    8.88
  -3  -7   0  104.21    8.87
  -3  -7   0  103.01    8.72
  -3   7   0  110.49    9.15
   3   7   0  113.90    9.81
   3  -7   0  101.27    6.25
  -3   7  -1  332.98   18.09
   3   7   1  330.29   18.64
  -3  -7  -1  370.85   18.63
   3   7   1  337.87   15.13
   3   7   1  349.22   15.37
   3  -7   1  386.03   19.07
  -3  -7  -1  320.35   17.76
  -3  -7  -1  327.67   18.18
  -3  -7  -1  348.30   17.46
  -3   7  -1  331.76   17.99
   3   7   1  339.03   18.95
  -3   7  -1  308.77   17.51
   3  -7   2  181.18   12.10
  -3  -7  -2  175.29   11.71
   3   7   2  164.63    9.26
   3  -7   2  162.34    8.62
   3   7   2  175.93   12.45
  -3  -7  -2  180.55    9.39
  -3  -7  -2  166.27    8.89
  -3  -7  -2  158.65   11.72
  -3   7  -2  170.01   11.73
   3   7   2  161.42   10.97
  -3  -7  -2  177.70   11.62
   3   7   2  170.66   12.12
   3  -7   2  167.25    8.93
   3  -7   2  166.91    8.76
  -3  -7  -2  181.56    9.29
  -3   7  -2  135.20   10.87
  -3  -7  -2  167.13    8.87
   3   7   2  178.71    9.42
   3   7   2  179.52    9.59
   3   7   2  153.13   11.80
  -3  -7  -2  175.96   12.05
  -3   7  -2  161.24   11.60
  -3  -7  -3    2.97    1.26
   3  -7   3    4.29    1.44
   3   7   3    5.18    1.40
   3   7   3    3.54    1.78
  -3   7  -3    1.92    1.49
  -3  -7  -3    3.47    1.75
  -3  -7  -3    5.08    2.01
   3   7   3    0.69    1.32
  -3  -7  -3    4.12    1.26
   3  -7   3    4.57    1.97
  -3  -7  -3    0.62    1.02
  -3   7  -3    2.00    1.27
   3  -7   3    2.26    1.15
   3  -7   3    4.30    1.28
  -3  -7  -3    3.00    1.31
  -3  -7  -3    4.17    1.99
   3   7   3    3.42    1.26
  -3  -7  -3    6.40    1.61
   3   7   3    6.09    1.67
   3   7   3    4.29    1.93
  -3  -7  -3    3.45    1.47
   3  -7   3    4.13    1.29
   3   7   3    4.88    1.49
   3  -7   4    1.16    0.78
   3   7   4    1.70    1.12
  -3   7  -4    1.97    1.66
  -3  -7  -4    3.03    1.43
   3  -7   4    1.84    1.05
  -3   7  -4    0.62    1.31
  -3  -7  -4    2.04    1.59
  -3  -7  -4    1.31    1.53
   3  -7   4    3.09    1.44
   3  -7   4    1.61    1.19
  -3  -7  -4    0.65    1.02
   3  -7   4    1.55    1.07
  -3  -7  -4    0.70    1.15
  -3  -7  -4    0.66    0.94
   3   7   4    1.68    1.01
   3   7   4    1.05    1.11
   3   7   4    0.70    1.16
   3  -7   4    1.63    1.34
  -3   7  -4    0.70    0.94
   3  -7   5    6.70    1.82
  -3  -7  -5    4.74    1.72
  -3   7  -5    8.29    2.51
   3   7   5    9.69    1.87
  -3  -7  -5    5.20    2.07
  -3  -7  -5    8.02    2.63
   3   7   5   12.87    2.28
   3  -7   5    7.24    1.63
   3  -7   5    8.87    1.82
  -3  -7  -5    8.90    1.79
   3  -7   5    9.59    1.85
  -3  -7  -5    8.92    2.62
  -3  -7  -5    5.93    1.68
   3   7   5    7.16    1.71
   3   7   5    4.07    1.50
   3  -7   5   11.34    2.39
  -3   7  -5    6.99    2.41
   3   7   5    8.86    2.61
   3  -7   6    7.54    1.70
  -3  -7  -6    9.29    1.80
   3  -7   6    8.26    1.80
   3   7   6   10.01    1.79
  -3  -7  -6   11.44    2.76
  -3  -7  -6    8.65    2.55
   3  -7   6   11.01    2.23
   3  -7   6   11.06    2.27
  -3  -7  -6    7.24    2.44
  -3  -7  -6   12.02    2.16
   3   7   6   11.52    2.05
   3  -7   6   11.64    1.88
   3   7   6   10.09    1.94
   3   7   6    9.81    2.80
  -3  -7  -6    5.89    1.49
   3   7   6    9.08    1.85
  -3  -7  -7    0.61    0.82
   3   7   7    1.17    0.92
   3   7   7    0.90    0.85
  -3  -7  -7    1.58    1.28
   3  -7   7    1.05    1.00
   3   7   7   -0.30    0.84
   3  -7   7    0.69    0.81
  -3  -7  -7    1.84    0.97
   3   7   7    2.68    1.05
  -3  -7  -7    2.58    1.62
   3   7   7   -0.62    1.02
   3  -7   7    2.28    1.09
   3  -7   7    1.15    0.87
   3   7   7    1.44    0.97
  -3  -7  -8   20.08    2.43
   3   7   8   20.67    2.39
  -3  -7  -8   22.96    3.92
   3  -7   8   21.61    2.67
   3   7   8   21.13    2.57
  -3  -7  -8   21.28    2.66
  -3  -7  -8   27.78    3.00
   3   7   8   21.88    2.67
  -3  -7  -9   75.25    4.96
  -3  -7  -9   73.26    4.75
   3   7   9   82.33    4.71
   3   7   9   81.37    5.01
   3  -7   9   70.69    4.76
   3  -7   9   76.94    4.82
   3   7   9   72.26    4.77
   3  -7   9   73.06    5.17
  -3  -7  -9   81.06    5.12
  -3  -7 -10  142.73    6.91
  -3  -7 -10  137.26    6.66
   3   7  10  132.13    6.21
  -3  -7 -10  138.64    9.03
   3  -7  10  138.16    6.63
   3  -7  10  124.63    6.55
  -3  -7 -10  141.66    6.82
   3   7  10  142.73    6.78
   3   7  10  143.22    6.83
   3   7  11    8.90    1.33
   3   7  11   10.25    1.40
  -3  -7 -11   10.08    1.38
   3   7  11   11.84    1.46
  -3  -7 -11    9.88    1.45
  -3  -7 -11   10.15    1.39
  -3  -7 -12   12.66    1.27
   3   7  12   13.98    1.38
  -3  -7 -12   15.03    1.34
   3  -8 -12   64.48    3.42
  -3  -8  12   67.69    3.62
  -3   8  12   67.90    3.47
  -3   8  12   77.38    3.65
   3  -8 -12   74.22    3.72
  -3  -8  12   68.96    3.70
  -3   8  11   15.84    1.68
  -3   8  11   13.13    1.58
   3  -8 -11   13.07    1.67
  -3  -8  11   15.24    1.84
  -3  -8  11   15.93    1.78
  -3  -8  11   15.73    1.84
  -3  -8  10    1.73    0.92
  -3   8  10    1.65    0.76
  -3  -8  10    3.19    1.13
   3  -8 -10    1.00    0.70
  -3  -8  10    2.22    0.92
   3  -8 -10    2.46    1.03
  -3   8  10    2.21    0.88
  -3   8   9   15.78    2.04
  -3   8   9   21.07    2.28
   3  -8  -9   15.02    2.08
  -3   8   9   18.21    2.00
  -3  -8   9   15.14    1.68
  -3  -8   9   16.70    2.34
   3  -8  -9   18.27    2.09
  -3  -8   9   16.20    2.25
  -3   8   9   17.78    2.06
  -3   8   8  132.30    6.75
  -3   8   8  126.20    6.80
   3  -8  -8  119.37    6.81
   3   8  -8  130.30    9.07
  -3  -8   8  129.30    7.21
  -3   8   8  141.12    6.96
  -3  -8   8  116.75    6.13
  -3  -8   8  126.63    7.31
   3  -8  -8  130.08    6.85
  -3   8   8  125.77    6.70
  -3  -8   7   48.65    4.36
   3  -8  -7   59.36    4.39
  -3  -8   7   53.07    3.72
  -3  -8   7   57.59    4.47
  -3   8   7   53.03    3.84
   3  -8  -7   53.16    4.22
  -3   8   7   49.86    3.96
   3   8  -7   47.21    5.54
  -3   8   7   56.85    4.28
  -3   8   7   54.01    4.15
  -3  -8   7   51.26    3.75
  -3   8   7   51.46    4.05
  -3  -8   6  231.25   11.35
   3  -8  -6  249.28   11.09
   3  -8  -6  219.92   10.39
  -3   8   6  225.89   10.39
  -3  -8   6  220.70   10.16
  -3   8   6  229.53   10.51
   3  -8  -6  247.05   10.99
   3   8  -6  199.86   13.21
  -3  -8   6  234.05   10.27
  -3   8   6  247.70   10.87
  -3   8   6  235.50   10.78
   3  -8  -5   13.79    2.28
   3  -8  -5   11.39    1.88
  -3  -8   5   12.96    1.96
  -3   8   5   16.00    2.26
   3   8  -5    9.96    2.70
  -3   8   5    8.77    1.74
   3  -8  -5   10.20    1.90
  -3   8   5   12.15    2.06
  -3  -8   5    9.37    1.54
   3  -8  -5   12.88    1.85
  -3  -8   5   14.51    2.37
  -3  -8   5   12.86    2.01
  -3  -8   4  210.71    9.97
  -3   8   4  209.93   10.24
  -3  -8   4  234.99   13.37
   3   8  -4  198.74   13.48
  -3   8   4  212.97   10.11
   3  -8  -4  227.99   10.56
  -3  -8   4  211.21   10.80
   3  -8  -4  225.32   10.83
   3  -8  -4  209.04   10.10
  -3  -8   4  220.90   10.29
  -3  -8   4  222.91   10.41
   3  -8  -4  213.64    9.80
  -3   8   4  242.92   10.83
   3   8  -4  212.35   13.78
  -3   8   4  223.26   10.62
  -3   8   3   71.21    5.24
   3   8  -3   72.68    7.64
  -3   8   3   78.06    5.44
   3  -8  -3   69.80    4.80
   3  -8  -3   70.82    5.14
  -3   8   3   74.38    5.03
  -3   8   3   69.85    6.99
  -3  -8   3   82.91    7.43
   3   8  -3   66.20    7.17
  -3  -8   3   69.65    5.10
  -3  -8   3   64.54    4.74
  -3  -8   3   79.05    5.66
   3  -8  -3   74.88    5.58
   3  -8  -3   77.53    5.13
  -3  -8   3   79.24    5.35
   3   8  -3   69.32    7.14
   3  -8  -3   68.06    4.87
  -3  -8   3   67.34    5.06
  -3  -8   2    4.32    1.32
   3  -8  -2    6.50    1.53
   3   8  -2    4.33    2.17
  -3  -8   2    5.12    2.12
  -3   8   2    6.38    2.20
  -3   8   2    7.86    2.38
  -3   8   2    6.28    1.64
   3   8  -2    3.61    1.95
   3  -8  -2    4.33    1.22
   3  -8  -2    6.02    2.30
   3  -8  -2    6.01    1.36
  -3  -8   2    3.12    1.20
   3   8  -2    4.06    1.83
  -3  -8   1    1.31    1.40
   3   8  -1    0.64    1.22
  -3   8   1   -0.64    1.36
  -3   8   1    0.62    1.18
   3   8  -1    1.44    1.68
  -3   8   1   -0.31    0.99
   3  -8  -1    0.55    0.65
  -3  -8   1    0.63    0.85
   3   8  -1    0.35    1.04
  -3  -8   1   -0.31    0.94
  -3  -8   1   -0.66    0.89
   3  -8  -1    0.68    1.11
   3   8  -1   -0.68    1.58
  -3  -8   1    0.32    0.86
   3  -8  -1   -0.52    0.83
   3  -8  -1    0.28    0.84
   3  -8   0  170.90    8.60
   3  -8   0  156.63    8.28
  -3   8   0  165.17   11.38
  -3  -8   0  157.83    8.26
   3   8   0  178.21    9.00
   3   8   0  178.36    9.32
  -3  -8   0  175.91    8.96
   3  -8   0  163.31   11.66
  -3  -8   0  165.58   11.59
   3   8   0  184.52   12.50
  -3   8   0  166.11    8.77
  -3   8   0  179.28   11.79
   3   8   0  174.07   11.54
   3   8   0  169.35   12.00
   3   8   0  169.73   11.84
   3  -8   0  152.51    8.31
   3   8   0  161.77    8.87
  -3  -8  -1   18.17    2.51
   3  -8   1   14.91    2.18
   3  -8   1   17.15    2.37
  -3  -8  -1   17.54    2.53
  -3  -8  -1   20.48    3.69
  -3  -8  -1   17.26    2.31
   3   8   1   12.99    2.15
   3   8   1   12.18    2.26
  -3  -8  -1   13.35    2.27
  -3   8  -1   15.77    2.34
   3   8   1   17.33    3.62
   3   8   1   20.44    2.72
   3  -8   1   14.92    2.22
   3   8   1   22.17    4.20
  -3  -8  -1   20.61    3.72
   3   8   1   17.50    3.27
  -3   8  -1   12.39    2.99
  -3   8  -2  178.44   11.71
   3   8   2  163.82   11.86
  -3  -8  -2  180.62   12.19
   3   8   2  182.10   12.30
   3  -8   2  188.01    9.14
  -3  -8  -2  182.44    9.37
   3  -8   2  203.90    9.35
  -3  -8  -2  180.58    9.13
  -3  -8  -2  178.92    8.99
   3   8   2  174.41    9.09
  -3  -8  -2  177.59    9.29
   3   8   2  203.77    9.88
   3  -8   2  193.76    9.22
   3   8   2  186.43    9.41
   3   8   2  172.54    8.92
  -3   8  -2  171.72    8.93
  -3  -8  -2  188.85   12.24
   3  -8   3   26.69    2.97
  -3  -8  -3   24.34    2.80
  -3   8  -3   19.15    2.38
   3   8   3   22.65    2.55
  -3  -8  -3   15.81    3.30
  -3   8  -3   15.28    3.16
  -3  -8  -3   19.24    2.53
   3  -8   3   22.67    2.70
  -3  -8  -3   20.05    2.63
   3  -8   3   21.12    2.57
  -3  -8  -3   21.69    2.70
   3   8   3   19.83    2.54
   3   8   3   20.28    2.72
  -3  -8  -3   21.46    2.58
   3  -8   3   21.65    2.61
   3   8   3   18.23    2.57
   3   8   3   20.73    3.74
   3   8   4  212.24   10.21
  -3   8  -4  207.80   12.30
  -3  -8  -4  202.89   12.85
  -3  -8  -4  219.10   10.20
   3   8   4  218.07   10.12
   3   8   4  217.54   10.47
  -3  -8  -4  230.65   10.39
   3  -8   4  213.30    9.86
   3   8   4  213.57   10.19
   3  -8   4  216.10    9.98
  -3  -8  -4  213.73   10.16
   3  -8   4  206.81   10.00
  -3  -8  -4  212.14   13.13
   3  -8   4  224.50   10.55
  -3  -8  -4  219.44   10.35
  -3  -8  -5   10.77    1.89
   3   8   5    9.52    1.71
  -3  -8  -5    8.61    1.74
   3  -8   5    8.66    1.85
  -3  -8  -5    9.18    1.71
   3  -8   5   10.08    1.70
   3   8   5   10.64    1.86
  -3  -8  -5    8.83    1.74
   3  -8   5   12.16    1.86
   3  -8   5    8.74    1.76
   3   8   5   12.19    1.84
  -3  -8  -5    9.22    2.44
  -3  -8  -5   11.45    2.66
  -3  -8  -5    7.56    2.30
   3   8   5   14.60    2.10
   3   8   6    4.33    1.18
  -3  -8  -6    6.07    1.51
   3   8   6    7.83    1.66
   3  -8   6    3.96    1.38
  -3  -8  -6    3.91    1.30
   3   8   6    7.09    1.40
   3  -8   6    6.12    1.26
   3   8   6    6.97    1.49
  -3  -8  -6    3.33    1.58
  -3  -8  -6    5.15    1.84
   3  -8   6    6.67    1.41
  -3  -8  -6    5.84    1.26
   3   8   6    7.18    1.37
   3  -8   6    5.09    1.24
  -3  -8  -6    5.03    1.21
   3   8   7   39.34    3.06
  -3  -8  -7   36.41    4.32
   3   8   7   37.59    2.98
   3   8   7   33.27    3.00
   3  -8   7   36.06    2.64
   3   8   7   37.01    3.05
   3   8   7   31.59    2.61
   3  -8   7   35.31    2.96
   3  -8   7   33.38    2.97
  -3  -8  -8    2.64    0.97
   3   8   8    1.69    0.74
  -3  -8  -8    1.39    0.73
   3   8   8    2.26    0.79
   3   8   8    1.35    0.74
   3   8   8    1.60    0.79
   3  -8   8    0.64    0.89
   3  -8   9   33.12    2.46
   3   8   9   36.11    2.34
   3   8   9   37.19    2.49
   3   8   9   35.14    2.62
   3   8   9   33.23    2.46
  -3  -8  -9   38.10    2.73
   3   8  10   86.74    3.95
  -3  -8 -10   88.40    4.18
  -3   9   9    9.81    1.19
  -3  -9   9   10.64    1.24
  -3   9   9    8.44    1.07
  -3   9   8   20.49    1.83
  -3  -9   8   22.37    1.99
  -3   9   8   19.75    1.78
  -3   9   8   21.20    1.88
  -3  -9   8   19.64    1.56
   3  -9  -8   19.80    1.70
  -3   9   7    2.31    0.88
  -3  -9   7    2.04    0.76
  -3   9   7    1.93    0.77
  -3  -9   7    1.01    0.82
  -3   9   7    1.47    0.75
  -3  -9   7    1.32    0.63
   3  -9  -7    1.53    0.64
  -3  -9   6    2.06    0.77
  -3   9   6    1.07    0.70
   3  -9  -6    1.68    0.65
  -3  -9   6    2.00    1.01
   3  -9  -6    0.77    0.55
   3   9  -6    1.02    0.71
  -3  -9   6    0.72    0.59
  -3   9   6    0.76    0.76
  -3   9   6    0.65    0.69
  -3   9   6    2.26    0.86
  -3  -9   6    1.20    0.67
   3   9  -5  140.67    9.23
  -3   9   5  160.77    7.26
   3  -9  -5  153.32    7.01
  -3  -9   5  165.01    7.81
   3  -9  -5  166.42    7.08
   3   9  -5  137.15    7.06
  -3  -9   5  168.45    7.35
   3  -9  -5  153.36    6.84
  -3  -9   5  152.48    6.58
  -3   9   5  158.37    7.09
  -3   9   5  153.04    7.26
  -3  -9   5  165.13    7.24
  -3   9   5  154.39    7.41
  -3  -9   4   23.56    2.13
   3  -9  -4   30.45    2.52
   3  -9  -4   31.07    2.63
   3  -9  -4   28.65    2.43
   3   9  -4   24.07    2.49
  -3   9   4   29.41    2.63
  -3  -9   4   24.29    2.39
  -3   9   4   26.91    2.39
   3   9  -4   22.43    3.47
  -3   9   4   26.04    2.54
  -3  -9   4   30.96    2.75
   3   9  -3    1.36    0.78
  -3   9   3    1.18    0.73
  -3  -9   3    2.03    0.89
   3   9  -3    2.05    1.38
  -3   9   3    2.31    0.79
   3   9  -3    0.50    1.36
  -3   9   3    1.83    0.84
  -3   9   3    0.46    0.69
  -3  -9   3    1.58    0.85
   3  -9  -3    1.57    0.77
  -3  -9   3    2.72    0.99
   3  -9  -2   65.27    3.94
  -3  -9   2   63.81    4.13
  -3   9   2   57.22    3.93
   3   9  -2   57.49    5.84
  -3   9   2   60.55    4.20
   3  -9  -2   58.56    3.99
   3   9  -2   58.09    4.24
  -3  -9   2   67.75    4.47
  -3   9   2   64.48    4.38
   3   9  -2   52.00    5.61
   3   9  -1    6.83    2.08
  -3   9   1    7.79    1.47
  -3  -9   1    7.73    1.59
   3  -9  -1   12.00    1.76
   3   9  -1   10.11    2.49
  -3  -9   1    8.72    2.20
   3   9  -1    6.49    1.45
  -3  -9   1    9.34    1.67
   3  -9  -1    8.43    1.42
  -3   9   1    5.94    1.21
  -3   9   0    3.56    1.23
   3   9   0    4.69    1.93
  -3   9   0    6.52    1.43
   3   9   0    4.82    1.43
  -3  -9   0    5.98    1.36
   3  -9   0    7.99    1.52
  -3  -9   0    4.67    1.92
   3  -9   0    5.77    1.25
  -3  -9   0    6.09    1.32
   3   9   0    7.21    1.51
  -3  -9  -1   25.33    2.67
   3   9   1   24.26    2.57
  -3   9  -1   22.56    2.34
   3   9   1   20.31    2.24
  -3   9  -1   20.62    2.41
  -3  -9  -1   21.09    2.39
   3   9   1   20.96    2.22
  -3  -9  -1   16.90    3.12
   3  -9   1   23.99    2.37
  -3  -9  -1   21.31    2.50
  -3  -9  -1   19.02    2.12
  -3  -9  -2  166.71    7.68
   3   9   2  155.27    7.42
  -3   9  -2  148.39    7.41
   3  -9   2  171.23    7.68
  -3  -9  -2  174.56    8.15
   3   9   2  164.14    7.94
   3  -9   2  171.70    7.80
   3   9   2  157.18    7.46
  -3  -9  -2  179.08   10.59
   3  -9   2  166.78    7.71
  -3  -9  -2  177.91    8.19
  -3  -9  -2  180.37    8.01
  -3  -9  -3   -0.19    0.61
  -3  -9  -3    0.37    0.78
  -3  -9  -3    0.65    0.71
  -3  -9  -3    1.49    0.79
   3  -9   3    0.19    0.75
   3  -9   3    0.75    0.74
   3   9   3    0.35    0.56
  -3   9  -3    0.86    0.57
   3   9   3    0.63    0.75
   3  -9   3    0.52    0.54
   3  -9   4    1.12    0.67
  -3  -9  -4    0.58    0.63
   3   9   4    1.70    0.80
  -3   9  -4    0.18    0.65
   3   9   4    0.80    0.59
   3  -9   4    1.33    0.69
   3  -9   4    1.26    0.80
   3   9   4    0.53    0.72
  -3  -9  -4    1.28    0.78
   3   9   5   47.64    3.08
   3  -9   5   47.84    3.16
   3   9   5   48.46    3.22
   3  -9   5   48.97    2.98
   3   9   5   40.59    2.84
   3   9   5   49.32    3.28
  -3  -9  -5   54.69    3.40
   3  -9   6   34.61    2.46
   3   9   6   35.77    2.44
   3   9   6   30.77    2.12
   3  -9   6   32.00    2.05
   3   9   6   29.91    2.13
   3   9   6   33.21    2.47
  -3  -9  -6   36.11    2.60
   3   9   7    0.38    0.40
   3  -9   7    0.99    0.56
  -3  -9  -7    0.17    0.38
  -3  -9  -7    1.08    0.54
  -3 -10   4   48.05    2.48
   3 -10  -4   40.97    2.30
  -3  10   4   45.34    2.55
  -3 -10   3   12.65    1.12
   3 -10  -3   18.28    1.43
  -3 -10   3   21.52    1.59
  -3  10   3   13.37    1.14
   3  10  -3   17.70    1.55
   3 -10  -3   20.21    1.57
  -3  10   3   20.82    1.62
  -3 -10   2   12.79    1.21
   3 -10  -2   14.59    1.39
  -3 -10   2   16.90    1.48
   3 -10  -2   15.79    1.47
  -3  10   2   12.40    1.29
   3  10  -2   13.43    1.38
  -3 -10   1   33.03    2.10
   3  10  -1   28.43    2.15
   3 -10  -1   31.99    2.18
  -3  10   1   28.93    2.06
   3  10   0    6.97    1.02
   3 -10   0    6.85    0.84
  -3 -10   0    8.95    1.11
  -3  10   0    7.87    0.99
   3 -10   0    7.41    1.07
  -3 -10   0    7.08    0.97
  -3 -10  -1   60.87    3.06
   3  10   1   53.67    2.98
   3 -10   1   49.69    2.66
   3  10   1   56.21    3.05
   3 -10   1   57.08    2.96
  -3  10  -1   53.86    2.74
  -3 -10  -2    9.29    1.04
   3  10   2    8.96    1.03
   3 -10   2    9.72    0.97
   3 -10   2    7.75    0.87
   3 -10   2   10.88    1.10
  -3 -10  -2    9.04    1.04
  -3 -10  -3    1.01    0.41
  -3 -10  -3    1.24    0.46
   3  10   3    1.64    0.51
  -4   0  19   -0.28    0.54
  -4   0  19    0.11    0.44
   4   0 -19    0.13    0.42
   4   0 -19    0.48    0.61
  -4   0  18    0.19    0.64
   4   0 -18    1.07    0.77
  -4   0  18    0.66    0.94
  -4   0  17   -0.27    0.84
   4   0 -17   -0.57    0.95
   4   0 -17   -0.29    0.77
  -4   0  17    0.22    0.62
  -4   0  17    0.23    0.62
  -4   0  16    4.19    1.38
  -4   0  16    3.84    1.34
  -4   0  16    6.14    1.46
   4   0 -16    7.52    2.48
  -4   0  16    6.18    1.57
   4   0 -15   -0.82    1.10
  -4   0  15    0.34    0.92
  -4   0  15    0.36    0.96
   4   0 -15    0.33    0.88
  -4   0  15    1.40    1.24
  -4   0  15   -0.62    0.83
   4   0 -15    0.77    1.46
  -4   0  15   -0.32    0.87
   4   0 -14   44.50    4.26
  -4   0  14   58.43    4.81
   4   0 -14   46.65    6.44
  -4   0  14   51.89    4.49
  -4   0  14   50.80    4.57
  -4   0  14   49.92    4.30
   4   0 -14   52.61    6.62
   4   0 -13   -0.76    1.44
  -4   0  13   -0.34    0.98
   4   0 -12  369.34   17.71
  -4   0  12  340.15   14.71
  -4   0  12  348.49   18.06
   4   0 -11    0.68    1.12
  -4   0  11   -0.56    1.20
   4   0 -11    0.52    0.70
   4   0 -10  108.45    8.89
  -4   0  10  132.76    8.85
  -4   0   9   -0.43    0.82
  -4   0   9    0.65    0.62
   4   0  -9   -0.53    0.72
  -4   0   8   68.75    5.45
  -4   0   8   68.93    5.19
  -4   0   8   68.70    5.01
   4   0  -8   66.97    6.00
   4   0  -8   76.30    6.35
   4   0  -8   65.14    5.26
   4   0  -7    0.40    0.86
  -4   0   7   -0.28    0.59
  -4   0   7   -0.28    0.60
   4   0  -7   -0.41    0.78
  -4   0   7    0.31    0.59
   4   0  -7   -0.41    0.88
   4   0  -7    0.30    0.77
  -4   0   6   44.23    3.61
   4   0  -6   53.21    4.56
   4   0  -6   45.64    3.77
  -4   0   6   39.79    3.06
   4   0  -6   45.09    2.22
   4   0  -6   41.79    3.05
  -4   0   5    0.24    0.55
   4   0  -5    0.62    0.72
   4   0  -5    1.87    0.74
   4   0  -5   -0.18    0.47
  -4   0   5   -0.19    0.43
  -4   0   4 1079.98   36.08
   4   0  -4 1060.12   35.91
  -4   0   3    0.09    0.14
  -4   0   3    0.93    0.61
   4   0  -3   -0.17    0.52
   4   0  -3    1.43    0.91
  -4   0   2  501.44   16.41
   4   0  -2  506.75   17.81
  -4   0   2  485.70   15.70
  -4   0   1    0.77    0.40
   4   0  -1   -0.17    0.57
   4   0  -1    0.37    0.17
  -4   0   0  152.38    6.72
   4   0   0  148.57    7.48
  -4   0   0  165.13    7.30
   4   0   0  161.16    7.07
  -4   0  -1    0.18    0.60
   4   0   1   -0.17    0.46
  -4   0  -1    0.45    0.18
  -4   0  -1    0.19    0.54
  -4   0  -2  330.02   13.22
  -4   0  -2  325.65   12.81
   4   0   2  344.04   12.69
  -4   0  -2  322.42   11.49
   4   0   3    0.17    0.32
  -4   0  -3   -0.19    0.54
  -4   0  -3    0.27    0.63
   4   0   4   19.06    2.51
   4   0   4   17.15    2.56
  -4   0  -4   12.22    2.10
  -4   0  -4   12.59    2.08
   4   0   4   15.13    1.65
  -4   0  -5   -0.38    0.72
  -4   0  -5   -0.37    0.70
  -4   0  -5    0.36    0.69
  -4   0  -5    0.69    0.73
   4   0   5    0.36    0.59
   4   0   6  105.95    6.46
   4   0   6  106.05    7.37
  -4   0  -6  111.12    7.56
  -4   0  -6  105.46    7.10
   4   0   7   -0.35    0.67
   4   0   7    0.47    1.00
   4   0   7    0.51    0.97
  -4   0  -7   -0.54    0.73
  -4   0  -7   -0.50    0.96
  -4   0  -7    0.84    0.89
   4   0   8  349.75   14.57
   4   0   8  352.78   15.91
  -4   0  -8  353.45   17.76
  -4   0  -8  339.61   17.52
   4   0   8  329.92   16.72
   4   0   8  344.24   17.42
   4   0   9   -0.32    0.86
  -4   0  -9   -0.60    0.98
  -4   0  -9    0.70    1.34
   4   0   9    1.13    0.93
   4   0  10  411.25   16.87
  -4   0 -10  428.09   21.61
  -4   0 -10  371.16   20.16
  -4   0 -10  375.78   19.40
   4   0  10  363.76   19.71
  -4   0 -11    0.83    1.37
   4   0  11    0.73    1.38
  -4   0 -11    1.97    1.65
  -4   0 -11    0.77    1.47
   4   0  12  967.43   35.38
   4   0  12  970.96   35.16
   4   0  12  987.38   35.59
  -4   0 -12  997.25   35.91
  -4   0 -12 1012.69   42.05
   4   0  12 1058.47   36.31
   4   0  12  955.63   34.83
   4   0  12  998.79   40.43
  -4   0 -12  977.38   40.84
  -4   0 -12 1009.91   39.50
  -4   0 -12  978.25   40.92
  -4   0 -13    0.75    1.43
   4   0  13    0.53    0.84
  -4   0 -13   -2.17    2.67
   4   0  13   -0.69    1.13
   4   0  13   -0.91    1.26
   4   0  13    0.29    0.77
  -4   0 -13   -0.66    0.89
   4   0  14  364.87   14.91
   4   0  14  397.64   15.99
  -4   0 -14  375.32   19.35
   4   0  14  392.56   15.40
  -4   0 -14  393.81   15.91
   4   0  15    0.19    0.62
  -4   0 -15   -0.23    0.68
   4   0  15    0.23    0.89
   4   0  16   30.89    2.21
  -4   0 -16   35.80    2.77
   4   0  16   34.83    2.64
   4   1 -19    2.85    0.84
  -4  -1  19    4.02    0.85
  -4   1  19    3.95    0.87
   4  -1 -19    2.77    0.79
  -4  -1  19    3.64    0.80
   4  -1 -19    2.55    0.70
  -4   1  19    3.82    0.75
   4  -1 -18   69.88    4.19
   4  -1 -18   65.12    4.38
  -4  -1  18   74.17    4.52
  -4   1  18   74.28    4.34
   4  -1 -18   74.03    4.56
   4   1 -18   61.36    4.05
  -4  -1  18   72.13    4.30
  -4   1  17    4.45    1.28
   4  -1 -17    3.06    1.07
  -4  -1  17    4.31    1.43
  -4  -1  17    4.13    1.28
  -4   1  17    5.72    1.45
   4   1 -17    5.48    1.93
  -4   1  17    4.72    1.23
  -4   1  17    5.34    1.18
   4  -1 -17    6.13    1.60
   4   1 -17    4.13    1.24
  -4   1  16   51.50    4.47
  -4  -1  16   62.16    4.65
  -4   1  16   55.39    4.18
   4   1 -16   69.82    7.43
   4  -1 -16   52.34    6.37
  -4   1  16   57.32    4.44
  -4  -1  16   54.53    4.55
  -4  -1  16   54.10    4.33
   4  -1 -16   60.43    6.30
  -4   1  16   54.96    4.52
   4  -1 -16   50.99    4.37
  -4   1  15   99.07    6.49
   4   1 -15  109.90    9.95
   4  -1 -15  109.18    9.76
  -4  -1  15   95.02    6.30
  -4   1  15   92.61    5.99
  -4   1  15   94.49    6.47
   4  -1 -15  101.44    6.67
   4  -1 -15  103.53    9.66
  -4  -1  15  101.44    6.44
  -4   1  15   96.78    6.34
  -4  -1  15  100.40    6.70
  -4  -1  14  144.04    8.71
  -4   1  14  167.65    8.85
  -4   1  14  152.04    8.74
  -4  -1  14  157.45    8.75
  -4   1  14  163.34    8.85
   4  -1 -14  154.83    8.87
  -4  -1  14  154.49    8.98
   4   1 -14  135.50   10.90
  -4   1  14  143.99   11.05
   4   1 -14  180.56   13.10
   4  -1 -14  165.54   12.45
  -4   1  14  171.31    8.95
  -4  -1  14  143.42    8.35
   4   1 -14  150.04   11.48
   4  -1 -14  157.36   12.30
  -4  -1  13    2.84    1.39
  -4   1  13    2.02    1.15
   4  -1 -13    1.45    1.04
   4  -1 -13    1.60    1.86
  -4   1  13    2.01    1.56
  -4  -1  13    0.66    1.26
   4   1 -13    1.69    1.80
   4   1 -13   -0.70    1.15
   4   1 -13    1.63    1.55
   4  -1 -13    0.78    1.49
  -4  -1  12  131.24    7.66
  -4   1  12  128.08    7.43
   4  -1 -12  125.02   10.40
  -4  -1  12  118.90    9.34
   4   1 -12  109.48   10.04
   4   1 -12  123.52    9.75
   4  -1 -12  127.81   10.47
  -4   1  12  130.50    9.66
   4   1 -12  130.72   10.66
   4  -1 -11   46.95    5.89
  -4  -1  11   37.74    4.90
   4   1 -11   39.16    4.99
   4  -1 -11   40.75    5.43
   4   1 -11   48.09    5.95
  -4   1  11   37.40    4.82
   4  -1 -10  100.02    8.27
  -4  -1  10  106.82    7.85
   4  -1 -10  105.94    8.61
   4   1 -10   91.60    7.60
   4  -1 -10   94.78    8.07
  -4   1  10  100.52    7.62
   4   1 -10   92.10    8.17
   4  -1  -9   64.06    6.26
  -4  -1   9   60.81    5.54
  -4  -1   9   67.01    5.36
   4   1  -9   65.32    6.42
   4  -1  -9   67.14    6.37
   4   1  -9   66.97    6.43
   4   1  -9   63.27    5.76
   4   1  -9   61.14    6.10
   4  -1  -9   65.71    6.22
  -4   1   9   70.46    5.71
   4  -1  -8  113.14    8.27
  -4   1   8  128.32    7.65
  -4  -1   8  127.08    8.03
  -4   1   8  125.11    7.13
  -4  -1   8  123.19    7.48
   4   1  -8  110.11    8.29
   4  -1  -8  140.40    8.91
   4   1  -8  138.21    8.89
   4   1  -8  123.54    8.04
   4  -1  -8  122.68    8.43
   4   1  -8  136.86    8.80
  -4   1   7    6.52    1.47
   4  -1  -7    8.57    1.99
   4   1  -7    3.68    1.51
   4  -1  -7    7.68    1.85
  -4  -1   7    1.76    1.07
   4   1  -7    5.62    1.70
  -4   1   7    4.35    1.14
  -4  -1   7    5.38    1.42
   4  -1  -7    6.22    1.73
   4   1  -7    4.57    1.59
   4   1  -7    5.87    1.61
   4  -1  -6    1.42    0.90
   4   1  -6    1.14    1.20
  -4  -1   6    2.61    0.96
  -4  -1   6    2.52    1.08
   4  -1  -6    1.81    1.03
   4   1  -6    1.08    0.91
   4   1  -6    2.61    1.03
  -4   1   6    2.04    0.71
  -4  -1   6    1.85    0.76
   4   1  -6    2.87    0.62
  -4   1   5   18.56    2.14
  -4  -1   5   18.08    2.39
  -4  -1   5   18.06    2.30
   4   1  -5   19.61    2.53
   4   1  -5   20.90    2.56
  -4  -1   5   21.60    2.47
  -4   1   5   20.11    2.04
  -4  -1   5   17.77    2.06
   4   1  -5   18.09    1.98
   4  -1  -5   20.87    1.43
   4  -1  -5   17.33    1.96
   4   1  -4  117.93    6.67
  -4  -1   4  120.29    6.25
  -4  -1   4  119.93    6.14
   4   1  -4  122.96    6.04
   4  -1  -4  116.57    4.50
  -4   1   4  128.94    6.07
   4  -1  -4  118.97    5.96
   4  -1  -3  107.53    6.00
  -4  -1   3  109.02    5.39
  -4  -1   3  110.33    5.68
   4  -1  -3  107.38    5.45
  -4  -1   3  103.93    4.01
   4   1  -3   99.80    5.40
  -4   1   3   99.07    5.36
   4   1  -2  158.12    7.35
  -4  -1   2  152.97    6.58
   4   1  -2  160.08    7.31
   4  -1  -2  140.86    6.96
   4   1  -2  163.21    5.81
  -4   1   2  153.63    5.89
  -4  -1   2  149.30    5.84
   4   1  -1  114.63    5.91
  -4  -1   1  118.77    4.86
   4  -1  -1  114.26    5.74
   4   1  -1  104.01    5.67
  -4  -1   1  112.80    5.88
   4  -1  -1  110.15    4.94
  -4   1   1  115.14    4.94
  -4   1   1  119.51    5.85
   4   1   0 1217.83   42.73
  -4  -1   0 1253.93   42.87
  -4   1   0 1282.40   42.03
   4   1   0 1235.14   42.61
  -4   1   0 1288.51   42.80
   4  -1   0 1287.16   42.67
   4  -1   0 1352.95   41.70
  -4   1  -1   63.87    4.32
  -4  -1  -1   68.14    4.38
   4   1   1   71.72    4.33
  -4   1  -1   60.89    3.99
  -4   1  -1   71.29    4.39
  -4   1  -2  831.77   28.51
  -4   1  -2  829.39   28.33
  -4  -1  -2  783.59   27.34
  -4   1  -2  817.56   28.03
  -4   1  -2  777.22   26.65
  -4   1  -2  822.05   27.08
  -4   1  -2  780.55   27.74
  -4  -1  -2  797.28   27.82
  -4   1  -2  756.11   27.82
   4   1   2  791.71   27.58
   4  -1   2  808.82   27.54
   4  -1   3   23.79    2.75
   4   1   3   20.81    2.69
   4  -1   3   26.71    2.79
  -4  -1  -3   22.59    2.56
  -4   1  -3   25.05    2.67
  -4  -1  -3   21.40    2.35
  -4   1  -3   18.79    2.14
   4   1   3   17.47    1.96
  -4   1  -3   20.98    2.06
  -4  -1  -3   18.64    2.07
  -4   1  -3   16.32    2.01
   4  -1   3   15.07    1.81
   4   1   4  115.64    7.19
   4  -1   4  121.03    7.07
   4   1   4  110.56    5.64
   4  -1   4  108.75    5.56
  -4  -1  -4  111.45    6.92
  -4   1  -4  114.09    6.94
  -4   1  -4  102.59    6.38
  -4  -1  -4  106.65    6.53
   4  -1   4  137.90    7.42
   4   1   4  109.10    7.12
  -4   1  -5  132.72    7.87
  -4  -1  -5  143.46    8.23
  -4   1  -5  119.22    7.78
  -4  -1  -5  121.98    8.05
  -4   1  -5  132.49    7.57
  -4  -1  -5  130.41    7.97
   4  -1   5  136.74    8.28
   4   1   5  136.45    8.35
   4  -1   5  147.38    8.68
   4   1   5  124.17    7.21
   4   1   5  139.33    8.36
  -4  -1  -6  272.65   13.53
  -4   1  -6  285.92   13.44
   4   1   6  288.75   12.95
   4   1   6  261.36   13.78
  -4   1  -6  284.65   14.10
  -4   1  -6  271.75   12.82
  -4   1  -6  288.70   14.22
  -4  -1  -6  270.14   13.92
  -4   1  -6  256.97   13.44
   4  -1   6  284.24   14.06
   4   1   6  294.02   14.34
   4  -1   6  301.95   14.35
  -4  -1  -7    2.70    1.29
  -4   1  -7    3.33    1.25
   4   1   7    0.78    1.62
  -4  -1  -7    3.62    1.63
  -4  -1  -7    3.57    1.54
  -4  -1  -7    2.59    1.39
  -4   1  -7    2.91    1.47
  -4   1  -7    2.05    1.47
  -4   1  -7    1.96    1.40
  -4   1  -7    3.68    1.58
   4  -1   7    3.09    1.47
   4  -1   7    3.09    1.39
   4   1   7    2.07    1.31
   4   1   7    4.89    1.64
   4   1   8    0.45    0.60
  -4  -1  -8    1.75    1.36
  -4  -1  -8    0.48    0.80
   4  -1   8    5.86    1.38
  -4  -1  -8   -0.58    0.78
  -4  -1  -8    0.60    0.81
  -4   1  -8    1.74    1.56
  -4   1  -8    0.55    0.91
  -4   1  -8    1.20    1.14
   4  -1   8   -0.57    0.94
   4  -1   8    1.75    1.47
   4   1   8    4.05    1.74
  -4  -1  -9  136.85   10.51
   4   1   9  138.60    9.40
   4  -1   9  147.64    8.03
  -4  -1  -9  142.50   10.51
  -4   1  -9  143.60   10.58
  -4   1  -9  144.08   10.76
  -4  -1  -9  157.14   11.27
   4  -1   9  149.94   10.52
   4   1   9  166.99   11.13
  -4  -1 -10  201.02   13.79
   4   1  10  217.64   12.60
   4  -1  10  225.92   13.65
   4   1  10  214.33   13.58
  -4   1 -10  221.82   13.29
  -4  -1 -10  224.35   13.81
  -4  -1 -10  218.70   14.20
   4   1  10  199.38   10.66
  -4   1 -10  202.32   13.57
  -4  -1 -10  228.08   14.67
  -4   1 -10  220.81   14.87
   4   1  11  469.36   19.35
  -4  -1 -11  486.07   19.55
  -4  -1 -11  512.60   24.25
   4   1  11  482.63   21.77
   4   1  11  471.36   18.71
  -4   1 -11  572.41   25.93
  -4  -1 -11  489.01   23.14
  -4   1 -11  450.97   21.91
   4   1  11  500.91   23.35
   4  -1  11  437.32   22.07
  -4   1 -11  467.54   23.67
  -4  -1 -11  511.05   24.23
   4  -1  12   28.29    3.55
  -4   1 -12   17.79    3.99
  -4  -1 -12   22.04    3.11
   4  -1  12   23.89    2.82
   4  -1  12   26.00    3.17
   4   1  12   25.24    2.96
   4  -1  12   18.39    3.84
   4   1  12   21.73    4.12
  -4   1 -12   26.86    4.93
  -4   1 -12   15.67    3.27
  -4  -1 -12   22.05    4.03
   4   1  12   27.70    3.27
  -4  -1 -12   23.36    4.50
  -4   1 -12   18.87    4.09
   4   1  13  222.40   10.81
  -4   1 -13  226.59   14.21
  -4  -1 -13  196.05   12.72
   4   1  13  227.65   10.37
  -4   1 -13  218.76   14.44
  -4  -1 -13  225.53   14.48
  -4  -1 -13  211.21   10.83
  -4   1 -13  230.95   10.78
   4  -1  13  220.05   10.81
   4  -1  13  218.54   10.74
   4  -1  13  213.94   10.17
  -4   1 -14    7.01    1.56
  -4  -1 -14    7.65    1.70
  -4   1 -14    7.36    2.35
   4  -1  14    8.28    1.84
   4   1  14    8.66    1.70
   4   1  14    7.44    1.52
   4  -1  14    9.01    1.54
   4   1  14    9.92    1.70
   4  -1  14    6.98    1.63
   4   1  15   27.19    2.56
   4  -1  15   20.28    2.37
  -4  -1 -15   20.89    2.14
   4  -1  15   17.58    1.93
   4   1  15   22.74    2.24
   4  -1  15   20.86    2.19
   4   1  15   19.79    2.06
  -4   1 -15   19.24    2.19
  -4  -1 -15   18.40    2.24
   4   1  16   53.66    3.09
  -4  -1 -16   59.83    3.48
  -4   1 -16   48.19    3.29
   4  -1  16   48.14    3.27
   4   1  16   60.03    3.36
  -4  -2  19   67.25    3.16
   4  -2 -19   62.47    3.26
  -4  -2  19   62.73    3.02
   4  -2 -18    0.90    0.60
   4  -2 -18    1.35    0.68
  -4   2  18    0.51    0.59
  -4  -2  18    0.38    0.75
   4  -2 -18    0.61    0.84
  -4  -2  18    1.76    0.85
   4  -2 -18    0.15    0.59
   4  -2 -17   59.62    4.32
   4  -2 -17   57.01    4.30
  -4   2  17   62.94    4.34
  -4  -2  17   74.25    4.81
  -4   2  17   58.04    4.12
  -4   2  17   55.00    3.86
  -4  -2  17   53.90    4.28
   4   2 -17   55.32    6.04
  -4  -2  17   65.43    4.43
   4  -2 -17   62.54    4.61
   4  -2 -16    6.27    1.61
  -4   2  16    6.38    1.64
  -4  -2  16    7.78    1.72
  -4  -2  16    7.65    1.71
   4   2 -16    5.70    2.15
   4   2 -16    2.88    1.69
   4  -2 -16    4.76    1.49
  -4   2  16    4.61    1.33
  -4   2  16    3.93    1.21
  -4   2  15   18.04    2.50
   4  -2 -15   14.84    3.35
   4   2 -15   15.97    3.77
   4  -2 -15   19.68    2.96
  -4   2  15   18.78    2.63
   4  -2 -15   21.13    2.92
   4  -2 -15   21.49    4.33
  -4   2  15   20.81    3.81
  -4  -2  15   23.11    2.87
  -4  -2  15   23.21    2.98
  -4  -2  15   16.87    2.73
  -4   2  15   27.21    3.12
  -4   2  15   18.60    2.59
   4  -2 -14  140.58   11.71
   4  -2 -14  161.64    9.05
  -4   2  14  146.93    8.39
  -4  -2  14  144.73   11.26
  -4   2  14  156.48    8.41
  -4  -2  14  149.79    8.35
   4   2 -14  153.26   12.06
   4  -2 -14  160.27   11.92
  -4   2  14  152.01   11.03
   4   2 -14  127.30   11.03
  -4  -2  14  148.42    8.73
  -4   2  14  148.13    8.34
  -4  -2  14  140.31    8.34
  -4  -2  14  159.48    9.03
   4  -2 -13  160.63   12.40
   4  -2 -13  149.20    8.79
  -4   2  13  152.68    8.48
  -4   2  13  159.08   11.19
   4   2 -13  137.43   11.47
   4  -2 -13  153.21   11.63
   4   2 -13  126.98   11.47
  -4  -2  13  157.92   11.59
   4   2 -13  155.07   11.76
   4  -2 -12   22.79    4.12
   4   2 -12   22.94    4.47
  -4   2  12   19.64    3.61
   4  -2 -12   20.61    4.25
   4  -2 -12   21.19    2.69
  -4   2  12   19.92    2.66
   4  -2 -12   18.08    2.77
  -4  -2  12   19.49    3.80
   4   2 -12   28.06    4.95
   4   2 -12   23.38    4.16
  -4   2  11  102.20    6.06
   4  -2 -11   97.73    6.12
   4   2 -11   94.79    8.54
  -4  -2  11  102.24    6.25
   4   2 -11  101.21    9.24
  -4  -2  11  101.80    8.72
   4  -2 -11  103.08    9.19
   4   2 -11  106.68    9.23
   4  -2 -11   98.40    8.64
  -4   2  11  105.32    8.23
   4   2 -10  290.71   16.14
   4   2 -10  308.95   17.12
  -4  -2  10  329.08   16.68
   4  -2 -10  303.77   17.00
  -4   2  10  316.17   15.50
   4  -2 -10  301.99   16.23
   4   2 -10  312.54   16.62
   4   2  -9  454.24   20.57
   4   2  -9  419.53   19.96
   4   2  -9  435.34   20.68
  -4  -2   9  407.36   18.74
  -4  -2   9  461.62   20.34
   4  -2  -9  408.61   20.25
  -4   2   9  428.67   18.69
   4   2  -9  438.34   20.20
   4  -2  -9  418.73   19.71
   4   2  -8    1.59    1.12
   4   2  -8   -0.49    0.94
   4   2  -8   -0.49    0.81
  -4  -2   8    2.48    1.24
  -4  -2   8    0.48    1.02
  -4   2   8    0.92    0.77
  -4   2   8    1.44    0.97
   4  -2  -8    0.52    1.00
   4   2  -8    0.48    1.12
   4  -2  -8   -0.46    0.99
   4   2  -7  112.10    7.47
   4   2  -7  100.53    7.18
   4  -2  -7   95.04    6.87
   4  -2  -7  102.45    7.49
  -4   2   7   97.25    5.93
  -4   2   7   99.99    6.22
   4   2  -7   87.13    7.02
  -4  -2   7  101.86    7.27
  -4  -2   7   87.36    6.49
   4   2  -6  228.33   12.22
  -4  -2   6  256.76   12.05
  -4  -2   6  264.77   12.64
   4   2  -6  264.63   12.32
   4  -2  -6  242.72   12.50
  -4   2   6  241.34   11.04
   4   2  -6  237.65   11.31
  -4  -2   6  249.66   10.95
  -4  -2   5  132.31    7.61
  -4  -2   5  142.64    8.24
   4   2  -5  141.21    7.67
   4  -2  -5  130.20    7.95
  -4   2   5  145.90    7.22
  -4  -2   5  119.19    6.79
   4  -2  -5  125.99    6.82
   4   2  -5  129.07    6.96
   4  -2  -5  129.69    6.12
  -4  -2   4    5.14    1.33
  -4  -2   4    7.88    1.73
  -4   2   4    5.18    1.28
   4   2  -4    7.04    1.67
   4  -2  -4    5.91    1.48
  -4   2   4    7.37    1.38
   4  -2  -4    4.57    1.16
  -4  -2   4    6.77    1.47
  -4  -2   4    4.86    1.23
   4  -2  -4    5.32    1.25
   4   2  -4    5.62    1.17
   4  -2  -4    5.20    0.96
   4  -2  -4    6.60    1.48
  -4  -2   3  585.92   21.71
  -4  -2   3  569.09   22.36
   4  -2  -3  566.10   21.47
   4   2  -3  563.45   20.97
   4  -2  -3  544.74   20.97
  -4  -2   3  582.67   21.40
  -4  -2   3  578.55   21.02
   4   2  -3  559.98   21.21
   4   2  -3  558.31   20.13
  -4  -2   3  556.14   21.25
  -4  -2   3  556.00   19.77
   4  -2  -3  580.64   20.02
   4  -2  -3  599.74   21.24
  -4   2   3  618.65   21.23
  -4   2   2  160.51    7.80
  -4  -2   2  173.96    8.27
  -4   2   2  160.49    7.81
   4   2  -2  162.50    7.44
   4  -2  -2  172.77    8.16
   4  -2  -2  163.63    7.87
   4   2  -2  161.55    7.97
   4  -2  -2  156.47    7.78
  -4  -2   2  147.08    6.87
   4  -2  -2  171.08    7.21
  -4   2   1 1166.31   38.40
   4  -2  -1 1135.80   38.52
  -4   2   1 1085.14   38.33
   4   2  -1 1112.56   37.56
   4  -2  -1 1086.91   38.17
  -4  -2   1 1099.61   38.51
  -4   2   1 1141.94   37.58
  -4  -2   1 1085.71   38.47
  -4   2   1 1162.43   38.41
  -4   2   0    0.99    0.79
  -4   2   0    1.68    0.80
   4  -2   0    0.70    0.63
  -4  -2   0    2.05    0.95
   4   2   0    3.24    1.06
  -4  -2   0    1.80    0.89
   4  -2   0    3.14    1.00
  -4   2   0    2.44    0.87
   4  -2   1  981.45   34.02
  -4   2  -1  970.85   33.44
  -4   2  -1  966.38   33.83
   4  -2   1  962.03   33.44
  -4  -2  -1  941.06   33.74
   4   2   1  964.58   33.76
   4  -2   1  984.75   33.66
  -4   2  -1  972.32   33.49
  -4  -2  -1  932.73   33.69
  -4   2  -1  985.52   33.70
  -4   2  -2    0.53    0.57
  -4   2  -2    0.28    0.59
   4   2   2    0.66    0.63
   4  -2   2   -0.31    0.73
  -4   2  -2    0.47    0.50
   4   2   2    0.31    0.66
  -4  -2  -2    0.52    0.56
   4  -2   2   -0.25    0.53
  -4   2  -3 1797.00   60.56
  -4   2  -3 1796.49   60.29
  -4   2  -3 1861.29   60.18
   4   2   3 1816.75   61.28
  -4  -2  -3 1713.87   60.71
   4  -2   3 1816.65   60.23
   4  -2   3 1861.37   61.31
   4   2   3 1800.39   60.91
   4   2   3 1801.31   60.24
  -4  -2  -3 1782.84   59.76
  -4   2  -3 1750.36   59.62
   4  -2   3 1771.51   59.65
  -4   2  -4  146.84    8.58
  -4   2  -4  146.62    8.31
  -4   2  -4  139.27    7.88
  -4   2  -4  136.01    7.68
  -4  -2  -4  153.68    8.75
   4   2   4  150.01    8.78
   4  -2   4  148.42    8.32
   4   2   4  150.45    8.90
   4   2   4  142.95    8.02
   4   2   4  158.00    8.85
   4  -2   4  141.53    7.42
  -4   2  -4  142.48    7.75
   4   2   5   26.80    3.50
  -4  -2  -5   23.60    3.29
  -4  -2  -5   23.23    3.05
   4   2   5   28.88    3.55
   4   2   5   24.13    3.04
   4   2   5   27.73    3.61
   4  -2   5   21.96    3.29
   4  -2   5   17.71    2.96
  -4   2  -5   26.78    3.44
  -4   2  -5   26.19    3.25
  -4  -2  -5   21.91    2.96
   4   2   6  114.19    8.16
  -4  -2  -6  123.00    8.30
   4   2   6  114.47    8.15
   4   2   6  124.81    7.94
  -4  -2  -6  119.97    8.05
   4  -2   6  117.10    8.23
   4   2   6  130.07    8.73
   4  -2   6  119.15    8.56
  -4   2  -6  118.71    8.18
  -4   2  -6  117.23    7.71
  -4  -2  -6  110.87    7.78
   4  -2   7  184.32   11.41
   4  -2   7  173.37   10.95
   4   2   7  204.24   11.62
   4   2   7  165.57   10.04
  -4  -2  -7  176.57   10.89
   4   2   7  164.72   10.68
  -4  -2  -7  182.49   10.87
  -4   2  -7  169.06   10.19
  -4  -2  -7  167.60   11.12
  -4   2  -7  185.66   11.05
  -4   2  -7  173.05   11.01
  -4  -2  -7  170.02   10.49
  -4   2  -8    2.42    1.29
  -4   2  -8    1.15    1.22
   4   2   8    2.48    1.42
  -4  -2  -8    1.79    1.39
  -4  -2  -8    3.14    1.69
  -4  -2  -8    1.59    1.21
   4   2   8    3.43    1.19
  -4  -2  -8    2.68    1.45
  -4  -2  -8    2.55    1.72
   4  -2   8    5.05    1.99
   4  -2   8    0.61    1.00
   4   2   8    2.38    1.60
   4   2   9  449.01   17.55
  -4  -2  -9  427.94   21.69
   4   2   9  462.53   20.89
  -4   2  -9  485.44   22.44
  -4  -2  -9  456.39   22.40
  -4  -2  -9  464.89   22.64
   4  -2   9  420.05   21.66
   4  -2   9  461.75   22.18
   4   2   9  434.83   21.47
  -4  -2  -9  456.96   18.70
   4   2   9  445.37   18.45
   4   2  10   15.47    2.48
  -4  -2 -10   15.87    3.76
  -4   2 -10   15.48    3.51
   4   2  10   16.29    2.35
   4   2  10   12.16    2.00
   4  -2  10   13.59    3.22
   4  -2  10   12.93    3.24
   4   2  10   18.31    3.73
  -4  -2 -10   21.77    4.11
   4   2  10   10.46    2.74
  -4  -2 -10   10.21    3.06
   4   2  11   -2.19    1.46
   4  -2  11    0.74    1.41
   4   2  11    1.38    1.47
   4  -2  11    5.03    2.16
   4   2  11    0.35    0.94
  -4  -2 -11   -0.73    2.68
   4  -2  11    1.86    1.06
   4  -2  11    4.82    2.03
   4  -2  11   -0.70    2.14
  -4  -2 -11    0.78    1.49
   4  -2  11    1.14    1.15
  -4  -2 -11    2.01    1.11
   4   2  11    1.92    1.22
   4   2  11    3.94    1.34
   4   2  11    1.79    1.27
  -4   2 -11    1.56    1.48
  -4  -2 -11    4.56    2.29
   4   2  11    0.73    0.85
  -4   2 -11    4.35    1.95
   4  -2  12   30.70    3.54
   4   2  12   24.45    3.08
  -4  -2 -12   23.82    4.46
   4   2  12   30.55    3.33
   4  -2  12   24.79    4.46
   4   2  12   30.36    4.55
   4  -2  12   26.64    4.43
   4  -2  12   21.51    3.18
   4  -2  12   25.44    2.82
   4  -2  12   22.63    3.13
   4   2  12   24.76    2.96
  -4  -2 -12   25.62    3.00
   4   2  12   28.02    2.93
   4   2  12   23.78    3.82
  -4   2 -12   25.48    4.60
  -4  -2 -12   23.30    4.44
  -4  -2 -12   20.16    3.09
   4  -2  13   13.84    3.09
   4   2  13    7.37    1.56
   4   2  13    6.33    1.59
   4  -2  13    9.88    2.09
  -4  -2 -13    7.79    1.92
  -4   2 -13    7.75    1.68
  -4   2 -13    6.52    2.33
  -4  -2 -13    7.77    2.61
   4  -2  13    6.54    1.66
   4  -2  13   13.17    1.95
  -4  -2 -13    4.79    1.90
   4   2  14   14.27    1.98
  -4  -2 -14   13.29    2.02
   4  -2  14   16.16    2.34
   4   2  14   17.04    2.19
  -4  -2 -14   12.79    2.11
  -4   2 -14   10.54    2.62
  -4  -2 -14   12.01    2.95
   4  -2  14   18.30    2.37
  -4  -2 -14   11.32    2.50
   4  -2  15   33.43    2.96
   4   2  15   35.57    2.76
  -4  -2 -15   34.27    2.76
   4  -2  15   32.75    2.49
   4  -2  15   33.95    2.88
   4   2  15   34.49    2.73
   4   2  15   34.04    2.63
  -4  -2 -15   36.35    3.02
  -4  -2 -15   27.92    2.73
   4   2  16    0.55    0.48
   4  -2  16   -0.55    0.71
  -4  -2 -16    0.41    0.54
   4   2  16   -0.10    0.37
  -4  -2 -16   -0.41    0.44
  -4   3  18  110.62    5.07
  -4  -3  18  102.21    5.04
  -4  -3  18  110.73    5.18
   4  -3 -18  105.76    5.23
   4  -3 -18  104.04    5.12
   4   3 -18   92.53    4.89
  -4   3  17   38.13    2.88
  -4  -3  17   40.90    3.34
  -4   3  17   39.43    2.96
  -4  -3  17   36.54    3.18
   4  -3 -17   37.37    3.39
   4  -3 -17   41.41    3.35
  -4   3  17   44.19    3.26
  -4   3  16   23.65    2.66
   4  -3 -16   18.50    2.54
  -4  -3  16   20.98    2.44
   4   3 -16   20.83    3.82
  -4  -3  16   21.18    2.72
  -4   3  16   19.32    2.32
  -4  -3  16   18.87    2.62
  -4   3  16   20.06    2.41
  -4  -3  16   18.44    2.61
   4  -3 -16   19.41    2.71
   4  -3 -16   18.56    2.19
  -4   3  15   55.05    4.41
  -4  -3  15   56.60    4.98
  -4   3  15   59.25    4.44
   4   3 -15   55.90    6.74
  -4  -3  15   61.03    4.94
   4  -3 -15   55.56    4.91
   4  -3 -15   53.16    4.24
   4  -3 -15   62.70    4.98
  -4   3  15   57.94    4.53
   4  -3 -15   56.26    4.37
  -4  -3  15   61.03    4.80
   4   3 -15   59.56    6.79
  -4   3  15   54.08    5.96
  -4  -3  14  214.50   11.25
  -4   3  14  236.81   11.04
  -4  -3  14  223.52   11.61
  -4  -3  14  226.47   11.44
  -4  -3  14  216.05   14.55
   4  -3 -14  225.26   10.87
  -4  -3  14  248.82   11.67
   4  -3 -14  216.14   10.72
   4  -3 -14  234.33   11.82
   4  -3 -14  218.86   11.42
  -4   3  14  235.41   11.04
  -4   3  14  232.92   10.64
  -4  -3  14  197.89   10.64
  -4   3  14  221.63   10.58
   4  -3 -14  217.30   15.10
  -4   3  14  248.70   14.13
   4   3 -14  230.66   14.91
   4   3 -13   73.30    8.14
  -4   3  13   83.98    5.73
  -4   3  13   70.53    5.48
  -4  -3  13   64.57    5.48
  -4  -3  13   74.76    6.11
  -4  -3  13   74.38    6.03
  -4  -3  13   76.18    6.00
   4  -3 -13   70.92    5.91
   4  -3 -13   71.60    5.47
  -4   3  13   83.32    5.72
   4  -3 -13   77.70    6.01
   4  -3 -13   87.78    8.96
  -4  -3  13   89.19    6.48
  -4   3  13   65.38    7.16
   4   3 -13   71.40    7.86
   4  -3 -13   79.56    5.65
  -4  -3  13   74.13    5.61
   4   3 -13   71.49    8.22
  -4  -3  13   81.21    8.35
   4   3 -12  127.02   10.54
   4  -3 -12  130.43   11.08
  -4   3  12  142.77   10.19
   4   3 -12  120.08   10.52
  -4   3  12  143.96    7.74
   4  -3 -12  126.59    8.06
  -4  -3  12  139.74   11.09
   4   3 -12  113.86   10.59
   4  -3 -12  136.70    7.80
  -4   3  12  122.86    7.18
   4  -3 -11  300.80   17.66
  -4   3  11  291.39   15.62
   4   3 -11  285.20   17.50
  -4  -3  11  300.17   17.32
  -4  -3  11  294.43   13.27
   4  -3 -11  301.27   13.88
  -4   3  11  314.68   13.17
   4   3 -11  298.34   16.89
   4  -3 -11  296.15   13.33
  -4   3  11  292.31   12.89
   4  -3 -10   35.16    3.54
  -4   3  10   41.49    3.57
  -4  -3  10   45.05    4.00
   4  -3 -10   46.70    6.02
  -4   3  10   47.56    5.11
   4   3 -10   44.50    5.86
  -4  -3  10   44.50    5.72
   4   3 -10   38.96    5.17
   4   3  -9  350.96   18.12
   4  -3  -9  334.71   14.29
  -4   3   9  333.77   13.84
   4  -3  -9  338.01   18.26
  -4   3   9  354.42   16.29
   4   3  -9  341.64   17.99
  -4  -3   9  361.64   18.21
   4   3  -9  352.95   17.46
   4   3  -8   19.37    3.40
  -4  -3   8   24.56    3.98
   4   3  -8   17.52    3.39
  -4   3   8   20.37    2.96
   4  -3  -8   21.76    3.77
   4  -3  -7    1.59    1.33
  -4  -3   7    0.39    0.65
  -4  -3   7    0.54    0.89
   4   3  -7    0.50    1.07
  -4   3   7    1.61    0.87
   4   3  -7    2.14    1.35
   4  -3  -7    2.51    1.20
  -4  -3   7    2.05    0.97
  -4   3   6   46.12    4.03
   4  -3  -6   47.09    4.94
  -4  -3   6   50.67    4.64
  -4  -3   6   42.85    4.86
   4   3  -6   31.36    3.98
   4   3  -6   47.74    5.05
   4  -3  -6   44.60    4.23
   4  -3  -6   46.90    4.06
  -4  -3   6   43.37    4.09
   4   3  -6   43.48    4.24
   4   3  -5  100.41    7.17
  -4   3   5   96.89    6.26
   4  -3  -5   84.74    6.75
   4  -3  -5  109.99    6.49
   4   3  -5   88.97    6.15
  -4  -3   5   91.40    6.24
  -4  -3   5  117.79    7.30
  -4  -3   5  109.58    7.71
   4  -3  -5  100.24    6.39
   4   3  -5  116.09    7.82
   4   3  -4   79.73    6.11
   4  -3  -4   75.51    5.96
   4  -3  -4   88.78    5.67
   4   3  -4   78.99    5.22
   4  -3  -4   71.56    4.85
  -4  -3   4   73.08    5.46
  -4  -3   4   83.17    6.03
  -4   3   4   68.17    5.27
   4  -3  -4   78.14    5.31
   4   3  -4   88.41    6.48
  -4   3   4  105.33    6.14
  -4  -3   4   76.78    5.91
  -4  -3   4   62.87    5.92
  -4  -3   3 1491.18   51.76
  -4   3   3 1470.31   50.94
   4   3  -3 1475.95   51.40
  -4   3   3 1478.26   50.67
   4  -3  -3 1543.50   50.69
   4   3  -3 1481.37   51.97
   4  -3  -3 1496.17   51.85
   4  -3  -3 1498.61   51.01
   4  -3  -3 1548.86   50.34
  -4  -3   3 1439.74   51.21
   4   3  -2  986.29   34.38
   4  -3  -2  947.53   34.05
   4   3  -2  953.45   34.00
  -4   3   2  945.93   33.39
   4  -3  -2  952.03   32.91
  -4   3   2  949.27   33.28
   4   3  -2  910.43   33.57
   4   3  -2  894.87   32.29
   4  -3  -2  961.21   33.47
  -4  -3   2  871.38   32.34
   4  -3  -1  444.49   17.85
   4   3  -1  442.92   17.39
   4   3  -1  415.65   17.58
  -4   3   1  437.02   17.44
   4   3  -1  419.02   16.78
   4   3  -1  421.76   17.35
   4   3  -1  406.48   16.02
   4  -3  -1  421.39   17.19
  -4  -3   1  430.91   17.62
   4  -3   0   22.43    2.91
   4   3   0   26.58    2.96
   4   3   0   26.50    3.18
   4  -3   0   19.56    2.44
  -4   3   0   25.26    2.89
  -4   3   0   21.54    2.78
   4   3   0   22.02    2.47
   4   3   0   24.36    2.21
   4  -3   0   20.80    2.69
  -4  -3   0   23.71    2.93
   4   3   1  678.29   24.88
   4  -3   1  651.94   25.33
  -4  -3  -1  639.85   25.02
   4   3   1  638.93   25.00
   4  -3   1  652.77   24.73
  -4   3  -1  675.60   24.84
  -4   3  -1  644.07   24.97
  -4   3  -1  656.66   25.10
   4  -3   1  662.79   24.75
  -4  -3  -1  643.86   24.89
   4   3   2  981.74   35.30
   4  -3   2  997.76   36.07
   4   3   2  937.99   35.41
   4   3   2 1008.70   36.30
   4  -3   2  969.85   35.60
  -4   3  -2  980.80   35.11
  -4   3  -2  988.90   35.69
  -4   3  -2  981.77   35.59
   4  -3   2  996.78   35.10
  -4  -3  -2  960.85   35.21
   4   3   3    1.52    0.95
   4   3   3    0.37    0.85
  -4  -3  -3    0.42    0.89
   4   3   3    0.42    0.70
   4  -3   3    0.42    0.79
   4  -3   3    2.78    1.31
  -4   3  -3    0.33    0.63
  -4   3  -3    1.52    0.88
  -4   3  -3    0.38    0.73
  -4  -3  -3    0.68    0.64
   4  -3   3    1.93    0.97
   4   3   4    6.06    1.69
   4   3   4    3.19    1.27
  -4  -3  -4    9.57    2.18
   4   3   4    5.89    1.79
   4  -3   4    4.69    1.62
   4  -3   4    6.67    1.74
  -4   3  -4    7.64    1.80
  -4   3  -4    5.77    1.67
   4  -3   4    5.45    1.44
   4   3   5   22.26    3.15
   4   3   5   25.46    3.49
  -4  -3  -5   22.87    3.51
   4   3   5   20.07    3.23
  -4   3  -5   19.19    3.00
  -4   3  -5   30.08    3.93
  -4   3  -5   26.03    3.54
  -4   3  -5   18.49    2.92
   4  -3   5   13.68    2.82
   4  -3   5   24.77    3.38
   4   3   5   25.52    3.78
  -4  -3  -6    6.10    1.88
   4   3   6    5.68    1.87
   4   3   6    7.98    2.21
  -4  -3  -6    5.38    1.86
  -4   3  -6    8.77    2.18
  -4   3  -6    4.82    1.62
   4  -3   6    5.01    1.73
   4   3   6    9.66    2.40
   4  -3   7  248.33   14.56
   4  -3   7  223.86   13.63
   4   3   7  236.52   13.62
   4   3   7  237.86   13.22
  -4  -3  -7  252.29   14.19
  -4  -3  -7  246.19   11.39
  -4  -3  -7  247.91   13.89
   4   3   7  236.30   13.69
  -4  -3  -7  242.33   14.47
  -4   3  -7  265.34   14.33
  -4   3  -7  237.61   13.17
  -4   3  -8  403.85   20.12
  -4   3  -8  418.70   20.88
   4   3   8  391.08   15.88
   4   3   8  380.58   18.89
  -4  -3  -8  407.21   20.30
  -4  -3  -8  422.12   17.11
   4   3   8  382.23   16.53
  -4  -3  -8  389.05   19.43
  -4  -3  -8  405.83   20.79
   4  -3   8  413.55   20.84
   4   3   8  408.25   19.79
   4  -3   8  372.04   19.49
   4   3   9  405.96   19.55
   4  -3   9  396.01   20.46
   4  -3   9  401.78   20.05
  -4  -3  -9  375.37   19.90
  -4   3  -9  380.78   19.73
  -4   3  -9  367.69   20.02
   4   3   9  366.70   15.73
   4   3   9  363.54   15.35
   4   3   9  393.25   18.94
  -4  -3  -9  396.35   20.52
  -4  -3  -9  359.25   16.34
   4   3   9  360.90   16.01
  -4  -3 -10   19.10    4.13
   4  -3  10   10.84    3.03
   4  -3  10   21.49    4.09
   4   3  10   10.52    2.76
   4   3  10   13.37    2.18
   4  -3  10   19.42    2.79
  -4  -3 -10    7.63    3.27
   4  -3  10   15.27    2.48
  -4   3 -10    9.24    2.82
  -4   3 -10   10.18    3.01
   4   3  10   13.09    2.31
   4   3  10   11.03    2.07
  -4  -3 -10   21.43    2.92
   4   3  10   16.52    2.36
   4   3  10   11.43    2.19
  -4  -3 -10   15.56    2.75
   4   3  10   11.61    2.76
   4   3  10   15.14    2.44
   4   3  11   39.78    3.96
  -4  -3 -11   27.42    4.82
   4  -3  11   38.56    5.53
   4   3  11   33.47    4.81
   4  -3  11   30.89    5.05
   4  -3  11   50.48    4.45
  -4  -3 -11   32.95    5.34
  -4  -3 -11   40.23    4.19
   4   3  11   38.21    3.88
   4  -3  11   36.17    3.85
  -4  -3 -11   36.35    3.80
   4  -3  11   42.73    4.32
   4   3  11   40.69    3.92
   4   3  11   42.28    3.72
   4   3  11   33.57    3.50
   4   3  11   34.57    4.80
  -4   3 -11   48.17    6.29
  -4   3 -11   31.96    5.47
  -4   3 -11   40.94    5.58
   4  -3  12   29.71    3.63
  -4  -3 -12   28.94    4.99
   4  -3  12   35.15    3.85
  -4  -3 -12   35.54    3.59
   4   3  12   35.16    3.50
   4   3  12   38.90    3.45
   4   3  12   33.67    4.60
  -4   3 -12   28.51    4.74
  -4  -3 -12   35.47    3.85
  -4  -3 -12   33.64    4.95
  -4  -3 -12   28.03    3.36
   4  -3  12   49.88    4.31
   4   3  12   35.26    3.48
   4   3  12   35.23    3.44
   4   3  13  242.86   10.64
  -4  -3 -13  250.30   11.54
   4  -3  13  269.56   11.73
  -4  -3 -13  249.47   11.44
   4   3  13  255.08   11.11
  -4  -3 -13  237.23   13.85
  -4  -3 -13  236.35   10.79
   4  -3  13  249.69   11.70
   4  -3  13  250.82   11.45
   4   3  13  251.44   11.08
   4   3  13  252.51   11.20
  -4  -3 -14   38.43    3.28
   4  -3  14   35.64    3.25
   4   3  14   39.75    3.04
   4  -3  14   40.00    3.46
  -4  -3 -14   36.26    4.15
   4   3  14   39.05    3.12
  -4  -3 -14   36.18    3.19
   4  -3  15   -0.18    1.14
   4   3  15    1.51    0.79
   4  -3  15    1.56    0.76
  -4  -3 -15    0.63    0.56
   4   3  15    0.72    0.66
  -4  -3 -15    0.49    0.54
   4   3  16   36.10    2.03
  -4  -4  18   13.14    1.23
  -4  -4  18   13.29    1.26
  -4   4  18   13.19    1.20
   4  -4 -17    6.94    1.24
  -4   4  17    4.29    0.91
  -4  -4  17    5.99    1.21
  -4   4  17    4.92    0.87
  -4  -4  17    4.80    1.07
   4  -4 -17    6.22    0.99
   4  -4 -17    5.98    1.20
   4   4 -16   93.96    7.71
   4  -4 -16   97.32    5.81
   4  -4 -16  105.09    5.50
  -4   4  16   98.26    5.48
   4  -4 -16  100.83    5.46
  -4   4  16  105.69    5.72
  -4   4  16  104.30    5.47
  -4  -4  16   93.93    5.76
  -4  -4  16   98.64    5.84
  -4  -4  16   95.92    5.56
  -4   4  15   77.77    4.96
   4  -4 -15   69.65    4.80
   4   4 -15   64.77    6.81
  -4   4  15   70.43    4.75
  -4  -4  15   64.39    5.36
  -4  -4  15   80.11    5.41
  -4  -4  15   64.34    4.92
   4  -4 -15   73.18    5.29
   4  -4 -15   66.22    4.70
  -4   4  14   66.49    4.63
   4   4 -14   69.28    7.40
  -4  -4  14   67.24    5.39
  -4  -4  14   79.75    5.71
   4  -4 -14   63.55    5.27
   4  -4 -14   63.47    4.92
  -4   4  14   76.87    5.14
  -4   4  14   70.79    5.10
  -4  -4  14   67.96    5.71
  -4   4  14   61.88    4.76
   4  -4 -14   60.12    4.56
   4  -4 -14   70.28    5.12
  -4   4  14   70.12    6.62
  -4  -4  13    1.63    1.73
  -4  -4  13    2.00    1.32
   4  -4 -13    1.52    0.87
  -4   4  13    2.60    1.12
  -4  -4  13    1.63    1.40
  -4   4  13    3.47    1.34
   4   4 -13    1.51    2.04
  -4  -4  13    2.25    1.29
   4  -4 -13    2.73    1.29
   4  -4 -13    2.04    1.17
   4  -4 -13    2.70    1.37
  -4   4  13    3.06    1.17
  -4   4  13    2.41    1.52
   4  -4 -13    3.24    2.32
  -4  -4  13    3.15    1.35
   4  -4 -13    1.70    1.08
  -4  -4  12   24.88    3.32
  -4  -4  12   16.71    2.63
  -4   4  12   19.62    2.56
  -4  -4  12   13.35    2.55
  -4   4  12   16.75    2.56
   4  -4 -12   22.93    2.91
  -4  -4  12   15.09    2.99
  -4   4  12   15.52    2.49
  -4  -4  12   19.74    2.98
  -4  -4  12   19.64    2.76
  -4  -4  12   25.51    3.88
   4  -4 -12   21.70    3.06
   4  -4 -12   22.84    3.17
  -4   4  12   18.68    3.44
   4  -4 -12   22.27    4.61
   4   4 -12   19.84    4.08
  -4  -4  12   13.30    3.58
   4  -4 -12   18.78    2.78
   4   4 -12   15.17    3.72
   4  -4 -12   16.57    2.72
  -4   4  12   18.17    2.55
  -4   4  11   22.28    2.71
   4  -4 -11   22.91    3.12
  -4   4  11   15.59    3.16
   4  -4 -11   24.99    4.64
   4   4 -11   17.04    3.77
  -4  -4  11   15.55    4.01
   4   4 -11    7.97    2.69
   4  -4 -11   16.61    2.64
  -4  -4  11   18.20    2.74
  -4   4  11   18.54    2.47
   4   4 -11   27.14    4.85
   4  -4 -10   51.59    4.77
  -4   4  10   60.64    4.46
   4  -4 -10   50.47    6.62
  -4   4  10   55.23    5.88
   4   4 -10   63.73    6.92
  -4  -4  10   54.27    7.08
   4   4 -10   45.22    6.11
  -4   4  10   58.50    4.43
   4  -4 -10   63.90    5.00
   4   4 -10   61.14    7.21
  -4  -4  10   50.56    4.59
   4  -4  -9  153.68   11.51
   4   4  -9  153.05   10.98
   4   4  -9  134.34   10.51
  -4  -4   9  163.66   12.05
  -4   4   9  152.23    7.96
   4  -4  -9  155.08    8.45
  -4  -4   9  156.19    8.63
  -4   4   9  154.26    7.70
   4   4  -9  167.75   11.96
   4   4  -8  169.42   11.70
   4  -4  -8  157.62   11.14
   4   4  -8  167.02   11.00
  -4  -4   8  143.68   11.22
   4  -4  -8  158.35    8.41
  -4   4   8  147.87    7.83
  -4  -4   8  163.53    8.27
  -4   4   8  157.57    7.76
  -4  -4   8  157.88    8.56
  -4  -4   8  157.23    9.93
  -4  -4   7   71.37    6.33
   4  -4  -7   59.68    5.80
  -4  -4   7   68.54    5.83
  -4   4   7   67.93    5.52
   4   4  -7   72.30    6.84
   4  -4  -7   87.34    7.52
   4   4  -7   69.70    7.00
  -4  -4   6    0.49    0.93
  -4  -4   6    0.44    0.72
   4  -4  -6    0.40    0.93
  -4   4   6   -0.39    0.74
   4  -4  -6   -0.55    1.04
   4   4  -6   -0.56    0.92
   4   4  -6    0.59    1.11
  -4  -4   5   35.25    4.33
  -4   4   5   37.97    4.03
  -4  -4   5   24.54    4.45
  -4  -4   5   43.27    4.50
   4  -4  -5   38.24    4.07
   4   4  -5   34.94    4.47
   4  -4  -5   40.74    4.75
   4   4  -5   29.94    4.13
  -4  -4   4  422.71   19.32
  -4   4   4  435.44   18.79
  -4   4   4  437.52   18.42
  -4  -4   4  421.95   18.84
   4  -4  -4  421.23   18.31
   4   4  -4  449.35   19.77
   4  -4  -4  427.21   19.21
   4   4  -4  412.89   19.16
  -4  -4   3  154.06    8.62
   4   4  -3  166.29   10.12
  -4   4   3  168.05    9.58
   4   4  -3  163.19   10.24
  -4   4   3  163.19    9.42
  -4  -4   3  175.30   10.03
   4  -4  -3  167.69    9.50
   4   4  -3  168.55   10.11
   4  -4  -3  165.16    9.89
  -4   4   3  168.24    9.26
   4   4  -3  165.22    9.98
  -4  -4   2    2.10    1.11
  -4  -4   2    0.46    0.75
   4   4  -2    1.92    1.37
  -4   4   2    3.19    1.32
   4  -4  -2    1.57    1.12
   4  -4  -2    2.97    1.21
  -4   4   2    3.78    1.48
   4   4  -2    2.81    1.32
   4   4  -2    4.89    1.64
  -4  -4   1  214.72   11.23
  -4  -4   1  223.96   12.05
  -4   4   1  232.77   11.66
  -4   4   1  220.28   11.49
  -4  -4   1  234.85   12.10
   4  -4  -1  219.51   11.46
   4  -4  -1  208.15   11.56
  -4   4   1  243.27   11.80
   4   4  -1  224.67   11.44
   4   4  -1  221.79   11.87
  -4  -4   0  163.30    9.31
  -4  -4   0  154.08    9.46
   4   4   0  142.94    9.43
  -4   4   0  140.11    8.71
  -4   4   0  170.04    9.42
  -4  -4   0  155.29    9.40
   4  -4   0  156.92    9.18
   4  -4   0  165.26    9.51
   4   4   0  162.19    8.98
   4   4   0  137.08    7.96
  -4   4   0  161.71    9.44
  -4  -4  -1    7.85    2.01
   4   4   1   12.20    2.51
  -4  -4  -1   13.08    2.58
  -4   4  -1    9.79    2.06
   4   4   1    5.73    1.84
   4  -4   1    6.49    1.73
  -4   4  -1   13.66    2.51
   4  -4   1   12.84    2.31
  -4  -4  -1   10.95    2.34
   4  -4   1   15.70    2.67
  -4   4  -1   11.21    2.36
  -4   4  -1   10.45    2.25
   4   4   2   18.75    3.14
  -4  -4  -2   23.93    3.35
  -4   4  -2   25.17    3.23
   4   4   2   24.49    3.58
  -4   4  -2   28.11    3.64
   4  -4   2   17.01    2.96
   4  -4   2   21.98    3.13
  -4  -4  -2   17.41    2.86
   4   4   2   18.28    3.13
   4  -4   2   28.13    3.68
  -4   4  -2   22.49    3.35
  -4   4  -2   25.81    3.68
  -4  -4  -3  105.57    8.03
   4   4   3  103.72    7.91
   4   4   3  118.30    7.68
  -4   4  -3  110.31    7.65
   4  -4   3  112.23    8.11
  -4  -4  -3  116.41    7.74
   4  -4   3  118.27    7.77
   4   4   3  100.76    7.69
  -4   4  -3  110.29    8.07
  -4   4  -3  112.28    8.04
  -4   4  -4  492.26   20.84
  -4   4  -4  470.18   20.64
  -4  -4  -4  431.99   20.42
   4   4   4  432.64   19.05
   4  -4   4  421.48   20.33
  -4   4  -4  444.10   19.59
   4   4   4  453.08   20.46
  -4  -4  -4  449.22   20.65
   4   4   4  430.63   20.01
   4  -4   4  446.12   19.19
   4   4   5  119.34    8.90
  -4  -4  -5  131.67    9.41
   4   4   5  117.58    8.70
  -4   4  -5  119.75    8.91
  -4   4  -5  124.54    9.38
  -4   4  -5  114.00    8.71
  -4  -4  -5  120.98    9.36
   4  -4   5  117.80    9.22
   4   4   5  125.39    9.10
   4   4   6    3.93    1.70
   4   4   6    2.93    1.58
  -4  -4  -6    4.34    1.96
  -4  -4  -6    5.98    1.51
  -4   4  -6    6.50    2.03
  -4   4  -6    3.16    1.60
  -4   4  -6    2.32    1.47
  -4  -4  -6    6.62    2.44
   4  -4   6    2.16    1.46
   4   4   6    5.83    1.93
   4  -4   6    6.70    2.30
  -4  -4  -7   18.03    3.44
   4   4   7   10.50    2.79
  -4   4  -7   13.39    2.99
  -4  -4  -7   15.28    2.43
   4   4   7   10.06    2.68
   4  -4   7   19.25    3.46
   4   4   7   16.97    3.24
   4  -4   7   15.98    3.48
   4  -4   8  202.69   13.31
  -4  -4  -8  228.27   11.34
   4   4   8  219.40   10.89
  -4  -4  -8  208.45   13.44
   4   4   8  228.97   10.63
  -4   4  -8  235.90   14.98
   4   4   8  229.56   13.63
  -4  -4  -8  236.15   15.03
  -4   4  -9    3.58    1.81
  -4   4  -9    5.52    2.25
   4   4   9    5.30    1.51
   4   4   9    3.89    1.38
  -4  -4  -9    2.34    1.82
   4  -4   9    1.38    1.47
   4  -4   9    3.98    2.01
   4  -4   9    2.80    1.25
  -4  -4  -9    4.20    1.49
  -4  -4  -9    5.24    1.95
  -4  -4  -9    2.80    1.76
   4  -4   9    5.02    1.47
   4  -4   9    3.04    1.29
   4  -4   9    3.82    1.52
   4  -4   9    3.12    1.53
  -4  -4  -9    5.53    1.79
   4   4   9    2.99    1.31
   4   4   9    3.89    1.31
   4   4   9    2.52    1.70
   4   4   9    4.74    1.37
  -4  -4  -9    3.78    1.69
  -4  -4  -9    3.79    1.90
   4   4  10  422.94   17.32
  -4  -4 -10  425.07   17.36
  -4  -4 -10  438.35   22.18
   4   4  10  411.63   17.12
   4  -4  10  431.30   17.56
  -4  -4 -10  400.92   17.66
   4  -4  10  417.93   21.15
   4  -4  10  405.04   21.81
   4  -4  10  426.54   17.47
   4  -4  10  400.99   16.94
   4  -4  10  399.76   17.17
  -4  -4 -10  411.59   17.55
   4  -4  10  413.18   17.91
   4   4  10  404.44   17.13
   4   4  10  402.94   16.81
   4   4  10  421.85   20.55
  -4  -4 -10  420.63   17.92
   4   4  10  426.40   17.43
  -4   4 -10  428.85   21.45
   4  -4  11    1.61    1.15
   4   4  11    2.11    1.18
  -4  -4 -11    4.26    2.53
  -4  -4 -11    3.51    1.34
   4  -4  11    4.77    1.52
   4   4  11    0.92    1.02
  -4  -4 -11    3.55    1.55
  -4  -4 -11    2.92    1.35
  -4  -4 -11    3.16    1.20
   4   4  11    3.04    1.15
   4   4  11    2.81    1.11
   4  -4  11    0.32    2.04
   4  -4  11    4.01    1.53
   4   4  11    3.54    1.78
  -4   4 -11    2.81    1.64
   4   4  11    2.13    1.16
   4   4  12  120.88    6.56
  -4  -4 -12  113.97    6.72
   4  -4  12  120.22    6.94
   4   4  12  118.90    6.75
  -4  -4 -12  132.40    9.75
   4   4  12  118.63    6.78
  -4  -4 -12  131.84    7.39
   4  -4  12  111.34    6.88
   4  -4  12  119.00    7.03
  -4  -4 -12  122.57    6.86
  -4  -4 -13    5.29    1.40
   4  -4  13    5.02    1.27
   4   4  13    4.93    1.27
   4  -4  13    2.75    1.41
   4   4  13    4.35    1.09
  -4  -4 -13    3.58    1.07
  -4  -4 -13    5.63    1.28
   4   4  13    6.22    1.34
  -4  -4 -13    4.67    1.36
   4  -4  14  190.72    7.92
  -4  -4 -14  173.37    7.88
   4   4  14  189.12    7.87
  -4  -4 -14  159.07    7.37
  -4  -4 -14  163.56    7.19
   4  -4  14  196.31    8.43
  -4  -4 -14  177.49    8.09
  -4  -4 -14  191.53    8.17
   4  -4  15    2.53    0.86
   4   4  15    2.38    0.64
  -4  -4 -15    2.61    0.69
   4   4  15    3.24    0.71
  -4  -4 -15    2.19    0.65
   4  -4  15    1.97    0.57
  -4  -5  17    5.85    0.89
  -4   5  16   24.12    2.02
   4  -5 -16   21.69    1.83
  -4  -5  16   23.66    2.32
  -4  -5  16   19.68    2.16
  -4  -5  16   23.39    2.18
   4  -5 -16   23.90    2.09
   4  -5 -16   24.95    2.16
  -4   5  16   25.78    2.08
   4  -5 -16   25.93    2.35
   4  -5 -15   54.17    3.90
   4  -5 -15   51.31    3.75
   4  -5 -15   49.41    3.70
   4  -5 -15   51.00    3.90
  -4   5  15   58.29    3.74
  -4  -5  15   47.10    3.88
  -4  -5  15   50.74    3.92
  -4   5  15   53.46    3.67
   4  -5 -15   48.80    3.48
   4  -5 -14   40.13    3.61
   4  -5 -14   35.30    3.38
   4  -5 -14   30.43    3.28
  -4   5  14   32.59    3.06
   4  -5 -14   39.50    3.53
  -4   5  14   34.37    2.95
  -4  -5  14   32.79    3.51
  -4  -5  14   37.36    3.61
  -4   5  14   40.34    3.46
   4  -5 -14   35.49    3.23
  -4   5  14   38.95    3.40
  -4   5  13   47.00    4.10
  -4   5  13   44.27    3.89
   4  -5 -13   45.44    4.01
  -4  -5  13   49.49    4.50
  -4  -5  13   49.52    4.09
   4  -5 -13   47.76    4.28
   4  -5 -13   43.28    4.01
  -4   5  13   43.63    3.74
   4  -5 -13   51.83    4.51
   4  -5 -13   43.84    4.07
  -4  -5  13   43.58    4.29
   4   5 -13   52.24    6.17
  -4  -5  13   52.37    4.74
  -4   5  12    0.93    0.93
  -4  -5  12    0.67    0.96
  -4  -5  12    0.38    1.14
   4  -5 -12   -0.35    1.05
   4  -5 -12   -0.36    0.97
   4  -5 -12    0.37    0.93
  -4   5  12   -0.28    0.77
   4  -5 -12   -0.76    1.25
   4   5 -12   -0.74    1.21
   4  -5 -12    0.32    0.92
  -4   5  12   -0.31    0.79
  -4   5  12   -0.28    0.88
  -4  -5  12   -0.39    0.91
   4  -5 -12   -0.35    0.94
  -4  -5  11   13.46    2.54
  -4   5  11   13.11    2.14
   4  -5 -11    9.86    1.92
  -4   5  11   14.40    2.29
  -4   5  11   11.26    1.97
  -4  -5  11   10.58    2.38
  -4  -5  11   11.87    2.58
  -4  -5  11   14.31    2.45
   4  -5 -11   12.94    2.38
  -4   5  11   11.83    1.98
   4  -5 -11    9.47    2.14
   4  -5 -11   10.88    3.07
   4   5 -11    9.09    2.81
   4   5 -11   14.26    3.59
   4  -5 -11   10.94    2.20
   4  -5 -11   12.30    2.33
   4  -5 -10  197.06   10.28
   4   5 -10  189.89   13.18
   4  -5 -10  192.82   13.40
  -4   5  10  189.67    9.44
   4  -5 -10  184.04    9.94
  -4  -5  10  168.01    9.84
   4   5 -10  190.90   13.68
   4  -5  -9   61.94    5.19
   4   5  -9   70.24    7.46
   4  -5  -9   70.26    7.53
  -4  -5   9   51.96    7.07
  -4   5   9   71.27    5.10
   4  -5  -9   61.06    5.14
  -4  -5   9   70.62    5.21
   4  -5  -9   66.61    6.73
  -4   5   9   63.29    4.57
  -4  -5   9   67.36    5.52
   4   5  -9   77.12    8.10
   4  -5  -8  172.26    9.24
   4   5  -8  159.00   11.74
   4  -5  -8  144.88   11.27
   4   5  -8  159.56   12.18
   4  -5  -8  170.21   11.21
  -4  -5   8  171.21    9.02
  -4   5   8  168.81    8.65
   4  -5  -8  182.07    9.36
  -4  -5   8  155.74    9.19
  -4   5   8  184.57    8.66
  -4  -5   7   79.65    7.29
   4   5  -7   79.89    7.84
  -4   5   7   77.64    6.34
   4  -5  -7   80.69    7.56
  -4  -5   7   69.52    8.28
   4  -5  -7   68.04    6.72
  -4  -5   7   74.56    5.49
  -4   5   7   72.19    5.07
   4  -5  -7   71.29    5.37
  -4   5   7   71.23    4.99
  -4  -5   6    5.44    2.08
   4  -5  -6    9.18    2.55
   4   5  -6    9.11    2.56
   4  -5  -6    5.94    1.84
  -4  -5   6    4.83    1.86
  -4   5   6    9.00    2.22
   4  -5  -6    6.31    2.05
  -4  -5   6    7.90    1.70
  -4  -5   6   12.93    2.19
  -4   5   6    6.29    1.42
   4   5  -5  147.59   10.93
  -4  -5   5  159.36   10.86
   4   5  -5  178.23   11.62
   4  -5  -5  174.45   11.02
  -4  -5   5  167.54   10.59
   4  -5  -5  164.02   10.22
  -4   5   5  166.11   10.09
  -4  -5   5  145.55    9.43
   4   5  -5  152.92   11.15
  -4   5   5  161.12    8.22
  -4   5   5  171.53    8.36
  -4  -5   5  152.04    8.62
  -4  -5   5  164.56    8.72
   4  -5  -5  160.06    8.43
   4  -5  -4    8.87    1.69
   4   5  -4    7.61    2.24
   4   5  -4    5.66    2.08
  -4  -5   4    7.09    2.26
  -4  -5   4    2.75    1.40
   4  -5  -4    9.51    2.29
  -4   5   4    4.40    1.63
  -4  -5   4    8.27    2.06
   4   5  -4    8.22    2.49
  -4   5   4    7.87    1.57
  -4  -5   4    8.23    1.77
   4   5  -4    7.67    2.26
   4  -5  -4    9.22    2.43
  -4  -5   3   39.03    4.15
  -4  -5   3   40.72    5.02
   4   5  -3   35.43    4.82
   4  -5  -3   35.28    4.38
  -4  -5   3   29.24    4.22
  -4   5   3   37.60    4.51
  -4  -5   3   35.88    4.32
   4   5  -3   36.12    4.97
  -4   5   3   38.16    4.38
  -4   5   3   32.00    4.26
  -4   5   3   43.41    4.59
   4   5  -3   30.77    4.44
   4  -5  -3   39.42    4.64
  -4  -5   2   24.02    3.35
  -4  -5   2   24.05    3.80
   4   5  -2   23.90    3.92
   4  -5  -2   21.24    3.41
  -4  -5   2   25.31    3.67
  -4   5   2   18.96    3.00
   4   5  -2   33.46    4.60
  -4   5   2   24.98    3.73
  -4   5   2   22.26    3.39
   4   5  -2   18.23    3.22
   4   5  -2   25.70    3.99
   4   5  -2   17.93    3.06
   4  -5  -2   29.23    3.99
   4   5  -1    6.47    2.19
  -4  -5   1   10.14    2.47
  -4  -5   1   10.92    2.36
  -4  -5   1    5.52    1.98
   4  -5  -1    7.63    2.13
  -4   5   1   10.14    2.38
   4   5  -1   12.36    2.87
  -4   5   1    9.61    2.37
  -4   5   1    8.41    2.23
   4   5  -1    7.74    2.10
   4   5  -1   10.97    2.30
   4  -5  -1    8.98    2.24
  -4  -5   0  167.20   10.86
  -4  -5   0  173.36   10.70
   4   5   0  186.36   11.67
  -4  -5   0  174.49   11.10
   4  -5   0  182.34   10.98
  -4   5   0  175.88   10.86
   4   5   0  171.28   11.33
  -4   5   0  175.47   10.76
   4  -5   0  176.14   10.75
  -4   5   0  175.57   10.79
  -4   5  -1   18.65    3.41
  -4  -5  -1   21.52    3.52
   4   5   1   27.78    4.03
  -4  -5  -1   11.37    2.64
  -4  -5  -1   17.52    3.22
   4  -5   1   16.43    2.99
  -4   5  -1   16.86    3.30
  -4   5  -1   21.20    3.31
   4   5   1   17.59    3.30
   4   5   1   17.66    3.27
   4   5   1   23.10    3.63
   4  -5   1   19.00    3.18
   4   5   2  335.22   16.73
  -4   5  -2  334.81   16.96
  -4   5  -2  344.32   17.30
  -4  -5  -2  353.91   16.92
   4  -5   2  349.22   16.59
   4  -5   2  312.33   16.09
  -4   5  -2  331.86   16.70
   4   5   2  311.81   16.92
  -4   5  -2  320.66   16.17
   4   5   2  331.60   16.53
  -4  -5  -2  316.67   16.26
   4   5   2  314.21   16.52
   4  -5   2  319.77   13.53
   4   5   3  116.48    8.75
  -4   5  -3  115.52    9.00
  -4   5  -3  134.93    9.70
  -4  -5  -3  117.48    8.55
   4  -5   3  118.87    8.63
   4  -5   3  113.57    8.90
  -4   5  -3  123.21    8.95
   4   5   3  118.49    8.59
  -4  -5  -3  112.82    8.97
   4   5   3  109.97    8.64
   4  -5   3  118.84    6.66
   4   5   4   53.70    4.29
  -4   5  -4   42.98    5.43
  -4   5  -4   43.85    5.49
   4   5   4   49.67    5.33
   4  -5   4   50.20    5.33
   4   5   4   39.68    5.01
  -4  -5  -4   40.35    5.33
   4  -5   4   38.35    5.21
  -4   5  -4   49.02    5.44
  -4  -5  -4   48.89    5.79
   4   5   4   42.29    5.05
  -4  -5  -5   94.12    8.49
   4   5   5   94.59    6.19
   4   5   5  100.15    8.33
  -4  -5  -5  107.19    8.95
  -4   5  -5   94.43    8.43
  -4   5  -5   99.38    8.68
   4  -5   5  107.14    9.09
   4   5   6    3.86    1.84
   4  -5   6    2.98    1.59
   4   5   6    1.67    1.05
  -4  -5  -6    2.76    1.97
   4   5   6    1.85    1.31
   4   5   6    0.94    0.90
  -4   5  -6    0.67    0.91
  -4   5  -6    0.68    1.13
  -4   5  -6    0.68    1.12
  -4  -5  -6    2.16    1.94
   4   5   7   53.77    6.19
  -4  -5  -7   67.96    7.11
   4   5   7   70.42    5.24
   4  -5   7   61.94    7.24
  -4   5  -7   67.48    7.10
  -4  -5  -7   60.39    7.07
   4   5   7   65.99    6.91
  -4  -5  -8    9.40    1.96
   4  -5   8    7.59    1.92
   4  -5   8    5.62    2.43
  -4  -5  -8    7.49    1.81
   4  -5   8   10.81    2.22
   4  -5   8    6.72    1.68
   4  -5   8   10.19    2.20
  -4  -5  -8    5.90    1.63
   4   5   8    6.38    1.71
  -4  -5  -8    7.11    1.81
   4   5   8    9.63    1.93
  -4   5  -8    8.65    2.62
   4   5   8    5.22    2.07
  -4  -5  -8    9.43    2.65
   4  -5   9  206.46   10.76
  -4  -5  -9  224.98   10.86
   4  -5   9  212.68   14.51
  -4  -5  -9  205.39   10.68
  -4  -5  -9  199.01   13.81
   4  -5   9  200.89   10.34
   4  -5   9  209.84   10.53
   4  -5   9  198.05   10.77
   4  -5   9  221.80   11.17
  -4  -5  -9  209.82   10.76
  -4  -5  -9  226.25   10.83
   4   5   9  217.93   10.61
   4   5   9  206.88   10.17
  -4   5  -9  234.09   14.32
   4   5   9  211.51   13.25
  -4  -5  -9  204.74   12.93
  -4  -5 -10    5.79    1.57
   4   5  10    7.01    1.65
  -4  -5 -10    8.49    1.82
   4   5  10    4.48    1.42
   4   5  10    4.18    1.80
   4  -5  10    2.42    1.92
   4  -5  10    5.21    1.66
   4  -5  10    8.77    1.79
  -4  -5 -10    7.42    1.70
   4  -5  10    6.73    1.82
   4  -5  10    8.33    1.76
  -4  -5 -10    5.01    1.57
   4  -5  11   26.50    3.16
  -4  -5 -11   21.34    2.67
   4   5  11   24.36    2.59
  -4  -5 -11   24.62    2.88
   4  -5  11   27.04    3.11
   4  -5  11   16.00    2.55
  -4  -5 -11   20.76    2.66
   4   5  11   18.28    2.49
  -4  -5 -11   24.28    2.69
  -4  -5 -11   22.09    2.75
  -4  -5 -12  103.37    5.78
   4  -5  12  109.99    6.44
   4   5  12  113.08    5.79
  -4  -5 -12  104.94    6.02
   4  -5  12   99.23    5.86
  -4  -5 -12  101.60    7.87
  -4  -5 -12   96.04    5.39
  -4  -5 -12  108.69    6.01
   4   5  12  111.20    6.00
   4  -5  12   98.12    5.54
  -4  -5 -12  108.21    6.11
  -4  -5 -13   53.25    2.87
   4  -5  13   57.84    3.60
  -4  -5 -13   54.24    3.13
   4   5  13   54.77    2.90
  -4  -5 -14   24.99    1.86
   4   5  14   27.10    2.03
  -4  -6  15   26.06    2.30
  -4  -6  15   28.19    2.42
  -4   6  15   26.88    2.24
  -4   6  15   28.23    2.17
   4  -6 -15   23.52    2.01
   4  -6 -15   23.96    2.10
   4  -6 -14    2.13    0.92
  -4   6  14    2.99    1.04
   4  -6 -14    1.48    0.90
   4  -6 -14    1.53    0.91
  -4  -6  14    0.80    0.53
  -4   6  14    1.15    0.73
  -4  -6  14    4.06    0.98
  -4   6  14    1.29    0.62
   4  -6 -14    1.50    0.91
  -4  -6  14    1.92    0.97
   4  -6 -13  195.07    9.63
   4  -6 -13  206.23    9.72
   4  -6 -13  213.45    9.86
  -4   6  13  222.15    9.65
   4  -6 -13  215.80    9.70
  -4   6  13  213.02    9.60
  -4  -6  13  208.45    9.46
  -4  -6  13  193.78    9.88
   4  -6 -12    1.44    1.13
  -4   6  12    1.90    1.21
   4   6 -12    0.61    1.16
  -4  -6  12    0.67    1.02
  -4   6  12    2.44    1.09
  -4  -6  12    1.00    1.10
  -4  -6  12    2.37    1.20
   4  -6 -12    0.92    1.02
   4  -6 -12    1.21    0.95
   4  -6 -12    2.17    1.14
  -4  -6  12    2.10    1.25
  -4   6  12    1.44    0.79
   4   6 -11   52.03    6.20
  -4  -6  11   47.87    4.59
  -4   6  11   48.06    4.13
   4  -6 -11   44.44    4.14
  -4  -6  11   56.12    4.70
   4  -6 -11   49.89    4.47
   4  -6 -11   54.10    4.59
  -4   6  11   46.36    3.94
   4  -6 -11   43.65    4.23
  -4   6  11   50.58    4.11
  -4  -6  11   61.52    5.11
   4   6 -11   61.03    6.61
  -4  -6  10  183.49   10.47
  -4   6  10  191.64    9.57
  -4   6  10  190.50    9.60
  -4   6  10  197.21    9.72
   4  -6 -10  201.85   10.10
  -4  -6  10  183.15   10.35
   4   6 -10  201.01   13.25
  -4  -6  10  184.52   10.11
   4  -6 -10  197.01   10.17
   4  -6 -10  198.24   10.12
   4  -6 -10  185.93   10.03
  -4   6  10  185.72    9.43
   4   6 -10  167.96   12.65
   4   6 -10  183.65   12.89
   4  -6  -9    3.87    1.43
  -4   6   9    6.83    1.73
   4   6  -9    5.23    2.25
  -4  -6   9    2.08    1.26
  -4   6   9    4.48    1.61
  -4  -6   9    5.89    1.72
   4   6  -9    3.12    2.10
   4  -6  -9    2.45    1.25
  -4  -6   9    4.51    1.66
  -4   6   9    3.72    1.33
   4   6  -9    6.01    2.26
  -4   6   9    6.98    1.66
  -4   6   8    3.71    1.32
  -4  -6   8    2.63    1.26
  -4   6   8    2.88    1.33
   4   6  -8    3.06    1.93
   4   6  -8    4.59    2.42
   4   6  -8    3.95    1.99
   4  -6  -8    2.42    1.28
  -4  -6   8    5.39    1.50
  -4   6   8    5.18    1.38
  -4   6   8    2.22    1.17
  -4  -6   8    7.03    2.01
  -4   6   8    3.89    1.42
  -4  -6   8    4.54    1.57
   4   6  -8    5.31    2.17
   4  -6  -7   79.75    5.70
   4   6  -7   75.86    8.07
   4   6  -7   64.77    7.50
  -4   6   7   71.86    5.28
  -4  -6   7   75.75    6.86
   4   6  -7   79.71    8.11
  -4  -6   7   76.61    5.81
   4  -6  -7   91.93    6.27
  -4   6   7   77.84    5.51
   4   6  -7   76.18    8.01
   4   6  -6   92.87    9.00
  -4  -6   6   95.32    8.67
   4  -6  -6  106.65    8.34
   4  -6  -6   99.05    6.38
  -4   6   6   84.37    7.38
  -4   6   6  102.79    6.36
   4   6  -6  106.13    9.43
  -4  -6   6   92.54    6.54
   4  -6  -6   96.16    6.52
   4   6  -6   90.99    8.72
   4   6  -6   86.17    8.76
   4   6  -5   11.77    3.23
   4   6  -5   10.78    3.22
   4  -6  -5   14.14    2.45
  -4  -6   5   13.51    1.97
  -4   6   5   16.35    3.11
  -4   6   5   15.73    2.43
  -4   6   5   14.20    2.28
   4   6  -5   15.56    3.55
  -4  -6   5   13.17    2.82
   4   6  -5    9.11    2.83
  -4  -6   5   11.29    3.03
   4  -6  -5   11.96    2.82
   4   6  -4   87.30    8.33
   4   6  -4   73.13    7.38
  -4  -6   4   87.65    6.23
  -4   6   4   82.98    7.39
  -4   6   4   85.78    5.77
   4   6  -4   92.15    8.63
  -4  -6   4   76.91    6.98
   4   6  -4   88.96    8.55
   4  -6  -4   80.26    7.44
  -4   6   3   50.67    5.47
   4   6  -3   48.52    6.06
   4   6  -3   52.15    5.85
  -4  -6   3   60.54    4.99
  -4   6   3   41.50    5.29
  -4   6   3   52.79    4.45
  -4  -6   3   53.68    5.82
  -4   6   3   64.53    6.60
   4   6  -3   60.42    6.77
  -4  -6   3   54.13    5.54
  -4  -6   3   53.02    6.35
   4   6  -3   53.71    6.56
   4  -6  -3   65.20    6.60
  -4   6   2   51.80    5.62
   4   6  -2   53.66    6.23
   4   6  -2   51.19    5.68
  -4  -6   2   52.36    4.63
  -4   6   2   45.83    5.53
  -4  -6   2   55.11    5.95
  -4   6   2   48.78    5.83
   4   6  -2   53.73    6.40
  -4   6   2   47.62    5.35
   4  -6  -2   46.55    5.61
   4   6  -2   59.42    6.84
  -4  -6   2   49.86    5.44
  -4  -6   2   54.40    6.35
  -4   6   2   52.42    4.29
  -4   6   1 1085.31   41.86
  -4  -6   1 1080.21   38.72
  -4  -6   1 1092.63   42.25
   4   6  -1 1117.98   43.25
  -4   6   1 1048.30   41.88
   4   6  -1 1107.38   43.55
  -4  -6   1 1067.41   41.42
  -4  -6   1 1059.91   42.69
  -4  -6   1 1030.88   42.34
   4  -6  -1 1164.22   42.83
  -4   6   0   -0.61    1.01
   4  -6   0    4.96    1.36
  -4  -6   0    0.33    0.78
  -4   6   0    1.86    1.56
   4   6   0    0.69    1.13
   4   6   0   -0.67    1.70
   4   6   0   -0.68    2.14
  -4   6   0    0.61    1.16
  -4  -6   0   -0.60    1.28
  -4  -6   0    0.66    1.09
  -4  -6   0    1.33    1.26
   4  -6   0   -0.63    1.46
   4  -6   1   20.74    3.72
  -4   6  -1   12.16    2.97
   4   6   1   16.92    3.71
  -4   6  -1   15.12    3.27
   4   6   1   14.13    3.18
   4   6   1   14.48    3.30
  -4  -6  -1   18.41    3.63
  -4  -6  -1   13.77    2.86
   4   6   1   18.22    3.56
  -4   6  -1   24.30    3.96
   4  -6   1   18.38    2.43
  -4  -6  -1   16.04    3.33
   4  -6   2   16.91    3.41
  -4   6  -2   15.30    3.39
   4   6   2   18.96    3.76
  -4   6  -2   17.88    3.68
   4   6   2   21.17    3.92
   4   6   2   17.99    3.61
  -4  -6  -2   16.17    3.43
  -4  -6  -2   17.24    3.19
  -4   6  -2   13.88    3.14
   4  -6   2   17.82    2.37
  -4  -6  -2   17.86    3.66
  -4  -6  -2   16.56    3.29
  -4  -6  -3  158.25   11.35
   4   6   3  147.10    8.68
  -4   6  -3  159.16   11.46
   4   6   3  159.76   11.56
  -4   6  -3  159.71   11.14
   4   6   3  151.95   10.99
  -4  -6  -3  148.69   11.22
  -4   6  -3  162.56   10.92
   4   6   3  148.18   10.77
  -4  -6  -3  167.83   11.19
   4  -6   3  168.00    8.48
   4  -6   3  165.32   11.13
   4   6   4   78.42    7.46
   4  -6   4   74.41    7.02
  -4  -6  -4   72.37    7.51
   4   6   4   80.63    7.36
  -4  -6  -4   87.28    7.89
  -4   6  -4   84.35    8.05
  -4   6  -4   90.57    8.35
   4   6   4   77.00    5.79
  -4  -6  -4   73.66    7.64
   4   6   4   70.32    5.52
   4   6   4   73.38    7.52
   4  -6   4   67.21    7.19
  -4   6  -4   74.73    7.31
  -4  -6  -5   31.29    4.76
  -4  -6  -5   32.69    4.96
  -4  -6  -5   32.32    5.07
   4   6   5   29.69    3.49
   4   6   5   33.96    3.58
   4  -6   5   29.45    5.00
   4   6   5   31.28    4.77
  -4   6  -5   25.26    4.39
   4   6   6  284.40   12.61
  -4  -6  -6  277.80   15.98
  -4  -6  -6  313.60   17.24
   4  -6   6  294.39   14.09
  -4  -6  -6  285.13   12.88
   4  -6   6  296.75   13.13
   4  -6   6  284.70   13.15
[truncated: 757,628 more chars]
