# Supplementary material for: Crystal structure and Hirshfeld surface analysis of (E)-N-(2-styrylphen­yl)benzene­sulfonamide
Source: Acta Crystallogr E Crystallogr Commun. 2024 Sep 20;80(Pt 10):1034–8. doi: 10.1107/S2056989024008892 (PMC11451488; doi:10.1107/S2056989024008892)
Supplement: Supplementary file 2 [file e-80-01034-Isup2.hkl]

data_I                                                                          
_shelx_title ' 5_red1_abs1_a.res in P2(1)/c'                                    
_shelx_refln_list_code          4                                               
_shelx_F_calc_maximum      173.50                                               
_exptl_crystal_F_000       704.00                                               
_reflns_d_resolution_high  0.7890                                               
                                                                                
loop_                                                                           
 _space_group_symop_operation_xyz                                               
 'x, y, z'                                                                      
 '-x, y+1/2, -z+1/2'                                                            
 '-x, -y, -z'                                                                   
 'x, -y-1/2, z-1/2'                                                             
                                                                                
_cell_length_a    13.7320                                                       
_cell_length_b     8.2475                                                       
_cell_length_c    15.5387                                                       
_cell_angle_alpha  90.000                                                       
_cell_angle_beta  107.505                                                       
_cell_angle_gamma  90.000                                                       
                                                                                
_shelx_F_squared_multiplier     1.000                                           
                                                                                
loop_                                                                           
 _refln_index_h                                                                 
 _refln_index_k                                                                 
 _refln_index_l                                                                 
 _refln_F_squared_calc                                                          
 _refln_F_squared_meas                                                          
 _refln_F_squared_sigma                                                         
 _refln_observed_status                                                         
   1   0   0       4945.85       4624.45       145.17 o                         
   2   0   0       1252.06       1289.91        30.67 o                         
   3   0   0       1567.66       1448.46        49.50 o                         
   4   0   0        385.35        441.97        10.29 o                         
   5   0   0         18.72         11.05         2.28 o                         
   6   0   0        412.45        421.96         9.97 o                         
   7   0   0        796.34        995.10        16.50 o                         
   8   0   0         55.17         66.55         4.39 o                         
   9   0   0        958.08        931.25        19.19 o                         
  10   0   0        287.82        273.91         6.90 o                         
  11   0   0         29.09         24.70         2.83 o                         
  12   0   0         45.58         48.79         3.54 o                         
  13   0   0        424.25        420.02         7.55 o                         
  14   0   0        111.25        107.21         4.36 o                         
  15   0   0        312.20        336.46         6.27 o                         
  16   0   0        221.09        202.11         5.33 o                         
   1   1   0          4.95          5.20         0.52 o                         
   2   1   0        178.75        175.90         3.33 o                         
   3   1   0       7774.20       7598.09       120.36 o                         
   4   1   0       3685.13       3590.64        45.19 o                         
   5   1   0        699.87        665.97        13.04 o                         
   6   1   0          2.86          1.39         0.76 o                         
   7   1   0       1538.90       1453.79        17.88 o                         
   8   1   0        645.70        624.38        10.69 o                         
   9   1   0        313.72        329.23         8.21 o                         
  10   1   0       2757.94       2651.07        27.14 o                         
  11   1   0        254.14        228.43         5.36 o                         
  12   1   0          6.71          5.20         0.85 o                         
  13   1   0        811.74        824.49         9.90 o                         
  14   1   0        157.11        145.96         3.37 o                         
  15   1   0        369.96        365.98         5.12 o                         
  16   1   0        185.19        174.33         3.98 o                         
   0   2   0       7765.32       7583.66       171.66 o                         
   1   2   0        236.58        252.65         5.73 o                         
   2   2   0         59.23         64.75         2.10 o                         
   3   2   0       6228.32       6139.93        66.22 o                         
   4   2   0          5.54          5.32         0.84 o                         
   5   2   0          4.56          4.31         0.84 o                         
   6   2   0        250.47        287.91         5.94 o                         
   7   2   0          2.16          1.47         0.77 o                         
   8   2   0         62.84         64.76         3.00 o                         
   9   2   0        637.59        663.54        10.12 o                         
  10   2   0       1565.67       1642.62        23.00 o                         
  11   2   0         13.01         11.67         1.42 o                         
  12   2   0        826.60        853.28        11.17 o                         
  13   2   0         55.84         62.46         1.98 o                         
  14   2   0         11.18         12.37         1.05 o                         
  15   2   0          0.19          0.19         0.51 o                         
  16   2   0         70.45         57.32         2.44 o                         
   1   3   0       2131.28       2136.48        21.04 o                         
   2   3   0         53.92         65.85         2.52 o                         
   3   3   0         22.36         21.72         1.59 o                         
   4   3   0         44.86         65.52         2.40 o                         
   5   3   0         79.25         64.84         2.68 o                         
   6   3   0         88.31        112.89         4.28 o                         
   7   3   0         74.95         55.75         2.77 o                         
   8   3   0       2621.67       2569.32        25.61 o                         
   9   3   0       3635.44       3824.96        36.55 o                         
  10   3   0       1619.14       1637.13        22.10 o                         
  11   3   0        370.06        377.51         5.20 o                         
  12   3   0         94.82         93.47         2.32 o                         
  13   3   0        261.01        254.31         4.30 o                         
  14   3   0         50.81         53.93         1.64 o                         
  15   3   0         63.23         60.03         1.79 o                         
   0   4   0       1596.61       1524.84        26.81 o                         
   1   4   0       4835.42       4688.29        45.98 o                         
   2   4   0       3052.12       2987.69        32.07 o                         
   3   4   0       1202.48       1194.83        17.91 o                         
   4   4   0        432.05        437.12         7.74 o                         
   5   4   0       1731.08       1782.33        23.08 o                         
   6   4   0        518.75        551.35        10.33 o                         
   7   4   0        115.59        103.22         3.67 o                         
   8   4   0         15.02         13.13         1.24 o                         
   9   4   0        155.29        137.69         3.85 o                         
  10   4   0        970.11        980.90        11.76 o                         
  11   4   0         83.69         73.51         2.04 o                         
  12   4   0         22.47         22.88         1.38 o                         
  13   4   0        174.19        176.82         3.79 o                         
  14   4   0        113.82        111.99         2.30 o                         
  15   4   0        270.51        257.37        12.75 o                         
   1   5   0        262.71        261.79         6.20 o                         
   2   5   0        907.01        932.51        14.19 o                         
   3   5   0         46.46         34.48         2.02 o                         
   4   5   0        460.55        494.80         9.76 o                         
   5   5   0       1719.97       1735.51        21.93 o                         
   6   5   0        565.02        507.18         8.07 o                         
   7   5   0        801.88        809.42        12.27 o                         
   8   5   0        208.95        207.25         5.11 o                         
   9   5   0         57.34         54.42         1.78 o                         
  10   5   0        524.53        527.55         6.83 o                         
  11   5   0        522.61        538.97         7.36 o                         
  12   5   0        876.58        888.14        11.44 o                         
  13   5   0         82.56         85.57         2.19 o                         
  14   5   0         80.81         84.12         2.32 o                         
   0   6   0        371.86        407.30        10.13 o                         
   1   6   0          7.82          9.24         1.30 o                         
   2   6   0          7.28          3.34         0.95 o                         
   3   6   0        365.66        353.38         7.20 o                         
   4   6   0          0.01          1.91         0.98 o                         
   5   6   0         16.15         15.70         1.30 o                         
   6   6   0         21.08         20.18         1.44 o                         
   7   6   0          0.94          1.08         0.59 o                         
   8   6   0          7.90          7.65         0.80 o                         
   9   6   0        101.74        101.79         2.54 o                         
  10   6   0         14.20         11.35         1.07 o                         
  11   6   0         13.30         10.81         0.91 o                         
  12   6   0          0.16          0.31         0.56 o                         
  13   6   0          0.04         -0.01         0.50 o                         
   1   7   0         58.30         52.74         2.57 o                         
   2   7   0        143.77        148.70         5.05 o                         
   3   7   0        283.82        290.65         8.08 o                         
   4   7   0          6.05          6.81         0.85 o                         
   5   7   0          2.44          2.11         0.74 o                         
   6   7   0        169.50        152.48         3.13 o                         
   7   7   0        120.26        118.41         2.87 o                         
   8   7   0        105.51        103.52         2.67 o                         
   9   7   0        321.12        336.57         5.32 o                         
  10   7   0        122.47        129.48         2.99 o                         
  11   7   0        228.40        228.52         3.69 o                         
  12   7   0        536.65        515.09        19.05 o                         
   0   8   0          3.50          3.24         1.01 o                         
   1   8   0        398.30        390.43         6.49 o                         
   2   8   0        578.18        571.76         8.23 o                         
   3   8   0        470.30        472.84         6.69 o                         
   4   8   0        210.63        221.65         4.28 o                         
   5   8   0        287.87        295.58         4.85 o                         
   6   8   0        375.08        386.40         6.22 o                         
   7   8   0         19.23         21.69         1.30 o                         
   8   8   0         17.75         19.07         1.23 o                         
   9   8   0          5.35          3.95         0.71 o                         
  10   8   0        114.65        107.61         2.52 o                         
   1   9   0          3.23          2.25         0.77 o                         
   2   9   0         47.51         46.07         2.14 o                         
   3   9   0         14.96         16.78         1.28 o                         
   4   9   0        221.06        219.92         4.43 o                         
   5   9   0        203.09        195.62         4.99 o                         
   6   9   0         53.38         56.60         1.70 o                         
   7   9   0        390.99        397.73         4.28 o                         
   8   9   0        302.56        290.29         5.61 o                         
   0  10   0          0.03          0.03         0.80 o                         
   1  10   0         23.12         21.52         1.14 o                         
   2  10   0          6.24          7.23         0.83 o                         
   3  10   0         23.48         21.10         1.14 o                         
   4  10   0         31.60         26.13         1.44 o                         
 -16   1   1         12.27         10.78         0.94 o                         
 -15   1   1        500.03        535.02         6.98 o                         
 -14   1   1        720.03        739.43         8.86 o                         
 -13   1   1         23.12         21.69         1.44 o                         
 -12   1   1       3388.38       3399.86        26.76 o                         
 -11   1   1         35.95         36.63         2.01 o                         
 -10   1   1        209.38        217.12         5.06 o                         
  -9   1   1       1681.40       1612.05        21.96 o                         
  -8   1   1        614.10        618.36        11.00 o                         
  -7   1   1        366.54        393.93         7.31 o                         
  -6   1   1       1610.63       1680.55        21.35 o                         
  -5   1   1        269.95        284.44         5.89 o                         
  -4   1   1        341.57        320.63         5.39 o                         
  -3   1   1      21245.06      19892.43       254.93 o                         
  -2   1   1       3861.29       3755.63        40.28 o                         
  -1   1   1        131.65        138.72         2.24 o                         
   0   1   1       4665.09       4455.33        47.05 o                         
   1   1   1        845.85        795.39        10.62 o                         
   2   1   1       7972.50       7428.10        89.34 o                         
   3   1   1      11692.81      11026.34       142.68 o                         
   4   1   1        210.15        189.15         5.40 o                         
   5   1   1         20.08         11.50         1.16 o                         
   6   1   1         11.61          8.88         0.88 o                         
   7   1   1        730.25        695.66        10.60 o                         
   8   1   1        153.98        139.94         4.59 o                         
   9   1   1          1.45          0.78         0.84 o                         
  10   1   1        568.21        528.97        10.32 o                         
  11   1   1        685.28        676.50        13.26 o                         
  12   1   1        500.26        512.95         7.24 o                         
  13   1   1         25.96         29.98         1.62 o                         
  14   1   1         34.43         38.18         1.58 o                         
  15   1   1        358.54        376.92         5.25 o                         
  16   1   1         47.01         48.66         1.72 o                         
 -16   2   1         61.41         63.05         2.07 o                         
 -15   2   1        192.24        187.09         3.27 o                         
 -14   2   1          9.11         10.50         0.99 o                         
 -13   2   1        195.57        184.65         3.74 o                         
 -12   2   1        116.61        115.05         2.93 o                         
 -11   2   1        271.22        249.23         6.18 o                         
 -10   2   1       1064.32       1059.06        14.38 o                         
  -9   2   1        922.13        880.49        13.11 o                         
  -8   2   1        634.02        646.07        11.13 o                         
  -7   2   1       1972.11       2016.90        22.50 o                         
  -6   2   1        714.83        663.44        11.49 o                         
  -5   2   1       2438.10       2259.65        30.88 o                         
  -4   2   1       3366.71       3153.24        35.84 o                         
  -3   2   1         64.93         92.14         2.27 o                         
  -2   2   1       5383.69       5087.81        57.99 o                         
  -1   2   1       1133.22       1044.86        13.25 o                         
   0   2   1       2987.98       2994.18        44.10 o                         
   1   2   1      30100.68      27554.90       353.58 o                         
   2   2   1      10266.77      10068.49       107.11 o                         
   3   2   1      11981.83      11691.32       124.10 o                         
   4   2   1       2528.59       2719.75        29.97 o                         
   5   2   1        355.22        369.93         7.98 o                         
   6   2   1       1491.03       1590.41        19.11 o                         
   7   2   1        497.04        403.58         7.37 o                         
   8   2   1        938.67       1019.44        15.79 o                         
   9   2   1        553.30        571.88        11.46 o                         
  10   2   1       2931.04       2893.16        35.55 o                         
  11   2   1       1963.83       1960.70        20.93 o                         
  12   2   1       1155.46       1140.50        12.61 o                         
  13   2   1        435.76        435.27         5.96 o                         
  14   2   1         82.89         76.63         2.10 o                         
  15   2   1         42.22         45.39         1.57 o                         
  16   2   1        282.19        274.85         8.38 o                         
 -16   3   1         32.45         26.01         1.33 o                         
 -15   3   1          1.22          1.18         0.48 o                         
 -14   3   1        238.52        245.17         4.39 o                         
 -13   3   1       1001.93       1026.54        11.00 o                         
 -12   3   1        853.01        840.30         8.65 o                         
 -11   3   1       1632.40       1664.41        14.55 o                         
 -10   3   1        260.13        249.87         6.61 o                         
  -9   3   1       1614.79       1640.94        20.43 o                         
  -8   3   1        505.17        530.21         8.52 o                         
  -7   3   1        731.14        772.41        11.97 o                         
  -6   3   1         14.79         22.79         1.92 o                         
  -5   3   1        517.67        591.45         9.49 o                         
  -4   3   1       1147.49       1200.04        16.16 o                         
  -3   3   1         72.91         77.57         2.66 o                         
  -2   3   1        238.39        249.81         5.35 o                         
  -1   3   1          3.81          4.96         0.71 o                         
   0   3   1         18.32         10.44         1.31 o                         
   1   3   1       1656.98       1571.18        16.14 o                         
   2   3   1          6.45          3.31         0.81 o                         
   3   3   1         48.28         31.60         1.75 o                         
   4   3   1       1844.88       1842.74        22.20 o                         
   5   3   1       5820.91       6189.12        66.10 o                         
   6   3   1       7066.43       7313.71        74.29 o                         
   7   3   1         36.40         31.79         1.93 o                         
   8   3   1       1427.36       1407.78        17.22 o                         
   9   3   1        989.81       1008.32        15.33 o                         
  10   3   1        785.06        828.42        14.57 o                         
  11   3   1        215.37        218.82         3.87 o                         
  12   3   1         16.77         15.29         1.18 o                         
  13   3   1         87.74         92.57         2.44 o                         
  14   3   1          3.41          3.35         0.76 o                         
  15   3   1         18.55         15.99         0.93 o                         
 -15   4   1         97.01         84.33         1.94 o                         
 -14   4   1         57.71         56.27         1.67 o                         
 -13   4   1         30.47         30.45         1.56 o                         
 -12   4   1        251.93        246.93         4.60 o                         
 -11   4   1         11.96         10.83         0.92 o                         
 -10   4   1        403.11        413.25         7.89 o                         
  -9   4   1          0.01          1.58         0.84 o                         
  -8   4   1        474.00        500.20         8.70 o                         
  -7   4   1         10.72         18.95         1.73 o                         
  -6   4   1        163.70        179.74         5.65 o                         
  -5   4   1          1.15          4.62         1.26 o                         
  -4   4   1        603.85        632.00        10.37 o                         
  -3   4   1        447.53        527.02         8.94 o                         
  -2   4   1       1830.81       1877.77        21.66 o                         
  -1   4   1         10.09          7.08         1.23 o                         
   0   4   1         96.73         98.39         2.99 o                         
   1   4   1         50.89         39.66         2.12 o                         
   2   4   1         81.80         88.50         2.90 o                         
   3   4   1        367.94        345.68         6.79 o                         
   4   4   1         27.06         30.79         1.94 o                         
   5   4   1        283.18        262.56         5.83 o                         
   6   4   1        470.69        501.65        10.53 o                         
   7   4   1         48.69         59.09         2.51 o                         
   8   4   1        153.76        160.28         4.55 o                         
   9   4   1        978.97        992.16        14.42 o                         
  10   4   1        538.76        517.04         6.29 o                         
  11   4   1        138.30        128.96         3.47 o                         
  12   4   1         14.51         15.15         1.24 o                         
  13   4   1         76.88         67.18         2.41 o                         
  14   4   1          5.52          7.25         0.76 o                         
  15   4   1          1.37          0.79         1.15 o                         
 -14   5   1         39.71         40.19         1.40 o                         
 -13   5   1        348.60        359.26         5.55 o                         
 -12   5   1         46.49         38.51         1.84 o                         
 -11   5   1        159.52        162.96         3.32 o                         
 -10   5   1        139.31        132.65         3.00 o                         
  -9   5   1         11.31          9.65         0.86 o                         
  -8   5   1        543.35        539.48         8.78 o                         
  -7   5   1       1930.17       2003.48        24.13 o                         
  -6   5   1        644.37        640.75         9.98 o                         
  -5   5   1        369.28        429.28         8.22 o                         
  -4   5   1         25.86         25.82         1.85 o                         
  -3   5   1          8.41          5.10         0.85 o                         
  -2   5   1       1761.63       1839.97        20.78 o                         
  -1   5   1        627.07        605.28         9.96 o                         
   0   5   1       1275.80       1267.70        18.38 o                         
   1   5   1       1355.13       1378.40        18.62 o                         
   2   5   1        187.44        164.94         4.59 o                         
   3   5   1        308.77        298.94         7.44 o                         
   4   5   1         63.61         53.85         2.66 o                         
   5   5   1        261.59        284.94         6.03 o                         
   6   5   1         14.03         19.06         1.49 o                         
   7   5   1         30.18         32.80         2.09 o                         
   8   5   1        138.47        137.87         4.44 o                         
   9   5   1         36.87         38.25         1.67 o                         
  10   5   1        152.22        151.87         3.43 o                         
  11   5   1        720.06        731.88        13.45 o                         
  12   5   1        105.74        106.81         3.19 o                         
  13   5   1         11.99         14.44         1.11 o                         
  14   5   1         19.58         20.79         1.11 o                         
 -13   6   1         16.16         17.90         1.07 o                         
 -12   6   1        298.43        313.05         4.93 o                         
 -11   6   1         37.37         42.01         1.67 o                         
 -10   6   1        353.62        378.58         5.64 o                         
  -9   6   1        167.22        177.14         3.08 o                         
  -8   6   1        198.88        208.41         3.54 o                         
  -7   6   1         21.10         20.68         1.54 o                         
  -6   6   1         37.95         45.33         2.30 o                         
  -5   6   1        515.93        515.98         8.61 o                         
  -4   6   1       3043.31       3056.08        37.39 o                         
  -3   6   1       3059.86       3004.72        30.68 o                         
  -2   6   1       1507.38       1477.29        16.71 o                         
  -1   6   1        356.75        310.78         6.54 o                         
   0   6   1       2161.79       2211.05        22.81 o                         
   1   6   1         54.52         44.33         2.77 o                         
   2   6   1        175.97        194.20         6.65 o                         
   3   6   1         61.96         78.41         3.08 o                         
   4   6   1         47.94         48.04         2.63 o                         
   5   6   1        234.09        220.13         5.81 o                         
   6   6   1          6.47         11.41         1.29 o                         
   7   6   1         21.83         18.11         1.10 o                         
   8   6   1         59.02         57.68         2.09 o                         
   9   6   1        235.66        224.94         4.51 o                         
  10   6   1        117.35        123.72         3.30 o                         
  11   6   1        238.23        254.99         4.91 o                         
  12   6   1        276.62        308.56         8.45 o                         
  13   6   1        931.03        930.41        17.28 o                         
 -12   7   1        109.42        107.53         4.52 o                         
 -11   7   1         96.07         96.24         2.28 o                         
 -10   7   1        134.97        143.40         3.05 o                         
  -9   7   1        130.56        129.76         2.95 o                         
  -8   7   1         38.19         39.28         1.47 o                         
  -7   7   1        161.70        155.10         3.09 o                         
  -6   7   1         90.83         83.65         2.16 o                         
  -5   7   1         57.94         56.72         1.99 o                         
  -4   7   1        201.41        184.37         3.75 o                         
  -3   7   1         26.02         22.31         1.80 o                         
  -2   7   1        119.55        117.99         3.74 o                         
  -1   7   1        169.85        158.92         5.20 o                         
   0   7   1        635.93        605.42        10.43 o                         
   1   7   1        193.18        169.26         4.55 o                         
   2   7   1        738.92        701.01        11.12 o                         
   3   7   1        957.78        959.48        14.29 o                         
   4   7   1         92.77         91.45         2.19 o                         
   5   7   1         52.46         53.61         1.81 o                         
   6   7   1        808.95        824.31         8.80 o                         
   7   7   1         95.98        106.64         3.26 o                         
   8   7   1        420.05        437.61         7.35 o                         
   9   7   1         68.12         74.92         2.68 o                         
  10   7   1        117.71        135.85         3.10 o                         
  11   7   1          8.75          6.66         0.78 o                         
 -10   8   1         55.93         53.07         1.82 o                         
  -9   8   1         20.68         17.54         1.10 o                         
  -8   8   1         51.94         44.40         1.72 o                         
  -7   8   1        189.60        181.97         3.70 o                         
  -6   8   1        216.98        221.77         4.11 o                         
  -5   8   1         56.06         55.97         1.92 o                         
  -4   8   1          0.43          0.74         0.65 o                         
  -3   8   1          0.04          0.57         0.70 o                         
  -2   8   1         12.44         12.65         1.06 o                         
  -1   8   1        272.12        277.61         5.05 o                         
   0   8   1          0.50          0.19         0.82 o                         
   1   8   1         22.93         23.69         1.39 o                         
   2   8   1          5.46          5.05         0.86 o                         
   3   8   1         44.76         46.37         1.78 o                         
   4   8   1          0.92          1.16         0.59 o                         
   5   8   1         39.54         36.02         1.65 o                         
   6   8   1        103.67        104.82         2.96 o                         
   7   8   1         96.48         87.76         2.47 o                         
   8   8   1         48.64         49.42         2.23 o                         
   9   8   1          2.44          2.41         0.85 o                         
  10   8   1          9.50         12.46         1.38 o                         
  -8   9   1         53.38         50.76         1.94 o                         
  -7   9   1         16.96         19.57         1.00 o                         
  -6   9   1         28.01         29.69         1.32 o                         
  -5   9   1          0.12          0.47         0.56 o                         
  -4   9   1          0.02          0.23         0.60 o                         
  -3   9   1         23.04         23.45         1.44 o                         
  -2   9   1        400.04        403.50         6.42 o                         
  -1   9   1        181.67        177.33         4.54 o                         
   0   9   1        178.18        180.53         4.34 o                         
   1   9   1          6.80          5.31         0.96 o                         
   2   9   1         42.08         39.39         1.89 o                         
   3   9   1         60.55         61.05         2.05 o                         
   4   9   1          2.26          3.07         0.61 o                         
   5   9   1        204.39        209.85         3.54 o                         
   6   9   1         10.56         12.93         0.87 o                         
   7   9   1          3.39          3.54         0.68 o                         
   8   9   1         96.84         76.73         3.47 o                         
  -4  10   1         69.51         66.06         3.11 o                         
  -3  10   1         86.82         86.41         3.11 o                         
  -2  10   1         94.58         94.31         2.69 o                         
  -1  10   1        163.43        154.60         6.27 o                         
   0  10   1        188.85        182.49         4.62 o                         
   1  10   1         18.94         17.46         0.97 o                         
   2  10   1          2.64          5.68         0.76 o                         
   3  10   1        167.45        155.17         3.55 o                         
   4  10   1         12.20          9.47         0.94 o                         
 -16   0   2        152.38        148.78         3.35 o                         
 -15   0   2        986.12       1001.65        14.54 o                         
 -14   0   2        265.94        292.25         7.32 o                         
 -13   0   2        584.29        561.26         9.43 o                         
 -12   0   2       5601.89       5680.76        90.50 o                         
 -11   0   2          2.88          4.81         1.66 o                         
 -10   0   2          5.22          3.39         1.01 o                         
  -9   0   2       1502.50       1452.16        28.16 o                         
  -8   0   2       2604.09       2579.84        39.72 o                         
  -7   0   2       4343.73       4428.04        68.42 o                         
  -6   0   2       6920.44       6798.83       110.62 o                         
  -5   0   2       1029.61       1076.18        16.46 o                         
  -4   0   2       1447.01       1399.47        26.93 o                         
  -3   0   2       6696.15       6373.69       190.31 o                         
  -2   0   2       2142.18       2172.01        50.33 o                         
  -1   0   2          0.14          0.82         0.43 o                         
   0   0   2       3093.84       2734.88        88.03 o                         
   1   0   2      27305.86      22759.74       409.80 o                         
   2   0   2         72.19        106.92         8.95 o                         
   3   0   2        142.71        197.62        16.25 o                         
   4   0   2        837.93        929.64        17.59 o                         
   5   0   2        128.02        178.20         5.21 o                         
   6   0   2         86.88         94.46         4.23 o                         
   7   0   2       1508.65       1572.04        26.17 o                         
   8   0   2         16.18         36.01         3.00 o                         
   9   0   2       1689.07       1654.41        25.17 o                         
  10   0   2       2159.17       2110.06        36.05 o                         
  11   0   2       1765.93       1712.34        32.74 o                         
  12   0   2       1377.01       1367.47        18.36 o                         
  13   0   2       1646.64       1670.15        21.85 o                         
  14   0   2       1036.20       1080.87        21.63 o                         
  15   0   2        107.57         92.93         2.79 o                         
 -16   1   2        288.99        300.62         7.30 o                         
 -15   1   2         17.77         17.86         1.14 o                         
 -14   1   2          7.78          6.49         0.91 o                         
 -13   1   2         40.55         48.46         1.82 o                         
 -12   1   2         10.51          8.26         1.29 o                         
 -11   1   2       1531.65       1571.06        18.33 o                         
 -10   1   2        459.53        475.65         7.51 o                         
  -9   1   2         11.89         26.08         2.15 o                         
  -8   1   2        196.28        207.81         6.08 o                         
  -7   1   2        398.08        455.86         9.07 o                         
  -6   1   2        236.68        299.97         6.38 o                         
  -5   1   2        478.92        431.04         6.71 o                         
  -4   1   2        498.69        434.55         6.85 o                         
  -3   1   2       1394.07       1294.43        16.94 o                         
  -2   1   2      23965.09      21810.69       227.57 o                         
  -1   1   2       1854.12       1772.43        19.60 o                         
   0   1   2       3008.41       2846.18        30.69 o                         
   1   1   2       2737.88       2583.05        31.84 o                         
   2   1   2       1281.99       1218.92        16.07 o                         
   3   1   2        421.22        394.52         6.54 o                         
   4   1   2       2238.71       2251.13        23.47 o                         
   5   1   2         73.72        115.38         3.09 o                         
   6   1   2        542.77        546.35         9.45 o                         
   7   1   2       1192.07       1270.25        18.22 o                         
   8   1   2         74.57         76.20         3.81 o                         
   9   1   2         61.04         64.82         2.53 o                         
  10   1   2         50.18         52.26         3.59 o                         
  11   1   2        156.16        159.58         3.53 o                         
  12   1   2         19.94         18.59         1.27 o                         
  13   1   2        155.77        158.23         3.23 o                         
  14   1   2        126.22        120.33         3.06 o                         
  15   1   2        185.08        171.40         3.55 o                         
 -16   2   2         55.94         51.97         1.67 o                         
 -15   2   2          2.79          4.23         0.65 o                         
 -14   2   2         12.09         12.09         1.13 o                         
 -13   2   2        394.81        386.15         5.61 o                         
 -12   2   2        310.61        313.55         5.34 o                         
 -11   2   2          7.47          7.30         1.24 o                         
 -10   2   2         33.36         36.18         2.20 o                         
  -9   2   2        243.99        257.01         6.70 o                         
  -8   2   2          0.47         -0.16         0.99 o                         
  -7   2   2         17.39         16.44         1.52 o                         
  -6   2   2        845.25        975.59        13.39 o                         
  -5   2   2        245.93        263.30         5.45 o                         
  -4   2   2        406.83        458.37         6.84 o                         
  -3   2   2       2656.51       2679.95        30.20 o                         
  -2   2   2      21999.67      20737.88       197.05 o                         
  -1   2   2       4572.64       4535.79        42.50 o                         
   0   2   2       6066.66       5927.80        60.30 o                         
   1   2   2        556.00        562.62         8.17 o                         
   2   2   2       1285.45       1330.22        15.24 o                         
   3   2   2        119.14        135.14         2.53 o                         
   4   2   2          0.04          0.81         0.58 o                         
   5   2   2         75.52         79.46         2.50 o                         
   6   2   2         22.01         22.14         1.61 o                         
   7   2   2        260.61        271.13         6.53 o                         
   8   2   2        619.69        630.72        10.33 o                         
   9   2   2          4.27          6.08         1.00 o                         
  10   2   2         24.32         22.20         2.29 o                         
  11   2   2        106.94         94.09         2.90 o                         
  12   2   2         38.78         38.71         1.77 o                         
  13   2   2         13.83         13.37         1.02 o                         
  14   2   2          0.14          0.24         0.59 o                         
  15   2   2          5.53          6.03         0.68 o                         
 -16   3   2         71.11         62.19         2.68 o                         
 -15   3   2         86.71         91.53         2.19 o                         
 -14   3   2          1.92          2.76         0.75 o                         
 -13   3   2         24.43         22.95         1.29 o                         
 -12   3   2         73.73         70.11         2.13 o                         
 -11   3   2       1225.13       1265.24        16.31 o                         
 -10   3   2          3.59          5.22         1.26 o                         
  -9   3   2          0.40          0.42         0.97 o                         
  -8   3   2         46.90         40.85         2.29 o                         
  -7   3   2        103.69        117.38         3.93 o                         
  -6   3   2         60.96         55.33         2.48 o                         
  -5   3   2        732.32        850.27        11.19 o                         
  -4   3   2       2660.37       2637.92        29.68 o                         
  -3   3   2         39.08         42.22         2.12 o                         
  -2   3   2       5060.83       5025.29        50.14 o                         
  -1   3   2        105.34        146.72         2.95 o                         
   0   3   2        381.21        329.02         5.47 o                         
   1   3   2       5567.23       5437.35        51.55 o                         
   2   3   2       4098.08       4032.04        51.38 o                         
   3   3   2        997.31        984.89        13.72 o                         
   4   3   2       2562.05       2759.86        31.62 o                         
   5   3   2        967.98        942.19        13.11 o                         
   6   3   2        707.51        714.51        10.37 o                         
   7   3   2        182.54        147.43         4.08 o                         
   8   3   2          0.00          1.57         0.98 o                         
   9   3   2        678.34        647.92        12.00 o                         
  10   3   2        997.69        982.16        17.08 o                         
  11   3   2         38.04         34.25         1.82 o                         
  12   3   2          7.85          8.30         0.97 o                         
  13   3   2         13.11         10.37         1.09 o                         
  14   3   2          0.76          1.41         0.63 o                         
  15   3   2         31.33         29.89         1.37 o                         
 -15   4   2         14.23         21.00         1.02 o                         
 -14   4   2        227.87        247.71         4.05 o                         
 -13   4   2         19.55         20.56         1.32 o                         
 -12   4   2        185.08        185.77         3.62 o                         
 -11   4   2       1120.79       1165.43        11.40 o                         
 -10   4   2       1344.51       1363.98        17.37 o                         
  -9   4   2       2294.53       2320.08        25.82 o                         
  -8   4   2       1481.48       1419.35        16.51 o                         
  -7   4   2       1844.79       1905.37        20.57 o                         
  -6   4   2       1383.67       1462.21        20.03 o                         
  -5   4   2          9.22          3.41         0.86 o                         
  -4   4   2          3.58          6.71         1.10 o                         
  -3   4   2        347.40        303.92         7.61 o                         
  -2   4   2        321.37        385.73         6.80 o                         
  -1   4   2       3132.71       3204.37        31.49 o                         
   0   4   2        220.69        251.57         6.35 o                         
   1   4   2          8.68          8.29         1.16 o                         
   2   4   2        132.09        133.35         3.70 o                         
   3   4   2        181.51        170.23         4.90 o                         
   4   4   2         54.02         63.95         2.81 o                         
   5   4   2         19.11         32.16         2.37 o                         
   6   4   2        722.93        704.97        10.13 o                         
   7   4   2        458.50        476.85         8.31 o                         
   8   4   2       4286.35       4301.22        49.58 o                         
   9   4   2       1043.01       1049.07        17.22 o                         
  10   4   2         41.22         33.71         2.02 o                         
  11   4   2        752.96        795.06        11.23 o                         
  12   4   2        433.48        463.75         7.99 o                         
  13   4   2         67.87         68.03         2.22 o                         
  14   4   2        591.40        602.59        15.37 o                         
 -15   5   2         19.77         13.68         2.11 o                         
 -14   5   2        297.15        324.10         5.98 o                         
 -13   5   2         30.26         32.60         1.37 o                         
 -12   5   2         81.91         86.49         2.55 o                         
 -11   5   2         16.67         14.89         1.12 o                         
 -10   5   2        299.38        298.89         4.48 o                         
  -9   5   2        267.41        261.86         4.26 o                         
  -8   5   2         99.17         85.21         3.50 o                         
  -7   5   2        516.19        555.03         8.86 o                         
  -6   5   2         42.15         61.56         2.49 o                         
  -5   5   2        240.22        255.08         6.57 o                         
  -4   5   2         50.99         66.43         2.77 o                         
  -3   5   2        302.85        292.72         5.62 o                         
  -2   5   2        838.91        800.54        10.42 o                         
  -1   5   2       5279.40       5255.41        48.69 o                         
   0   5   2       1104.20       1113.95        13.98 o                         
   1   5   2        394.86        338.19         7.31 o                         
   2   5   2        219.43        198.18         4.88 o                         
   3   5   2        232.83        230.39         5.89 o                         
   4   5   2        910.77        925.49        12.73 o                         
   5   5   2        130.45        133.46         4.13 o                         
   6   5   2         91.32         84.39         3.40 o                         
   7   5   2       1069.22       1137.37        16.11 o                         
   8   5   2         17.69         22.05         1.28 o                         
   9   5   2        369.58        379.42         6.48 o                         
  10   5   2        345.61        341.23         5.38 o                         
  11   5   2        323.40        314.89         6.24 o                         
  12   5   2        528.44        537.79        11.59 o                         
  13   5   2        158.22        164.42         5.05 o                         
 -13   6   2         42.76         39.14         1.56 o                         
 -12   6   2         21.55         17.94         1.14 o                         
 -11   6   2         77.78         69.95         2.21 o                         
 -10   6   2         24.17         24.78         1.13 o                         
  -9   6   2         14.37         11.93         0.87 o                         
  -8   6   2          3.04          2.70         0.72 o                         
  -7   6   2          0.06          0.09         0.89 o                         
  -6   6   2        504.59        494.18         8.54 o                         
  -5   6   2        328.33        333.47         7.28 o                         
  -4   6   2        139.20        145.09         4.19 o                         
  -3   6   2        208.93        224.88         4.91 o                         
  -2   6   2         39.27         35.96         2.56 o                         
  -1   6   2          8.40         12.16         1.09 o                         
   0   6   2        216.48        203.94         4.53 o                         
   1   6   2          6.75          7.14         1.15 o                         
   2   6   2         80.02         78.74         4.22 o                         
   3   6   2        170.71        167.47         4.97 o                         
   4   6   2         47.19         48.81         2.70 o                         
   5   6   2        275.25        256.92         6.13 o                         
   6   6   2        118.02        120.88         4.17 o                         
   7   6   2          2.57          3.33         0.72 o                         
   8   6   2         25.43         25.06         1.31 o                         
   9   6   2         51.04         55.75         2.08 o                         
  10   6   2        276.53        265.95         5.36 o                         
  11   6   2         42.37         49.42         2.04 o                         
  12   6   2         41.06         38.99         2.35 o                         
 -12   7   2          7.66          8.59         0.74 o                         
 -11   7   2         59.81         66.55         1.92 o                         
 -10   7   2          3.01          2.92         0.62 o                         
  -9   7   2         21.40         19.20         1.09 o                         
  -8   7   2          9.57         11.25         0.93 o                         
  -7   7   2        246.04        257.90         4.32 o                         
  -6   7   2         43.55         42.49         1.65 o                         
  -5   7   2        120.06        113.39         2.82 o                         
  -4   7   2        107.50        111.30         2.93 o                         
  -3   7   2         30.43         26.77         2.03 o                         
  -2   7   2        107.48         93.85         3.63 o                         
  -1   7   2       1292.22       1320.07        17.71 o                         
   0   7   2       1306.93       1341.32        16.50 o                         
   1   7   2        789.53        781.83        11.28 o                         
   2   7   2         16.97         15.30         1.53 o                         
   3   7   2        476.11        476.86         6.16 o                         
   4   7   2        152.59        160.05         3.13 o                         
   5   7   2         61.33         54.87         1.93 o                         
   6   7   2         43.46         49.99         1.69 o                         
   7   7   2         67.04         59.29         2.28 o                         
   8   7   2          0.52          1.13         0.73 o                         
   9   7   2         10.54         15.24         1.25 o                         
  10   7   2        158.12        159.12         3.68 o                         
  11   7   2        199.94        196.41         6.04 o                         
 -11   8   2        329.58        327.09        13.42 o                         
 -10   8   2        654.15        650.35        10.37 o                         
  -9   8   2        475.24        484.25         6.58 o                         
  -8   8   2         58.27         58.61         1.93 o                         
  -7   8   2        317.77        324.32         4.95 o                         
  -6   8   2        205.81        205.19         3.89 o                         
  -5   8   2          1.09          1.47         0.63 o                         
  -4   8   2         59.04         53.60         2.66 o                         
  -3   8   2         12.42         14.59         1.28 o                         
  -2   8   2        460.68        473.03         7.19 o                         
  -1   8   2         86.37         91.48         2.75 o                         
   0   8   2         16.41         18.98         1.23 o                         
   1   8   2        188.53        193.80         3.86 o                         
   2   8   2        175.98        172.54         3.80 o                         
   3   8   2        525.82        516.62         6.71 o                         
   4   8   2          6.96          7.03         0.83 o                         
   5   8   2        185.22        182.78         3.63 o                         
   6   8   2        110.48        115.29         2.72 o                         
   7   8   2        410.62        433.08         6.13 o                         
   8   8   2        410.52        443.83        11.23 o                         
   9   8   2        385.64        414.70        11.11 o                         
  10   8   2        181.02        176.73         8.39 o                         
  -8   9   2        186.93        173.02         6.25 o                         
  -7   9   2         25.53         24.43         1.41 o                         
  -6   9   2         51.07         55.18         1.61 o                         
  -5   9   2         57.97         59.97         1.67 o                         
  -4   9   2        113.35        109.07         2.92 o                         
  -3   9   2        174.23        172.40         3.88 o                         
  -2   9   2          0.68          0.38         0.67 o                         
  -1   9   2          0.73          0.82         0.77 o                         
   0   9   2         43.04         41.81         1.91 o                         
   1   9   2        134.04        133.60         3.50 o                         
   2   9   2        217.51        236.80         4.65 o                         
   3   9   2        444.82        470.96         6.81 o                         
   4   9   2        255.27        266.72         5.14 o                         
   5   9   2        523.84        540.69         7.24 o                         
   6   9   2         58.56         64.08         2.17 o                         
   7   9   2         12.75         13.85         0.98 o                         
  -5  10   2         91.70         80.96         4.95 o                         
  -4  10   2          0.75          0.09         0.50 o                         
  -3  10   2         39.78         40.22         1.82 o                         
  -2  10   2         16.44         14.14         1.02 o                         
  -1  10   2          0.25          0.36         0.49 o                         
   0  10   2         18.93         18.37         0.97 o                         
   1  10   2         16.22         17.00         1.03 o                         
   2  10   2         86.19         81.78         2.11 o                         
   3  10   2         25.83         26.05         1.15 o                         
   4  10   2        238.32        149.66        29.37 o                         
 -17   1   3        213.82        198.33         5.87 o                         
 -16   1   3          2.20          3.95         0.67 o                         
 -15   1   3         34.57         34.90         1.72 o                         
 -14   1   3        464.45        486.76         6.83 o                         
 -13   1   3        148.93        148.31         3.31 o                         
 -12   1   3        336.85        307.41         7.49 o                         
 -11   1   3       1217.07       1196.21        15.35 o                         
 -10   1   3         63.60         64.21         2.81 o                         
  -9   1   3        161.40        137.95         4.92 o                         
  -8   1   3        327.05        406.88         9.04 o                         
  -7   1   3        162.01        236.82         8.78 o                         
  -6   1   3         34.36         29.15         2.83 o                         
  -5   1   3       4057.41       4106.35        43.35 o                         
  -4   1   3        223.25        295.94         5.54 o                         
  -3   1   3       2399.44       2211.08        30.81 o                         
  -2   1   3        114.76         83.86         2.21 o                         
  -1   1   3       9450.17       8916.90       100.12 o                         
   0   1   3       3372.15       3257.24        31.92 o                         
   1   1   3       1417.06       1399.61        18.93 o                         
   2   1   3         58.54         48.69         2.35 o                         
   3   1   3          9.40         11.22         0.82 o                         
   4   1   3         46.36         57.14         2.43 o                         
   5   1   3       6467.66       6965.77        76.93 o                         
   6   1   3        100.43        102.23         3.97 o                         
   7   1   3        305.28        313.42         6.84 o                         
   8   1   3         47.45         52.77         3.18 o                         
   9   1   3        214.51        218.42         5.88 o                         
  10   1   3        167.23        167.38         5.63 o                         
  11   1   3        464.58        436.55         6.11 o                         
  12   1   3        679.25        692.09         8.78 o                         
  13   1   3        443.30        439.39         6.05 o                         
  14   1   3        224.59        244.74         5.04 o                         
  15   1   3          1.51          1.68         0.59 o                         
 -16   2   3        265.39        282.01         4.63 o                         
 -15   2   3          1.97          1.45         0.66 o                         
 -14   2   3       1313.56       1344.37        15.07 o                         
 -13   2   3         97.99         96.69         2.74 o                         
 -12   2   3         69.66         63.75         1.90 o                         
 -11   2   3       2271.24       2367.24        30.42 o                         
 -10   2   3       1442.84       1487.63        21.31 o                         
  -9   2   3        393.92        381.97         8.50 o                         
  -8   2   3       1384.70       1461.54        21.21 o                         
  -7   2   3         70.80         45.55         2.65 o                         
  -6   2   3        621.76        648.19         9.98 o                         
  -5   2   3       2385.05       2611.44        27.71 o                         
  -4   2   3       1542.97       1613.05        15.81 o                         
  -3   2   3        229.37        206.67         3.69 o                         
  -2   2   3        613.18        573.70         7.00 o                         
  -1   2   3       5109.18       4970.97        57.21 o                         
   0   2   3          3.89          3.27         0.54 o                         
   1   2   3        846.76        728.04         9.65 o                         
   2   2   3       1022.26        915.38        10.83 o                         
   3   2   3       5831.43       5676.38        53.74 o                         
   4   2   3       5043.13       5060.16        49.06 o                         
   5   2   3        942.27        938.38        12.06 o                         
   6   2   3         68.64         51.69         2.69 o                         
   7   2   3         34.02         25.44         1.85 o                         
   8   2   3        267.97        257.19         7.05 o                         
   9   2   3        147.09        140.24         5.38 o                         
  10   2   3         77.17         87.33         4.19 o                         
  11   2   3         28.35         25.02         1.48 o                         
  12   2   3         58.11         53.97         1.87 o                         
  13   2   3         95.58        102.92         2.61 o                         
  14   2   3          0.50          0.58         0.57 o                         
  15   2   3        240.84        252.41         5.93 o                         
 -16   3   3         64.79         62.97         2.24 o                         
 -15   3   3        476.65        486.94         6.90 o                         
 -14   3   3         53.44         55.98         1.97 o                         
 -13   3   3        128.32        131.98         2.78 o                         
 -12   3   3         35.26         36.18         1.54 o                         
 -11   3   3        415.28        418.38         9.46 o                         
 -10   3   3         71.83         72.04         5.15 o                         
  -9   3   3          7.38          7.92         1.20 o                         
  -8   3   3         33.31         20.52         1.81 o                         
  -7   3   3        881.09        956.15        14.49 o                         
  -6   3   3       1789.49       1856.73        24.38 o                         
  -5   3   3       2585.68       2960.29        37.68 o                         
  -4   3   3       4034.82       4202.55        45.54 o                         
  -3   3   3          3.08          3.02         0.63 o                         
  -2   3   3        580.59        625.07         8.51 o                         
  -1   3   3       1320.93       1300.44        13.70 o                         
   0   3   3       5079.12       4950.27        49.47 o                         
   1   3   3       2456.52       2484.65        25.34 o                         
   2   3   3       5046.57       5117.72        64.80 o                         
   3   3   3       2116.74       2211.43        25.77 o                         
   4   3   3          0.00          2.42         0.68 o                         
   5   3   3        193.13        191.36         5.42 o                         
   6   3   3        372.34        417.65         8.19 o                         
   7   3   3        348.39        347.57         7.94 o                         
   8   3   3         37.57         31.88         3.08 o                         
   9   3   3        385.57        382.17         8.82 o                         
  10   3   3        278.35        256.53         4.47 o                         
  11   3   3         54.70         55.95         1.98 o                         
  12   3   3          5.54          4.64         0.82 o                         
  13   3   3         15.53         15.70         1.06 o                         
  14   3   3        336.84        351.65         5.77 o                         
 -15   4   3         17.74         18.82         1.11 o                         
 -14   4   3         94.02         94.43         2.27 o                         
 -13   4   3        128.79        128.34         3.01 o                         
 -12   4   3         84.07         78.43         2.28 o                         
 -11   4   3         38.97         34.56         1.50 o                         
 -10   4   3         82.52         80.49         2.95 o                         
  -9   4   3        132.36        128.51         3.90 o                         
  -8   4   3         30.24         30.78         1.77 o                         
  -7   4   3        452.41        490.49         8.81 o                         
  -6   4   3        247.78        276.05         6.67 o                         
  -5   4   3       1244.65       1264.98        17.68 o                         
  -4   4   3        446.26        466.46         8.20 o                         
  -3   4   3        223.08        233.56         6.34 o                         
  -2   4   3       6416.56       6670.50        67.29 o                         
  -1   4   3         86.45         94.99         3.00 o                         
   0   4   3        340.89        329.24         6.74 o                         
   1   4   3         46.99         58.05         2.85 o                         
   2   4   3          4.42         13.72         1.29 o                         
   3   4   3          2.06          1.95         0.84 o                         
   4   4   3        313.41        312.82         7.00 o                         
   5   4   3         11.37         10.29         1.42 o                         
   6   4   3        536.81        549.52        10.49 o                         
   7   4   3         56.68         56.82         3.93 o                         
   8   4   3        303.67        295.22         7.19 o                         
   9   4   3        111.03        103.14         2.63 o                         
  10   4   3         75.46         73.82         2.49 o                         
  11   4   3        320.60        297.74         5.36 o                         
  12   4   3         11.97         13.02         1.28 o                         
  13   4   3         10.33         11.26         1.02 o                         
  14   4   3          5.55          9.30         0.91 o                         
 -15   5   3         71.27         59.11         2.22 o                         
 -14   5   3          5.27          3.71         0.70 o                         
 -13   5   3         20.50         22.44         1.25 o                         
 -12   5   3        357.37        370.07         6.00 o                         
 -11   5   3        164.77        168.36         3.48 o                         
 -10   5   3         44.52         46.84         1.67 o                         
  -9   5   3         24.25         22.17         1.85 o                         
  -8   5   3        145.17        137.06         4.57 o                         
  -7   5   3        120.45        116.76         3.84 o                         
  -6   5   3       1572.11       1598.34        18.56 o                         
  -5   5   3        211.44        194.49         4.59 o                         
  -4   5   3        100.32        103.09         3.51 o                         
  -3   5   3          1.01          1.62         0.64 o                         
  -2   5   3         33.18         35.17         1.87 o                         
  -1   5   3        780.33        738.22        10.51 o                         
   0   5   3         30.71         39.58         1.99 o                         
   1   5   3          2.28          5.35         0.91 o                         
   2   5   3       1551.35       1603.89        21.69 o                         
   3   5   3        177.55        187.82         5.93 o                         
   4   5   3        341.42        332.80         7.26 o                         
   5   5   3          4.45          3.02         0.83 o                         
   6   5   3         34.22         33.55         2.56 o                         
   7   5   3        197.30        230.31         6.47 o                         
   8   5   3        891.90        929.19        10.70 o                         
   9   5   3          0.74          1.19         0.73 o                         
  10   5   3         72.73         70.23         2.08 o                         
  11   5   3       1120.64       1126.54        13.67 o                         
  12   5   3        407.35        411.98         7.49 o                         
  13   5   3         75.31         85.02         2.54 o                         
 -14   6   3         41.76         30.63         1.30 o                         
 -13   6   3        248.41        260.29         5.60 o                         
 -12   6   3        165.00        162.44         3.26 o                         
 -11   6   3         36.18         40.78         1.59 o                         
 -10   6   3         23.85         23.71         1.13 o                         
  -9   6   3        486.40        498.27         5.90 o                         
  -8   6   3        708.37        677.39         7.90 o                         
  -7   6   3        697.06        703.61        11.31 o                         
  -6   6   3        880.89        886.25        14.16 o                         
  -5   6   3        207.33        186.10         5.41 o                         
  -4   6   3        155.92        154.25         4.48 o                         
  -3   6   3        159.64        161.71         3.93 o                         
  -2   6   3        772.29        729.82         9.83 o                         
  -1   6   3        504.65        474.97         6.94 o                         
   0   6   3        490.05        469.93         7.65 o                         
   1   6   3       1510.90       1502.07        17.08 o                         
   2   6   3        106.83         91.78         3.46 o                         
   3   6   3        223.82        194.81         5.74 o                         
   4   6   3        448.28        445.65         8.59 o                         
   5   6   3         23.97         27.33         2.34 o                         
   6   6   3        365.97        396.69         6.31 o                         
   7   6   3        207.80        227.32         4.54 o                         
   8   6   3        182.55        166.18         3.51 o                         
   9   6   3        579.49        609.30         8.66 o                         
  10   6   3        903.21        930.69        11.80 o                         
  11   6   3        329.94        314.08         5.54 o                         
  12   6   3        128.27        116.65         5.54 o                         
 -12   7   3          6.21          2.94         0.91 o                         
 -11   7   3         84.64         80.21         2.17 o                         
 -10   7   3          7.57          8.96         0.79 o                         
  -9   7   3        169.76        168.48         3.24 o                         
  -8   7   3         11.17          8.78         0.81 o                         
  -7   7   3          9.08          9.03         0.89 o                         
  -6   7   3        301.11        290.33         4.84 o                         
  -5   7   3        709.23        706.41         8.93 o                         
  -4   7   3        620.31        611.71         8.00 o                         
  -3   7   3        567.39        535.53        11.03 o                         
  -2   7   3        261.96        258.24         6.26 o                         
  -1   7   3         10.49         12.95         1.35 o                         
   0   7   3        352.77        359.78         6.22 o                         
   1   7   3        520.32        512.28         9.06 o                         
   2   7   3          3.30          2.93         0.74 o                         
   3   7   3          7.50         10.18         0.83 o                         
   4   7   3        123.04        113.00         2.72 o                         
   5   7   3         37.08         34.59         1.63 o                         
   6   7   3        234.88        240.09         4.28 o                         
   7   7   3          8.88          8.34         0.99 o                         
   8   7   3         55.57         50.83         2.09 o                         
   9   7   3        339.90        360.53         5.78 o                         
  10   7   3        126.25        150.69         3.61 o                         
  11   7   3          5.95          3.01         1.04 o                         
 -11   8   3          2.67          2.02         0.70 o                         
 -10   8   3         73.05         66.05         2.48 o                         
  -9   8   3         54.56         50.68         1.57 o                         
  -8   8   3         12.52         11.26         0.79 o                         
  -7   8   3          9.14          6.73         0.70 o                         
  -6   8   3        278.89        280.77         4.33 o                         
  -5   8   3          0.55          0.55         0.62 o                         
  -4   8   3        411.55        406.76         5.93 o                         
  -3   8   3        202.33        204.18         3.68 o                         
  -2   8   3         14.63         12.23         1.26 o                         
  -1   8   3          0.95          2.81         0.85 o                         
   0   8   3         31.75         29.13         1.46 o                         
   1   8   3         70.66         74.17         2.45 o                         
   2   8   3          9.65         11.47         1.04 o                         
   3   8   3         62.38         59.12         1.86 o                         
   4   8   3         46.68         48.68         1.79 o                         
   5   8   3         56.24         59.77         1.89 o                         
   6   8   3        119.49        120.40         2.82 o                         
   7   8   3          7.16          5.17         0.77 o                         
   8   8   3         67.84         71.30         2.93 o                         
   9   8   3          0.55          0.14         0.65 o                         
  -8   9   3         31.90         38.52         1.74 o                         
  -7   9   3        212.21        203.61         6.56 o                         
  -6   9   3         10.99         13.60         0.88 o                         
  -5   9   3        152.37        148.07         2.88 o                         
  -4   9   3        110.72        113.04         2.61 o                         
  -3   9   3          5.05          4.44         0.73 o                         
  -2   9   3          0.51          0.75         0.62 o                         
  -1   9   3        186.84        185.75         3.87 o                         
   0   9   3          8.87          8.49         1.06 o                         
   1   9   3        693.34        715.14        10.14 o                         
   2   9   3        222.50        241.13         5.35 o                         
   3   9   3          1.28          1.53         0.59 o                         
   4   9   3        126.69        113.59         2.31 o                         
   5   9   3        103.97        100.99         3.11 o                         
   6   9   3        138.97        143.80         3.36 o                         
   7   9   3         15.47         12.41         1.14 o                         
  -4  10   3        120.99        106.25         3.44 o                         
  -3  10   3         58.34         49.24         3.29 o                         
  -2  10   3         64.63         60.23         2.91 o                         
  -1  10   3         80.88         77.46         2.15 o                         
   0  10   3         78.46         76.70         1.79 o                         
   1  10   3          1.31          1.26         0.45 o                         
   2  10   3        100.20         99.57         2.60 o                         
   3  10   3          2.11          3.61         0.74 o                         
 -17   0   4        445.94        472.06        13.47 o                         
 -16   0   4          3.88          2.90         0.83 o                         
 -15   0   4        396.85        416.72        10.39 o                         
 -14   0   4        203.36        208.55         6.75 o                         
 -13   0   4        239.74        261.41         6.25 o                         
 -12   0   4          1.58          2.90         1.54 o                         
 -11   0   4         35.84         26.54         3.31 o                         
 -10   0   4        461.28        530.68        17.83 o                         
  -9   0   4       1233.08       1396.06        55.45 o                         
  -8   0   4         94.57         86.78         6.41 o                         
  -7   0   4       2479.98       2899.65        52.67 o                         
  -6   0   4        642.60        637.29        17.87 o                         
  -5   0   4        717.13        680.97        17.21 o                         
  -4   0   4       2753.14       3011.44        71.63 o                         
  -3   0   4       1056.60        925.48        18.85 o                         
  -2   0   4       4115.73       3796.36        86.20 o                         
  -1   0   4        367.47        303.90         9.71 o                         
   0   0   4       5996.45       5409.17       123.19 o                         
   1   0   4       2469.12       2234.45        68.88 o                         
   2   0   4       6577.60       6216.14        88.95 o                         
   3   0   4        310.69        372.97        10.55 o                         
   4   0   4         58.39         42.87         3.24 o                         
   5   0   4       2194.76       2255.48        33.15 o                         
   6   0   4        518.99        560.86        12.69 o                         
   7   0   4       1220.46       1215.91        20.99 o                         
   8   0   4        187.42        184.58         6.54 o                         
   9   0   4          2.05          1.28         1.32 o                         
  10   0   4        355.57        346.75        10.45 o                         
  11   0   4        531.36        502.51         8.20 o                         
  12   0   4        349.05        358.87         8.32 o                         
  13   0   4        304.37        306.32         6.82 o                         
  14   0   4        192.33        203.36         5.15 o                         
  15   0   4        341.26        335.42         9.76 o                         
 -17   1   4          0.09         -0.18         0.60 o                         
 -16   1   4          6.47          5.43         0.73 o                         
 -15   1   4         31.43         28.88         1.61 o                         
 -14   1   4         43.31         41.10         2.04 o                         
 -13   1   4         20.59         19.78         1.41 o                         
 -12   1   4          2.17          2.86         1.10 o                         
 -11   1   4        196.61        191.60         5.37 o                         
 -10   1   4        803.29        758.42        13.04 o                         
  -9   1   4       1450.87       1488.04        27.23 o                         
  -8   1   4       2317.32       2528.77        39.58 o                         
  -7   1   4          1.46          4.22         1.15 o                         
  -6   1   4        238.55        249.97         5.91 o                         
  -5   1   4        390.58        411.15        12.78 o                         
  -4   1   4        315.83        339.20         6.19 o                         
  -3   1   4        384.45        370.17         6.47 o                         
  -2   1   4        376.16        361.70         5.51 o                         
  -1   1   4         26.88         38.06         1.18 o                         
   0   1   4        371.53        366.42         5.41 o                         
   1   1   4         11.24         21.17         0.88 o                         
   2   1   4          1.84          6.08         1.78 o                         
   3   1   4       1356.65       1529.63        15.79 o                         
   4   1   4        296.72        319.38         6.24 o                         
   5   1   4        617.74        629.87        10.03 o                         
   6   1   4        365.53        433.93         8.44 o                         
   7   1   4        216.62        203.67         5.37 o                         
   8   1   4        714.60        708.22        11.01 o                         
   9   1   4        272.49        249.80         6.47 o                         
  10   1   4        448.23        465.72         9.70 o                         
  11   1   4        279.93        281.47         4.68 o                         
  12   1   4        521.11        515.03         6.80 o                         
  13   1   4         39.94         43.51         1.54 o                         
  14   1   4          0.20          1.23         0.56 o                         
  15   1   4         62.81         57.69         1.96 o                         
 -17   2   4        540.43        433.73        60.36 o                         
 -16   2   4        186.85        203.99         3.78 o                         
 -15   2   4          1.95          1.37         0.74 o                         
 -14   2   4         81.84         83.47         2.59 o                         
 -13   2   4        218.96        226.47         4.37 o                         
 -12   2   4        660.92        662.82         7.54 o                         
 -11   2   4          6.48          6.93         1.40 o                         
 -10   2   4         43.68         43.84         2.56 o                         
  -9   2   4          4.18          6.70         1.26 o                         
  -8   2   4         46.73         63.31         3.90 o                         
  -7   2   4        450.70        559.93        10.85 o                         
  -6   2   4        421.00        434.23         7.70 o                         
  -5   2   4        630.90        694.59        10.75 o                         
  -4   2   4          9.22         16.55         1.02 o                         
  -3   2   4         19.15         22.85         1.13 o                         
  -2   2   4         42.55         49.94         1.55 o                         
  -1   2   4       3640.46       3718.05        43.44 o                         
   0   2   4        273.67        275.15         4.58 o                         
   1   2   4          0.13          0.73         0.55 o                         
   2   2   4        182.89        216.00         3.97 o                         
   3   2   4         64.42         57.63         1.99 o                         
   4   2   4        385.23        410.80         6.68 o                         
   5   2   4         33.10         28.71         1.97 o                         
   6   2   4        480.68        500.78         9.95 o                         
   7   2   4         12.91          8.61         1.26 o                         
   8   2   4         78.42         87.78         5.03 o                         
   9   2   4         35.27         35.01         2.79 o                         
  10   2   4          1.19          0.86         0.70 o                         
  11   2   4         18.47         19.47         1.19 o                         
  12   2   4         88.40         79.66         2.24 o                         
  13   2   4          1.12          0.79         0.55 o                         
  14   2   4          9.85         16.83         1.08 o                         
 -16   3   4          9.58         10.37         0.80 o                         
 -15   3   4          9.93          7.69         0.88 o                         
 -14   3   4        200.18        205.63         3.93 o                         
 -13   3   4          4.91          5.77         0.85 o                         
 -12   3   4         12.92         10.11         0.99 o                         
 -11   3   4       1067.51       1073.13        14.23 o                         
 -10   3   4       1239.77       1266.73        17.23 o                         
  -9   3   4       1026.84       1049.87        15.84 o                         
  -8   3   4       1462.64       1483.65        20.69 o                         
  -7   3   4        694.93        665.80        10.38 o                         
  -6   3   4        336.48        403.59        10.47 o                         
  -5   3   4        363.19        448.13         8.03 o                         
  -4   3   4        221.69        224.45         6.23 o                         
  -3   3   4          3.30          4.85         0.76 o                         
  -2   3   4         24.05         22.24         1.33 o                         
  -1   3   4          0.23          1.23         0.47 o                         
   0   3   4        274.98        310.67         5.21 o                         
   1   3   4         21.29         14.78         1.21 o                         
   2   3   4        706.52        704.62        11.72 o                         
   3   3   4          0.78          1.55         0.61 o                         
   4   3   4         25.55         17.10         1.54 o                         
   5   3   4        295.07        313.02         7.60 o                         
   6   3   4         59.09         52.16         2.91 o                         
   7   3   4        136.89        134.28         5.03 o                         
   8   3   4         14.85         11.69         2.18 o                         
   9   3   4        403.56        375.45        10.89 o                         
  10   3   4         93.78         97.73         2.76 o                         
  11   3   4          6.87         10.52         1.01 o                         
  12   3   4        350.93        367.00         5.71 o                         
  13   3   4         20.20         20.74         1.13 o                         
  14   3   4         47.09         43.55         2.19 o                         
 -16   4   4        182.97        160.30         8.10 o                         
 -15   4   4         63.97         70.32         1.88 o                         
 -14   4   4          8.05          9.04         0.89 o                         
 -13   4   4        486.98        503.57         7.35 o                         
 -12   4   4        266.47        267.44         4.32 o                         
 -11   4   4         13.52          9.99         0.92 o                         
 -10   4   4          1.25          1.23         0.95 o                         
  -9   4   4        109.23        130.16         4.16 o                         
  -8   4   4          5.69         11.54         1.19 o                         
  -7   4   4        144.36        160.84         3.96 o                         
  -6   4   4          1.23          1.84         0.80 o                         
  -5   4   4         75.43         71.67         3.33 o                         
  -4   4   4       1253.75       1206.36        18.87 o                         
  -3   4   4        110.45        134.67         3.90 o                         
  -2   4   4        257.36        297.71         5.44 o                         
  -1   4   4       1772.25       1752.80        21.59 o                         
   0   4   4       1998.75       1928.81        24.69 o                         
   1   4   4        887.27        872.22        15.28 o                         
   2   4   4       4450.22       4490.64        52.29 o                         
   3   4   4        149.21        126.21         4.65 o                         
   4   4   4       1242.63       1259.23        17.88 o                         
   5   4   4        670.11        755.18        13.78 o                         
   6   4   4        535.49        584.10        12.16 o                         
   7   4   4         26.18         19.26         2.30 o                         
   8   4   4        126.15        114.11         4.48 o                         
   9   4   4        524.74        495.84         7.88 o                         
  10   4   4        153.06        142.83         3.62 o                         
  11   4   4        170.86        160.08         3.69 o                         
  12   4   4          0.90          1.06         0.80 o                         
  13   4   4         43.96         55.31         1.89 o                         
 -15   5   4          4.95          6.34         0.84 o                         
 -14   5   4         24.46         20.79         1.77 o                         
 -13   5   4        441.28        468.93         6.36 o                         
 -12   5   4         42.41         36.82         1.66 o                         
 -11   5   4         85.54         86.48         2.41 o                         
 -10   5   4        117.43        124.36         3.13 o                         
  -9   5   4         46.60         42.01         2.18 o                         
  -8   5   4        618.06        593.98         9.26 o                         
  -7   5   4          3.06          4.19         0.89 o                         
  -6   5   4          7.49          5.61         0.93 o                         
  -5   5   4       1773.72       1793.04        20.67 o                         
  -4   5   4         14.19         20.82         1.50 o                         
  -3   5   4        889.10        926.65        11.03 o                         
  -2   5   4        505.91        504.31         7.83 o                         
  -1   5   4        129.66        130.27         3.46 o                         
   0   5   4       1033.32       1024.20        12.95 o                         
   1   5   4         42.13         49.26         2.34 o                         
   2   5   4        330.65        353.01         7.99 o                         
   3   5   4         95.85         91.65         4.11 o                         
   4   5   4        124.56        129.91         4.41 o                         
   5   5   4          2.31          2.74         1.03 o                         
   6   5   4        618.41        648.75        11.53 o                         
   7   5   4        158.95        152.35         3.26 o                         
   8   5   4        221.93        217.47         4.33 o                         
   9   5   4        147.91        168.95         3.54 o                         
  10   5   4         93.17         99.87         2.68 o                         
  11   5   4        233.40        249.63         5.52 o                         
  12   5   4         82.40         90.86         2.76 o                         
  13   5   4         22.03         26.59         1.79 o                         
 -14   6   4         63.25         58.29         2.11 o                         
 -13   6   4          0.01          0.64         0.56 o                         
 -12   6   4        114.57        108.32         2.34 o                         
 -11   6   4         10.82          8.46         0.79 o                         
 -10   6   4        161.45        153.15         3.01 o                         
  -9   6   4         64.48         62.23         2.00 o                         
  -8   6   4         10.32          8.78         0.86 o                         
  -7   6   4         40.45         30.09         1.72 o                         
  -6   6   4        156.45        146.00         4.45 o                         
  -5   6   4        468.07        465.39         9.04 o                         
  -4   6   4        239.24        236.46         6.77 o                         
  -3   6   4        358.13        383.41         7.07 o                         
  -2   6   4          8.77         10.05         1.06 o                         
  -1   6   4        974.75       1033.84        11.57 o                         
   0   6   4        193.01        191.64         3.92 o                         
   1   6   4          4.69          1.39         0.74 o                         
   2   6   4         54.27         55.59         2.62 o                         
   3   6   4        120.32        119.56         4.27 o                         
   4   6   4        210.77        216.54         5.56 o                         
   5   6   4        321.32        345.01         5.25 o                         
   6   6   4        176.21        169.10         3.79 o                         
   7   6   4        173.42        173.82         3.59 o                         
   8   6   4        432.64        458.12         8.30 o                         
   9   6   4         17.99         16.95         1.24 o                         
  10   6   4        227.40        218.66         4.29 o                         
  11   6   4        156.88        176.72         3.93 o                         
  12   6   4         96.19         89.99         4.60 o                         
 -12   7   4         61.74         59.39         2.85 o                         
 -11   7   4        222.96        217.40         3.72 o                         
 -10   7   4          4.76          8.09         0.77 o                         
  -9   7   4        544.45        536.66         7.07 o                         
  -8   7   4         59.96         59.39         1.87 o                         
  -7   7   4         36.67         38.78         1.67 o                         
  -6   7   4        101.98         94.64         2.65 o                         
  -5   7   4        223.00        215.55         4.22 o                         
  -4   7   4        157.61        153.06         3.75 o                         
  -3   7   4        744.53        744.58         9.52 o                         
  -2   7   4        142.04        130.63         5.17 o                         
  -1   7   4        323.54        302.92         6.07 o                         
   0   7   4         97.97         86.92         3.20 o                         
   1   7   4        712.49        703.99         7.52 o                         
   2   7   4         40.80         41.04         1.46 o                         
   3   7   4          5.33          3.90         0.73 o                         
   4   7   4        308.14        337.33         5.57 o                         
   5   7   4        397.22        394.96         5.84 o                         
   6   7   4         56.63         56.38         2.01 o                         
   7   7   4        284.11        325.22         5.95 o                         
   8   7   4         12.97         10.68         0.89 o                         
   9   7   4        135.44        139.27         3.63 o                         
  10   7   4        148.34        144.03         4.06 o                         
 -11   8   4         42.57         33.32         1.87 o                         
 -10   8   4          6.34          6.81         0.84 o                         
  -9   8   4         84.62         86.79         2.30 o                         
  -8   8   4         13.54         12.39         0.87 o                         
  -7   8   4          0.30          0.63         0.52 o                         
  -6   8   4         15.62         17.78         1.09 o                         
  -5   8   4         27.21         24.94         1.24 o                         
  -4   8   4          7.41          9.20         0.82 o                         
  -3   8   4        605.34        616.02         7.86 o                         
  -2   8   4        233.98        247.99         4.90 o                         
  -1   8   4        339.15        334.70         5.59 o                         
   0   8   4        443.54        459.03         6.02 o                         
   1   8   4        522.48        570.10         7.46 o                         
   2   8   4         24.02         27.83         1.51 o                         
   3   8   4        581.14        607.40         7.69 o                         
   4   8   4         63.75         70.28         2.12 o                         
   5   8   4         96.92         98.97         2.46 o                         
   6   8   4        135.10        135.62         2.90 o                         
   7   8   4        150.58        155.67         3.13 o                         
   8   8   4         28.68         24.54         1.72 o                         
   9   8   4        384.36        353.49        14.35 o                         
  -8   9   4        101.08         90.93         2.49 o                         
  -7   9   4         99.45         97.79         3.09 o                         
  -6   9   4         63.28         64.46         1.77 o                         
  -5   9   4         63.58         59.08         1.61 o                         
  -4   9   4         26.57         25.06         1.14 o                         
  -3   9   4         79.35         76.94         2.47 o                         
  -2   9   4        113.83        111.55         3.03 o                         
  -1   9   4         27.87         28.34         1.49 o                         
   0   9   4        259.13        257.96         5.57 o                         
   1   9   4         23.39         23.98         1.46 o                         
   2   9   4         43.21         42.40         1.96 o                         
   3   9   4          1.93          2.66         0.65 o                         
   4   9   4         53.34         60.09         1.65 o                         
   5   9   4        288.54        283.53         4.42 o                         
   6   9   4        432.01        435.92        15.48 o                         
  -4  10   4        193.31        162.49         5.68 o                         
  -3  10   4        146.00        126.01         5.07 o                         
  -2  10   4         91.01         79.57         3.23 o                         
  -1  10   4          0.18          0.26         0.41 o                         
   0  10   4         53.89         46.60         1.78 o                         
   1  10   4         22.39         24.97         1.63 o                         
   2  10   4        154.37        125.88         6.61 o                         
 -17   1   5         25.88         30.21         1.45 o                         
 -16   1   5          0.84          1.39         0.72 o                         
 -15   1   5        114.20        116.20         2.90 o                         
 -14   1   5        120.67        121.70         3.17 o                         
 -13   1   5        219.02        199.57         4.28 o                         
 -12   1   5         18.65         16.92         3.45 o                         
 -11   1   5        216.86        210.57         6.28 o                         
 -10   1   5        119.76        135.65         4.06 o                         
  -9   1   5          1.65          3.47         1.23 o                         
  -8   1   5        933.17       1037.82        18.53 o                         
  -7   1   5       7146.23       8000.07       100.72 o                         
  -6   1   5        213.74        218.14         6.15 o                         
  -5   1   5         17.74         19.80         1.64 o                         
  -4   1   5         65.96         54.44         1.77 o                         
  -3   1   5       2248.48       2202.11        35.10 o                         
  -2   1   5       1785.13       1708.60        18.38 o                         
  -1   1   5       1352.56       1341.70        14.84 o                         
   0   1   5        423.02        391.07         5.23 o                         
   1   1   5        651.07        648.36         8.54 o                         
   2   1   5        644.29        610.10        11.23 o                         
   3   1   5         15.59          9.34         1.23 o                         
   4   1   5        390.68        374.41         6.79 o                         
   5   1   5        100.83         85.81         2.94 o                         
   6   1   5         15.34         22.52         1.69 o                         
   7   1   5         86.29         96.27         3.63 o                         
   8   1   5          1.20          0.26         0.79 o                         
   9   1   5         21.32         13.64         1.53 o                         
  10   1   5        469.44        430.18         6.48 o                         
  11   1   5        166.93        154.80         3.53 o                         
  12   1   5        169.70        147.12         3.09 o                         
  13   1   5         32.17         27.95         1.32 o                         
  14   1   5         61.47         57.53         1.64 o                         
 -17   2   5        338.18        323.17         6.86 o                         
 -16   2   5        129.04        136.85         4.48 o                         
 -15   2   5         13.26         12.75         1.03 o                         
 -14   2   5          4.43          6.16         1.06 o                         
 -13   2   5        345.17        337.39         6.57 o                         
 -12   2   5        101.61         89.89         2.60 o                         
 -11   2   5        225.16        204.82         5.83 o                         
 -10   2   5        386.57        351.04         7.89 o                         
  -9   2   5        616.12        592.44        10.76 o                         
  -8   2   5        128.44        104.73         4.11 o                         
  -7   2   5        757.97        723.12        13.33 o                         
  -6   2   5         14.43         25.45         1.85 o                         
  -5   2   5        727.25        730.67        12.91 o                         
  -4   2   5        385.91        373.32         6.77 o                         
  -3   2   5         46.03         70.65         2.20 o                         
  -2   2   5         86.37        121.73         2.85 o                         
  -1   2   5        140.28        172.04         3.77 o                         
   0   2   5       1391.30       1351.04        19.25 o                         
   1   2   5        890.49        873.43        12.76 o                         
   2   2   5          0.32          0.86         0.54 o                         
   3   2   5       3973.23       4329.26        39.72 o                         
   4   2   5         61.98         68.93         2.75 o                         
   5   2   5        161.75        165.57         4.93 o                         
   6   2   5         36.08         31.88         2.53 o                         
   7   2   5         14.46         15.10         1.87 o                         
   8   2   5        118.88        112.93         4.83 o                         
   9   2   5        338.17        288.96         7.02 o                         
  10   2   5         24.11         30.61         1.52 o                         
  11   2   5        221.16        236.27         4.58 o                         
  12   2   5        974.79        975.91        10.23 o                         
  13   2   5        255.57        251.25         4.58 o                         
  14   2   5        427.35        431.89         7.40 o                         
 -16   3   5        122.67        115.65         2.79 o                         
 -15   3   5          1.18          0.01         0.68 o                         
 -14   3   5          0.91          1.18         0.75 o                         
 -13   3   5         82.23         91.95         2.75 o                         
 -12   3   5        686.61        700.15         8.00 o                         
 -11   3   5        126.49        131.23         4.79 o                         
 -10   3   5        216.34        211.46         6.10 o                         
  -9   3   5         94.38        120.79         3.21 o                         
  -8   3   5          0.56          1.85         0.71 o                         
  -7   3   5         88.73         88.34         3.90 o                         
  -6   3   5         44.54         39.96         2.33 o                         
  -5   3   5        127.60        113.91         3.56 o                         
  -4   3   5        232.75        285.61         8.80 o                         
  -3   3   5         38.73         47.73         2.30 o                         
  -2   3   5        228.95        209.37         4.82 o                         
  -1   3   5         78.87         51.86         2.40 o                         
   0   3   5       1091.66       1170.35        17.76 o                         
   1   3   5       1632.60       1589.21        21.90 o                         
   2   3   5        483.49        515.61        11.36 o                         
   3   3   5       1916.61       1996.08        23.49 o                         
   4   3   5         78.73         63.72         3.11 o                         
   5   3   5         91.02        107.73         3.94 o                         
   6   3   5        147.60        147.08         4.93 o                         
   7   3   5          3.29          4.87         1.26 o                         
   8   3   5          8.21          7.45         1.55 o                         
   9   3   5         67.04         66.35         2.21 o                         
  10   3   5         10.20          7.94         0.95 o                         
  11   3   5         14.65          9.01         0.94 o                         
  12   3   5          7.31          4.05         0.72 o                         
  13   3   5         75.31         75.28         2.28 o                         
  14   3   5         59.35         56.06         4.11 o                         
 -16   4   5        254.81        257.21         6.63 o                         
 -15   4   5          4.65          3.91         0.70 o                         
 -14   4   5        114.82        119.00         2.97 o                         
 -13   4   5         17.32         17.05         1.32 o                         
 -12   4   5         43.71         41.58         2.20 o                         
 -11   4   5        432.86        445.03         5.97 o                         
 -10   4   5        363.44        342.95         6.48 o                         
  -9   4   5         22.79         17.70         1.41 o                         
  -8   4   5          0.19         -0.62         0.69 o                         
  -7   4   5         91.95         77.85         2.74 o                         
  -6   4   5        243.55        257.04         6.18 o                         
  -5   4   5        660.28        735.35        14.75 o                         
  -4   4   5        102.54        102.38         4.73 o                         
  -3   4   5         37.27         37.15         2.32 o                         
  -2   4   5       1765.12       1913.23        22.53 o                         
  -1   4   5       1331.13       1466.73        19.95 o                         
   0   4   5        888.28        922.44        14.17 o                         
   1   4   5        673.98        703.69        13.56 o                         
   2   4   5        409.23        391.65         8.34 o                         
   3   4   5        488.75        527.99        10.80 o                         
   4   4   5        328.27        341.12         8.50 o                         
   5   4   5          0.04          1.96         1.14 o                         
   6   4   5         12.98         14.92         1.78 o                         
   7   4   5         94.44         82.16         5.03 o                         
   8   4   5         23.44         23.56         1.24 o                         
   9   4   5         75.45         78.02         2.29 o                         
  10   4   5         79.17         80.84         2.74 o                         
  11   4   5        100.71        102.00         3.21 o                         
  12   4   5         77.22         85.27         2.60 o                         
  13   4   5          4.09          6.49         0.66 o                         
 -15   5   5          5.70          3.62         0.89 o                         
 -14   5   5         48.59         49.02         2.11 o                         
 -13   5   5        592.47        597.91         7.73 o                         
 -12   5   5         20.24         21.73         1.33 o                         
 -11   5   5         15.24         15.33         1.18 o                         
 -10   5   5        342.65        315.44         4.82 o                         
  -9   5   5        130.96        144.72         3.34 o                         
  -8   5   5        915.12        941.89        13.75 o                         
  -7   5   5         72.80         81.68         2.80 o                         
  -6   5   5        607.77        628.05         9.81 o                         
  -5   5   5         14.44         18.32         1.53 o                         
  -4   5   5        444.16        455.91         7.27 o                         
  -3   5   5        222.22        204.91         6.42 o                         
  -2   5   5         59.59         63.83         2.51 o                         
  -1   5   5       1312.36       1286.05        15.31 o                         
   0   5   5         81.79         58.36         2.51 o                         
   1   5   5        211.46        190.74         5.16 o                         
   2   5   5        381.93        354.98         7.95 o                         
   3   5   5       1068.19       1070.50        19.77 o                         
   4   5   5        296.62        278.70         8.63 o                         
   5   5   5        525.17        545.87        14.34 o                         
   6   5   5          3.73          0.58         0.89 o                         
   7   5   5          4.94          8.21         0.86 o                         
   8   5   5          2.43          3.18         0.72 o                         
   9   5   5         64.73         69.02         2.83 o                         
  10   5   5          2.06          2.17         0.74 o                         
  11   5   5          3.86          1.90         0.68 o                         
  12   5   5          0.01          0.32         0.59 o                         
 -14   6   5         90.73         78.16         3.67 o                         
 -13   6   5         43.46         44.34         2.36 o                         
 -12   6   5         73.73         68.73         1.99 o                         
 -11   6   5         67.44         69.93         1.98 o                         
 -10   6   5          1.76          0.80         0.68 o                         
  -9   6   5         32.29         29.96         1.63 o                         
  -8   6   5        790.11        822.14         9.21 o                         
  -7   6   5         14.72         16.39         1.13 o                         
  -6   6   5       1209.57       1226.27        16.10 o                         
  -5   6   5        299.94        292.38         6.41 o                         
  -4   6   5         29.56         38.17         2.19 o                         
  -3   6   5        716.39        715.15        10.23 o                         
  -2   6   5        809.46        809.42        10.33 o                         
  -1   6   5         22.62         21.39         1.31 o                         
   0   6   5          5.09          3.74         0.83 o                         
   1   6   5         22.45         22.48         1.83 o                         
   2   6   5          0.62          2.50         1.00 o                         
   3   6   5          0.00          3.13         1.05 o                         
   4   6   5         66.42         87.24         4.34 o                         
   5   6   5        218.59        244.82         4.44 o                         
   6   6   5          1.74          2.63         0.81 o                         
   7   6   5        133.68        146.53         3.26 o                         
   8   6   5         21.82         25.96         1.26 o                         
   9   6   5          3.08          2.89         0.68 o                         
  10   6   5       1027.23       1053.54        12.45 o                         
  11   6   5        660.39        633.09        11.89 o                         
 -12   7   5        191.04        185.84         3.34 o                         
 -11   7   5        349.44        364.20         4.80 o                         
 -10   7   5          7.56          9.51         0.83 o                         
  -9   7   5        143.67        120.99         3.13 o                         
  -8   7   5        221.06        210.45         4.68 o                         
  -7   7   5        385.83        358.30         6.58 o                         
  -6   7   5         10.63         12.07         0.99 o                         
  -5   7   5         49.54         49.92         1.84 o                         
  -4   7   5         11.02         11.33         0.98 o                         
  -3   7   5        621.43        591.63         8.21 o                         
  -2   7   5        198.46        189.20         3.43 o                         
  -1   7   5        322.14        343.95         4.73 o                         
   0   7   5        271.28        246.75         4.00 o                         
   1   7   5         81.57         70.49         2.44 o                         
   2   7   5        242.42        247.57         4.08 o                         
   3   7   5         25.05         22.93         1.30 o                         
   4   7   5        126.23        144.51         3.33 o                         
   5   7   5          6.58          4.17         0.78 o                         
   6   7   5         48.89         50.43         2.07 o                         
   7   7   5        667.43        699.76         8.94 o                         
   8   7   5        634.02        673.01         8.90 o                         
   9   7   5         47.21         44.37         1.71 o                         
  10   7   5        101.16         80.38         4.51 o                         
 -11   8   5         46.03         52.25         2.32 o                         
 -10   8   5         88.85         70.63         2.74 o                         
  -9   8   5          1.64          1.03         0.61 o                         
  -8   8   5          1.57          1.47         0.63 o                         
  -7   8   5         91.83         91.19         3.26 o                         
  -6   8   5         13.42         11.19         0.84 o                         
  -5   8   5         93.57         98.10         2.56 o                         
  -4   8   5          1.99          1.82         0.68 o                         
  -3   8   5         28.44         34.08         1.61 o                         
  -2   8   5         31.01         28.89         1.50 o                         
  -1   8   5         34.96         38.37         1.58 o                         
   0   8   5          1.32          2.66         0.74 o                         
   1   8   5         52.17         46.53         2.01 o                         
   2   8   5        110.70         98.49         2.63 o                         
   3   8   5         30.87         29.11         1.38 o                         
   4   8   5         73.07         77.87         2.24 o                         
   5   8   5        115.81        127.29         2.99 o                         
   6   8   5          8.99          7.27         0.77 o                         
   7   8   5          7.70          8.27         0.88 o                         
   8   8   5         21.18         18.38         1.34 o                         
  -8   9   5         13.17         10.64         0.90 o                         
  -7   9   5         38.64         32.82         1.35 o                         
  -6   9   5        112.46         89.24         2.44 o                         
  -5   9   5        170.59        157.67         2.82 o                         
  -4   9   5          0.38          0.81         0.50 o                         
  -3   9   5        443.83        441.12         6.03 o                         
  -2   9   5         85.75         76.25         2.15 o                         
  -1   9   5         49.66         47.32         1.99 o                         
   0   9   5        577.77        588.43         9.46 o                         
   1   9   5          3.25          3.08         0.66 o                         
   2   9   5       1063.11       1130.00        14.78 o                         
   3   9   5        130.62        135.52         3.32 o                         
   4   9   5         40.60         43.61         1.93 o                         
   5   9   5        341.16        318.24         6.53 o                         
  -2  10   5         96.01         82.61         3.21 o                         
  -1  10   5         97.44         89.29         3.15 o                         
   0  10   5        120.85        105.98         6.05 o                         
   1  10   5          0.57          0.34         0.69 o                         
 -17   0   6        302.37        325.02        10.07 o                         
 -16   0   6          0.47          1.82         1.20 o                         
 -15   0   6         60.37         51.85         3.36 o                         
 -14   0   6         86.35         74.11         3.69 o                         
 -13   0   6         39.77         36.51         2.40 o                         
 -12   0   6        158.49        153.67         8.33 o                         
 -11   0   6        593.35        639.59        18.78 o                         
 -10   0   6       1164.28       1296.21        35.40 o                         
  -9   0   6          6.72          3.76         2.37 o                         
  -8   0   6       1160.00       1183.42        31.46 o                         
  -7   0   6        978.49       1021.04        27.73 o                         
  -6   0   6       1457.95       1526.32        27.63 o                         
  -5   0   6         82.88         64.14         3.01 o                         
  -4   0   6        148.89        125.05         3.80 o                         
  -3   0   6        557.32        560.90        16.45 o                         
  -2   0   6       1360.46       1413.05        23.53 o                         
  -1   0   6       3687.69       3755.86        92.40 o                         
   0   0   6       8471.82       8594.64       139.20 o                         
   1   0   6        963.06        975.39        19.96 o                         
   2   0   6        300.77        290.81         6.76 o                         
   3   0   6          3.60          3.61         1.06 o                         
   4   0   6        205.70        301.21         9.97 o                         
   5   0   6         62.99         67.44         4.46 o                         
   6   0   6         21.84         24.01         2.36 o                         
   7   0   6        990.52        968.71        18.24 o                         
   8   0   6        356.72        368.67         9.80 o                         
   9   0   6          2.86          5.21         1.14 o                         
  10   0   6       1592.95       1422.50        19.36 o                         
  11   0   6          1.56          2.11         1.10 o                         
  12   0   6          6.51         14.65         1.89 o                         
  13   0   6        184.38        156.45         4.27 o                         
  14   0   6          2.05          2.13         0.90 o                         
 -17   1   6        125.88        128.79         3.12 o                         
 -16   1   6         12.56         16.08         1.49 o                         
 -15   1   6          2.66          3.02         0.95 o                         
 -14   1   6          1.59          3.62         0.86 o                         
 -13   1   6         14.22         12.98         1.07 o                         
 -12   1   6         17.90         11.93         1.76 o                         
 -11   1   6         18.36         24.33         1.98 o                         
 -10   1   6        177.01        175.49         4.59 o                         
  -9   1   6        119.28        144.06         4.45 o                         
  -8   1   6        543.94        563.22        13.38 o                         
  -7   1   6        683.37        743.30        14.32 o                         
  -6   1   6        509.79        607.48        10.56 o                         
  -5   1   6         76.73         89.08         3.52 o                         
  -4   1   6          8.61          5.90         0.77 o                         
  -3   1   6        490.34        465.36         7.12 o                         
  -2   1   6         59.58         38.01         1.37 o                         
  -1   1   6        277.14        214.18         5.34 o                         
   0   1   6       3781.63       3778.27        40.72 o                         
   1   1   6          6.99         24.07         1.28 o                         
   2   1   6        166.55        144.71         3.97 o                         
   3   1   6         10.59          7.16         0.89 o                         
   4   1   6        757.03        788.77        11.14 o                         
   5   1   6         66.74         57.58         2.56 o                         
   6   1   6          5.13          5.67         1.25 o                         
   7   1   6          4.47          3.32         0.78 o                         
   8   1   6        194.72        185.97         6.46 o                         
   9   1   6        385.86        361.81         5.87 o                         
  10   1   6        178.02        172.35         3.59 o                         
  11   1   6         99.16        103.73         2.55 o                         
  12   1   6          7.53          6.96         0.88 o                         
  13   1   6        107.95         98.79         2.78 o                         
  14   1   6         81.33         87.75         2.81 o                         
 -17   2   6         17.35         11.32         1.03 o                         
 -16   2   6         13.13         13.20         1.36 o                         
 -15   2   6         67.64         71.90         2.65 o                         
 -14   2   6          1.93          4.01         0.95 o                         
 -13   2   6        110.81        100.22         2.83 o                         
 -12   2   6         18.09         15.33         1.13 o                         
 -11   2   6        132.12        130.57         4.33 o                         
 -10   2   6         76.25         78.31         3.06 o                         
  -9   2   6         48.51         64.61         3.16 o                         
  -8   2   6        107.38        102.06         4.95 o                         
  -7   2   6        192.70        177.38         5.12 o                         
  -6   2   6        192.24        172.24         4.94 o                         
  -5   2   6        126.54        121.61         3.59 o                         
  -4   2   6        651.83        698.92        11.77 o                         
  -3   2   6        238.87        217.64         4.04 o                         
  -2   2   6        369.83        410.30         7.31 o                         
  -1   2   6        168.59        156.68         3.60 o                         
   0   2   6       2626.77       2818.73        39.86 o                         
   1   2   6         60.83         64.41         2.82 o                         
   2   2   6          6.61          6.78         0.90 o                         
   3   2   6        579.04        569.12         8.43 o                         
   4   2   6        325.95        335.08         6.91 o                         
   5   2   6         60.62         58.45         2.83 o                         
   6   2   6         19.48         18.82         1.74 o                         
   7   2   6          2.73          2.47         1.10 o                         
   8   2   6         90.51         87.57         4.51 o                         
   9   2   6         25.97         22.54         1.57 o                         
  10   2   6         53.07         52.89         1.85 o                         
  11   2   6          2.08          1.85         0.66 o                         
  12   2   6          7.38         10.21         0.92 o                         
  13   2   6         16.92         14.51         1.33 o                         
 -16   3   6         54.58         65.84         3.65 o                         
 -15   3   6         55.24         62.58         2.35 o                         
 -14   3   6          1.87          2.31         0.72 o                         
 -13   3   6         14.67         15.28         1.06 o                         
 -12   3   6        148.54        127.74         2.96 o                         
 -11   3   6         17.24         20.26         1.64 o                         
 -10   3   6        560.89        526.69         8.69 o                         
  -9   3   6        100.56        101.12         3.24 o                         
  -8   3   6       1011.91       1015.06        12.97 o                         
  -7   3   6         62.63         56.20         2.83 o                         
  -6   3   6        310.00        361.62         8.01 o                         
  -5   3   6        638.66        699.57        11.38 o                         
  -4   3   6         94.38        125.58         3.88 o                         
  -3   3   6        232.23        243.69         5.55 o                         
  -2   3   6        434.74        387.00         7.90 o                         
  -1   3   6         46.49         31.60         2.87 o                         
   0   3   6       3888.13       4026.35        63.03 o                         
   1   3   6          3.75         15.24         1.64 o                         
   2   3   6       1037.01       1055.39        20.48 o                         
   3   3   6       1165.28       1197.59        17.91 o                         
   4   3   6         12.80         18.78         1.91 o                         
   5   3   6         64.55         58.69         3.22 o                         
   6   3   6        228.99        257.62         6.58 o                         
   7   3   6         99.34        101.29         4.26 o                         
   8   3   6         92.58         78.42         2.41 o                         
   9   3   6        846.29        830.75         9.82 o                         
  10   3   6        138.45        132.22         3.13 o                         
  11   3   6         42.38         46.60         1.76 o                         
  12   3   6          1.80          2.60         0.60 o                         
  13   3   6          6.59          5.52         0.76 o                         
 -15   4   6         27.41         27.71         2.04 o                         
 -14   4   6          4.22          2.89         0.71 o                         
 -13   4   6        405.37        404.58         5.93 o                         
 -12   4   6        193.79        226.08         4.21 o                         
 -11   4   6        934.32        949.06         9.47 o                         
 -10   4   6        952.60        905.27        11.65 o                         
  -9   4   6        572.08        594.04         8.20 o                         
  -8   4   6         11.93          5.28         0.93 o                         
  -7   4   6        291.59        284.93         5.49 o                         
  -6   4   6         62.77         61.06         2.39 o                         
  -5   4   6          5.57          1.66         0.87 o                         
  -4   4   6          0.50          0.16         0.94 o                         
  -3   4   6         19.27         12.34         1.59 o                         
  -2   4   6         34.19         26.18         2.29 o                         
  -1   4   6         47.50         61.24         4.79 o                         
   0   4   6        405.81        390.75        11.24 o                         
   1   4   6        172.43        136.31         7.05 o                         
   2   4   6        156.11        133.92         4.87 o                         
   3   4   6       1446.59       1546.78        30.94 o                         
   4   4   6         25.53         12.46         1.48 o                         
   5   4   6        461.41        427.56        10.41 o                         
   6   4   6        352.01        347.30         8.62 o                         
   7   4   6         29.73         26.26         1.29 o                         
   8   4   6         20.86         19.15         1.12 o                         
   9   4   6        308.74        331.82         5.18 o                         
  10   4   6          1.83          2.43         0.80 o                         
  11   4   6         69.95         82.00         2.73 o                         
  12   4   6         34.43         33.77         1.65 o                         
 -15   5   6         23.48         26.26         1.88 o                         
 -14   5   6        127.60        121.86         3.31 o                         
 -13   5   6         46.22         52.27         1.65 o                         
 -12   5   6        609.24        578.19         6.52 o                         
 -11   5   6          0.74          0.28         0.70 o                         
 -10   5   6         33.57         29.77         1.37 o                         
  -9   5   6         11.70         12.96         0.94 o                         
  -8   5   6        405.38        410.17         6.94 o                         
  -7   5   6        239.15        212.07         5.72 o                         
  -6   5   6        471.00        442.48         9.21 o                         
  -5   5   6         84.89         86.13         2.98 o                         
  -4   5   6         21.32         22.19         1.81 o                         
  -3   5   6          5.96         14.67         1.26 o                         
  -2   5   6         53.04         46.72         2.29 o                         
  -1   5   6       1180.29       1141.44        15.70 o                         
   0   5   6         94.76         94.00         3.77 o                         
   1   5   6         42.66         39.91         2.64 o                         
   2   5   6         46.19         46.56         2.65 o                         
   3   5   6         52.54         53.78         3.64 o                         
   4   5   6          7.70          4.45         1.09 o                         
   5   5   6        201.90        239.66         8.66 o                         
   6   5   6          1.22          0.34         0.67 o                         
   7   5   6        342.49        328.48         4.94 o                         
   8   5   6         25.01         21.97         1.42 o                         
   9   5   6        138.55        137.40         3.29 o                         
  10   5   6        182.88        193.63         3.74 o                         
  11   5   6          8.44          6.38         0.84 o                         
  12   5   6         97.60         68.98         4.81 o                         
 -14   6   6        149.36        154.99         4.08 o                         
 -13   6   6         93.82         73.51         2.63 o                         
 -12   6   6          4.51          6.29         0.69 o                         
 -11   6   6         69.93         63.24         1.92 o                         
 -10   6   6          0.98          2.38         0.74 o                         
  -9   6   6        634.21        628.29         7.32 o                         
  -8   6   6          0.32          0.57         0.61 o                         
  -7   6   6         57.79         67.73         2.32 o                         
  -6   6   6        144.74        137.80         4.49 o                         
  -5   6   6        109.90        103.45         4.60 o                         
  -4   6   6        276.26        271.15         6.42 o                         
  -3   6   6        115.61        123.91         4.06 o                         
  -2   6   6        134.91        139.06         4.91 o                         
  -1   6   6        125.07        128.36         4.21 o                         
   0   6   6        100.46        105.95         3.70 o                         
   1   6   6        159.52        156.22         4.71 o                         
   2   6   6         70.39         79.20         3.36 o                         
   3   6   6        199.44        165.93         4.41 o                         
   4   6   6        805.29        812.17         9.32 o                         
   5   6   6        165.52        163.69         3.93 o                         
   6   6   6        151.97        139.51         4.28 o                         
   7   6   6         78.77         90.57         2.44 o                         
   8   6   6         36.88         34.47         1.51 o                         
   9   6   6          7.16          7.96         0.87 o                         
  10   6   6         77.74         73.50         1.87 o                         
  11   6   6        380.91        288.09        12.30 o                         
 -12   7   6         13.71          7.75         1.06 o                         
 -11   7   6         25.79         22.54         1.13 o                         
 -10   7   6         89.53         93.44         2.37 o                         
  -9   7   6          2.16          2.02         0.62 o                         
  -8   7   6        163.62        161.69         3.38 o                         
  -7   7   6        106.43        103.03         2.94 o                         
  -6   7   6        211.61        214.10         4.21 o                         
  -5   7   6        351.42        348.84         5.81 o                         
  -4   7   6          1.56          0.86         0.81 o                         
  -3   7   6          9.53          8.06         0.98 o                         
  -2   7   6       1694.41       1677.72        16.81 o                         
  -1   7   6         14.97         13.16         1.20 o                         
   0   7   6         27.51         32.45         1.62 o                         
   1   7   6        538.36        560.61         6.89 o                         
   2   7   6         14.61         14.56         1.22 o                         
   3   7   6         28.83         27.39         1.41 o                         
   4   7   6        102.44        102.51         2.99 o                         
   5   7   6         43.16         44.30         1.83 o                         
   6   7   6        344.95        364.27         6.06 o                         
   7   7   6         41.38         36.00         1.66 o                         
   8   7   6         14.46         16.27         1.21 o                         
   9   7   6          7.27          8.28         0.83 o                         
 -10   8   6        478.89        454.69         8.36 o                         
  -9   8   6        283.91        308.86         7.28 o                         
  -8   8   6        208.16        221.51         4.98 o                         
  -7   8   6        155.57        150.19         3.51 o                         
  -6   8   6        117.67        114.73         2.62 o                         
  -5   8   6        602.69        603.63         7.81 o                         
  -4   8   6        292.70        298.16         4.90 o                         
  -3   8   6        662.46        653.61         9.60 o                         
  -2   8   6         15.90         17.63         1.30 o                         
  -1   8   6         85.41         90.07         2.47 o                         
   0   8   6          2.28          0.93         0.68 o                         
   1   8   6          7.81          7.92         1.37 o                         
   2   8   6        340.51        372.89         6.14 o                         
   3   8   6         18.02         16.37         1.00 o                         
   4   8   6        820.54        846.31         9.59 o                         
   5   8   6        210.14        221.64         4.06 o                         
   6   8   6        116.70        116.16         2.68 o                         
   7   8   6         49.30         52.84         2.98 o                         
  -8   9   6          0.41          0.79         0.78 o                         
  -7   9   6        179.08        158.89         4.25 o                         
  -6   9   6        147.03        156.39         3.86 o                         
  -5   9   6        142.92        140.45         2.94 o                         
  -4   9   6         38.16         33.90         1.42 o                         
  -3   9   6          2.67          3.46         0.59 o                         
  -2   9   6          8.07          7.26         0.88 o                         
  -1   9   6        294.25        302.41         5.49 o                         
   0   9   6         47.24         49.62         1.76 o                         
   1   9   6        160.15        164.04         4.09 o                         
   2   9   6         19.68         20.58         1.36 o                         
   3   9   6         95.10         92.89         2.44 o                         
   4   9   6          0.61          0.68         0.62 o                         
 -17   1   7          9.79          8.00         0.72 o                         
 -16   1   7          8.78         10.57         1.07 o                         
 -15   1   7         43.29         39.91         1.71 o                         
 -14   1   7         95.30         78.28         2.58 o                         
 -13   1   7        122.92         97.99         2.56 o                         
 -12   1   7         82.91         63.95         2.09 o                         
 -11   1   7        383.24        400.42         7.94 o                         
 -10   1   7        202.12        176.11         6.21 o                         
  -9   1   7        485.05        444.38         8.87 o                         
  -8   1   7        196.23        167.07         6.28 o                         
  -7   1   7        820.32        865.23        13.58 o                         
  -6   1   7       1086.73       1172.45        17.10 o                         
  -5   1   7        592.67        555.64         8.73 o                         
  -4   1   7         27.39         15.17         1.25 o                         
  -3   1   7       2015.52       2204.98        26.09 o                         
  -2   1   7        602.62        613.03         8.68 o                         
  -1   1   7        625.20        698.71         9.07 o                         
   0   1   7        211.26        252.25         5.62 o                         
   1   1   7         72.14         82.99         2.74 o                         
   2   1   7        121.94        129.66         3.81 o                         
   3   1   7         35.08         50.58         2.68 o                         
   4   1   7          9.21          8.05         1.09 o                         
   5   1   7         13.29         13.73         1.47 o                         
   6   1   7         28.96         31.90         2.36 o                         
   7   1   7        129.36         96.78         4.03 o                         
   8   1   7          1.17          1.28         0.96 o                         
   9   1   7        133.15        137.23         3.01 o                         
  10   1   7       1402.62       1332.27        13.95 o                         
  11   1   7        503.00        526.69         6.85 o                         
  12   1   7        399.71        426.08         6.40 o                         
  13   1   7        108.66        111.73         2.45 o                         
 -17   2   7         60.39         55.32         3.20 o                         
 -16   2   7        183.48        204.48         4.82 o                         
 -15   2   7        235.83        239.75         4.19 o                         
 -14   2   7        265.23        281.76         5.40 o                         
 -13   2   7         67.17         66.50         2.18 o                         
 -12   2   7        599.69        580.53         6.91 o                         
 -11   2   7         49.10         36.19         2.23 o                         
 -10   2   7         19.63         26.60         1.81 o                         
  -9   2   7        511.36        549.25         8.73 o                         
  -8   2   7         16.67         19.91         1.76 o                         
  -7   2   7         55.88         57.39         3.18 o                         
  -6   2   7        174.75        180.84         5.16 o                         
  -5   2   7        126.61        125.95         3.97 o                         
  -4   2   7        263.37        276.48         6.40 o                         
  -3   2   7        783.24        786.87        11.65 o                         
  -2   2   7        248.66        372.61         7.79 o                         
  -1   2   7       1249.12       1201.41        22.55 o                         
   0   2   7       1436.25       1390.01        18.86 o                         
   1   2   7       2521.44       2505.64        38.19 o                         
   2   2   7       2296.92       2266.24        25.68 o                         
   3   2   7       1786.74       1712.25        19.67 o                         
   4   2   7        443.62        496.34         8.80 o                         
   5   2   7        247.28        234.36         6.06 o                         
   6   2   7          1.66          2.30         1.38 o                         
   7   2   7          0.98          1.63         1.14 o                         
   8   2   7          9.91         11.19         1.03 o                         
   9   2   7         19.28         16.72         1.11 o                         
  10   2   7        198.20        166.86         3.46 o                         
  11   2   7         13.06          7.09         0.88 o                         
  12   2   7         92.98         87.90         2.38 o                         
  13   2   7         47.59         32.99         1.57 o                         
 -16   3   7         76.26         77.41         2.10 o                         
 -15   3   7        142.55        139.29         3.37 o                         
 -14   3   7        108.00        104.07         2.51 o                         
 -13   3   7         32.72         29.45         1.35 o                         
 -12   3   7        229.52        248.91         3.98 o                         
 -11   3   7        795.44        745.02         8.30 o                         
 -10   3   7        483.97        470.76         8.56 o                         
  -9   3   7       1719.66       1890.53        20.70 o                         
  -8   3   7         62.14         54.04         2.58 o                         
  -7   3   7          5.28          3.32         1.05 o                         
  -6   3   7         69.66         74.61         3.28 o                         
  -5   3   7          2.10          2.81         1.02 o                         
  -4   3   7          1.75          3.65         0.95 o                         
  -3   3   7         56.58         49.53         4.19 o                         
  -2   3   7         38.00         49.40         3.18 o                         
  -1   3   7        190.48        204.03         6.35 o                         
   0   3   7        112.24        123.33         5.22 o                         
   1   3   7        966.80       1038.17        21.24 o                         
   2   3   7         13.00         12.39         1.46 o                         
   3   3   7         17.02         20.89         1.71 o                         
   4   3   7        694.47        684.66        11.51 o                         
   5   3   7        323.02        294.73         7.47 o                         
   6   3   7        545.75        523.78         9.64 o                         
   7   3   7          1.36          3.04         1.08 o                         
   8   3   7        337.56        335.50         5.40 o                         
   9   3   7        213.70        208.32         4.67 o                         
  10   3   7          2.43          4.29         0.82 o                         
  11   3   7        184.82        177.32         3.53 o                         
  12   3   7         86.73         93.75         2.72 o                         
 -15   4   7          9.68          6.14         0.76 o                         
 -14   4   7         99.06         89.15         2.34 o                         
 -13   4   7        227.87        213.18         4.42 o                         
 -12   4   7         92.77         77.44         2.38 o                         
 -11   4   7          4.01          5.69         0.86 o                         
 -10   4   7         26.64         22.33         1.21 o                         
  -9   4   7        203.18        203.86         4.64 o                         
  -8   4   7          3.28          3.08         0.82 o                         
  -7   4   7         16.00         16.27         1.32 o                         
  -6   4   7        386.88        389.92         6.35 o                         
  -5   4   7         41.95         42.39         2.14 o                         
  -4   4   7        216.92        198.47         6.70 o                         
  -3   4   7          8.55         10.93         1.77 o                         
  -2   4   7         47.45         46.90         5.44 o                         
  -1   4   7          9.51         14.40         2.02 o                         
   0   4   7        145.77        133.71         5.53 o                         
   1   4   7         29.14         37.68         3.38 o                         
   2   4   7        152.09        163.26         6.36 o                         
   3   4   7        993.49       1032.57        16.88 o                         
   4   4   7         39.02         42.49         2.98 o                         
   5   4   7        551.64        566.12        10.58 o                         
   6   4   7        174.24        164.36         4.98 o                         
   7   4   7        485.96        480.75         6.22 o                         
   8   4   7        282.96        287.56         4.87 o                         
   9   4   7        107.37        102.71         2.82 o                         
  10   4   7         27.76         29.32         1.71 o                         
  11   4   7         27.60         27.68         1.84 o                         
  12   4   7          1.38          1.35         0.74 o                         
 -15   5   7         26.28         20.54         1.29 o                         
 -14   5   7         14.25         19.51         1.24 o                         
 -13   5   7        119.28        114.40         2.48 o                         
 -12   5   7        287.11        298.92         4.19 o                         
 -11   5   7         11.06         13.36         1.01 o                         
 -10   5   7        129.67        143.28         2.94 o                         
  -9   5   7        509.61        516.24         6.27 o                         
  -8   5   7         96.81        102.59         3.46 o                         
  -7   5   7       1086.38       1054.93        12.32 o                         
  -6   5   7        176.44        153.65         3.70 o                         
  -5   5   7         11.91         13.41         1.40 o                         
  -4   5   7        221.49        208.36         5.51 o                         
  -3   5   7         73.56         59.25         2.84 o                         
  -2   5   7        416.37        391.70         8.38 o                         
  -1   5   7        177.56        187.32         5.69 o                         
   0   5   7         60.16         50.45         3.03 o                         
   1   5   7        719.57        761.57        15.98 o                         
   2   5   7         46.04         43.31         3.75 o                         
   3   5   7          0.15          1.71         1.21 o                         
   4   5   7        174.77        182.28         6.99 o                         
   5   5   7        327.18        322.94         5.15 o                         
   6   5   7        223.71        240.64         4.09 o                         
   7   5   7        316.14        319.53         4.63 o                         
   8   5   7        443.94        459.18         8.05 o                         
   9   5   7          1.37          1.03         0.72 o                         
  10   5   7        341.29        362.01         7.04 o                         
  11   5   7        243.11        221.52         5.19 o                         
 -14   6   7        293.52        287.60         6.45 o                         
 -13   6   7          1.24          1.21         0.62 o                         
 -12   6   7          2.11          1.76         0.51 o                         
 -11   6   7         87.89         92.62         2.19 o                         
 -10   6   7          7.49          8.97         0.93 o                         
  -9   6   7         79.50         79.32         2.37 o                         
  -8   6   7        319.43        309.51         4.90 o                         
  -7   6   7        306.67        294.92         4.71 o                         
  -6   6   7        241.44        233.89         4.07 o                         
  -5   6   7       1040.71       1064.41        15.56 o                         
  -4   6   7        234.21        218.90         5.75 o                         
  -3   6   7         44.22         37.49         2.52 o                         
  -2   6   7       2124.75       2056.87        30.23 o                         
  -1   6   7        378.86        350.15         8.87 o                         
   0   6   7        200.97        177.90         6.29 o                         
   1   6   7        647.28        621.73        13.80 o                         
   2   6   7         93.30         90.55         2.48 o                         
   3   6   7        120.96        129.92         3.07 o                         
   4   6   7        144.65        169.82         3.80 o                         
   5   6   7        269.70        295.94         5.89 o                         
   6   6   7        597.51        618.39         8.96 o                         
   7   6   7         13.39         14.34         1.09 o                         
   8   6   7         53.80         55.93         2.03 o                         
   9   6   7          7.68          5.86         0.74 o                         
  10   6   7          0.23          1.07         0.70 o                         
 -12   7   7          2.23          7.01         0.69 o                         
 -11   7   7        188.36        183.26         3.50 o                         
 -10   7   7        163.99        168.17         3.21 o                         
  -9   7   7          5.40          4.40         0.72 o                         
  -8   7   7        747.34        723.43         9.11 o                         
  -7   7   7          1.39          2.23         0.74 o                         
  -6   7   7          6.90          5.40         0.94 o                         
  -5   7   7       1060.27       1094.07        14.32 o                         
  -4   7   7        368.86        353.88         6.47 o                         
  -3   7   7         26.01         31.24         1.71 o                         
  -2   7   7         46.37         56.85         2.22 o                         
  -1   7   7        306.16        295.36         5.25 o                         
   0   7   7         28.63         34.49         1.81 o                         
   1   7   7        150.57        136.75         3.18 o                         
   2   7   7         22.44         26.37         1.43 o                         
   3   7   7          2.58          3.17         0.72 o                         
   4   7   7         52.56         57.74         2.26 o                         
   5   7   7        110.79        121.64         4.72 o                         
   6   7   7          4.56          4.05         0.84 o                         
   7   7   7        151.69        147.19         3.64 o                         
   8   7   7         32.67         24.67         1.64 o                         
 -10   8   7          2.71          0.13         0.46 o                         
  -9   8   7        115.69         94.46         2.50 o                         
  -8   8   7        132.18        134.39         2.99 o                         
  -7   8   7        277.00        287.10         5.35 o                         
  -6   8   7        478.02        503.68         7.12 o                         
  -5   8   7          3.22          2.44         0.78 o                         
  -4   8   7        118.20        102.88         2.83 o                         
  -3   8   7        142.53        149.73         3.38 o                         
  -2   8   7        108.91        103.57         2.98 o                         
  -1   8   7         76.04         79.84         2.55 o                         
   0   8   7         20.71         20.96         1.37 o                         
   1   8   7         79.87         82.06         2.93 o                         
   2   8   7          1.69          1.17         0.67 o                         
   3   8   7        104.68         99.94         2.80 o                         
   4   8   7          1.80          1.98         0.77 o                         
   5   8   7         31.56         27.73         1.37 o                         
   6   8   7          0.44          0.88         0.69 o                         
  -7   9   7        171.91        152.28         6.66 o                         
  -6   9   7          0.43          0.59         0.42 o                         
  -5   9   7        198.07        191.43         8.06 o                         
  -4   9   7        314.02        320.77         7.35 o                         
  -3   9   7          7.47          4.61         0.78 o                         
  -2   9   7         24.44         22.91         1.36 o                         
  -1   9   7        138.93        139.57         4.11 o                         
   0   9   7         53.61         54.27         3.17 o                         
   1   9   7         53.28         48.80         2.46 o                         
   2   9   7        198.24        197.40         7.01 o                         
   3   9   7          0.69          1.66         0.63 o                         
 -17   0   8         11.31         11.16         1.49 o                         
 -16   0   8         44.26         52.78         2.86 o                         
 -15   0   8          9.77         13.25         1.58 o                         
 -14   0   8          4.82          4.59         1.11 o                         
 -13   0   8        244.50        196.48         5.25 o                         
 -12   0   8        214.89        175.04         5.02 o                         
 -11   0   8        101.36        109.93         6.08 o                         
 -10   0   8          4.51          2.92         1.27 o                         
  -9   0   8        158.71        144.20         7.42 o                         
  -8   0   8        922.70        832.39        18.67 o                         
  -7   0   8        692.32        645.67        14.67 o                         
  -6   0   8        418.21        381.71        12.37 o                         
  -5   0   8       3731.79       3898.57        56.47 o                         
  -4   0   8        195.34        194.05         6.30 o                         
  -3   0   8       1154.89       1178.20        24.48 o                         
  -2   0   8      10060.17      10495.84       208.24 o                         
  -1   0   8        433.58        621.75        20.87 o                         
   0   0   8        386.88        521.11        21.74 o                         
   1   0   8          2.93         14.94         1.84 o                         
   2   0   8        313.14        286.15         7.88 o                         
   3   0   8        445.26        431.98        13.88 o                         
   4   0   8       1001.51        972.20        18.99 o                         
   5   0   8          1.73          0.41         1.00 o                         
   6   0   8         65.50         67.76         5.20 o                         
   7   0   8        147.28        116.92         5.97 o                         
   8   0   8         22.29         31.15         2.92 o                         
   9   0   8        285.78        295.94         7.29 o                         
  10   0   8        304.59        312.75         8.05 o                         
  11   0   8       1322.16       1224.25        25.05 o                         
  12   0   8        457.02        472.35        10.62 o                         
  13   0   8        746.42        720.66        26.23 o                         
 -17   1   8         23.30         16.87         1.12 o                         
 -16   1   8         52.33         54.59         1.68 o                         
 -15   1   8         90.35         91.41         2.52 o                         
 -14   1   8         51.65         50.18         2.03 o                         
 -13   1   8        123.77        117.88         2.85 o                         
 -12   1   8        293.64        272.38         4.57 o                         
 -11   1   8        328.79        338.16         7.87 o                         
 -10   1   8        473.52        485.03        10.19 o                         
  -9   1   8        542.04        527.80        10.61 o                         
  -8   1   8       1206.38       1239.42        16.24 o                         
  -7   1   8        347.92        311.44         6.96 o                         
  -6   1   8        338.83        304.69         8.45 o                         
  -5   1   8          0.81          1.69         0.73 o                         
  -4   1   8        306.12        355.62         6.89 o                         
  -3   1   8        408.04        477.91         8.13 o                         
  -2   1   8       1859.45       1996.44        27.46 o                         
  -1   1   8        334.84        359.85         6.25 o                         
   0   1   8       1018.39       1036.67        15.67 o                         
   1   1   8       1211.75       1267.23        15.79 o                         
   2   1   8       1246.51       1165.78        15.17 o                         
   3   1   8        151.79        132.51         4.47 o                         
   4   1   8          1.92          3.32         1.09 o                         
   5   1   8        347.56        339.20         7.97 o                         
   6   1   8        122.64        125.56         4.26 o                         
   7   1   8        238.72        249.82         6.58 o                         
   8   1   8        231.73        194.88         4.12 o                         
   9   1   8         15.61         18.97         1.49 o                         
  10   1   8          9.37         11.44         0.98 o                         
  11   1   8         72.22         78.04         2.05 o                         
  12   1   8         13.66         13.04         0.91 o                         
 -16   2   8         76.95         71.53         3.28 o                         
 -15   2   8          5.69          5.69         0.75 o                         
 -14   2   8         10.69          5.27         0.91 o                         
 -13   2   8        121.62        113.50         3.04 o                         
 -12   2   8        249.44        207.50         4.94 o                         
 -11   2   8         22.81         33.79         2.32 o                         
 -10   2   8        165.09        155.34         4.48 o                         
  -9   2   8         66.34         67.08         3.02 o                         
  -8   2   8        162.43        162.11         4.45 o                         
  -7   2   8         23.52         17.15         1.55 o                         
  -6   2   8         19.55         23.82         2.96 o                         
  -5   2   8        301.70        289.25         7.68 o                         
  -4   2   8          0.17          1.63         0.86 o                         
  -3   2   8         25.06         35.54         2.58 o                         
  -2   2   8        109.75        130.15         3.76 o                         
  -1   2   8         54.25         43.17         2.80 o                         
   0   2   8         15.42         16.27         1.62 o                         
   1   2   8          7.71         12.35         1.47 o                         
   2   2   8        248.00        270.28         6.59 o                         
   3   2   8         61.58         69.43         2.67 o                         
   4   2   8          4.05          6.45         1.11 o                         
   5   2   8        467.54        461.92         8.77 o                         
   6   2   8          0.14          0.50         0.99 o                         
   7   2   8        485.25        448.63         6.80 o                         
   8   2   8        719.99        642.47         8.51 o                         
   9   2   8         72.00         68.60         2.33 o                         
  10   2   8         10.35          7.43         0.88 o                         
  11   2   8          0.14          0.50         0.63 o                         
  12   2   8          9.23         10.79         0.77 o                         
 -16   3   8         58.83         52.91         2.28 o                         
 -15   3   8        181.28        169.04         3.37 o                         
 -14   3   8          0.79          1.04         0.60 o                         
 -13   3   8        107.17         98.01         2.69 o                         
 -12   3   8        529.29        495.80         6.43 o                         
 -11   3   8        324.79        287.33         4.24 o                         
 -10   3   8        520.42        506.26         8.32 o                         
  -9   3   8        393.45        399.76         8.01 o                         
  -8   3   8         11.15          9.00         1.28 o                         
  -7   3   8        151.69        143.31         3.97 o                         
  -6   3   8        472.43        465.59         9.06 o                         
  -5   3   8        515.67        538.22        13.16 o                         
  -4   3   8         60.02         58.18         4.34 o                         
  -3   3   8         63.32         59.95         3.69 o                         
  -2   3   8         63.94         76.26         4.02 o                         
  -1   3   8          0.69          1.85         0.98 o                         
   0   3   8        510.56        473.41        18.04 o                         
   1   3   8       1175.49       1193.74        19.58 o                         
   2   3   8        241.43        199.82         5.48 o                         
   3   3   8       1111.44       1105.22        15.14 o                         
   4   3   8       1123.88       1123.51        15.38 o                         
   5   3   8        104.34         97.91         4.34 o                         
   6   3   8        460.77        436.85         8.83 o                         
   7   3   8        280.42        304.55         5.08 o                         
   8   3   8          8.69         11.07         1.16 o                         
   9   3   8         17.88         23.91         1.61 o                         
  10   3   8         50.32         39.44         1.78 o                         
  11   3   8         77.78         72.18         2.05 o                         
  12   3   8        189.00        129.69        24.41 o                         
 -15   4   8          0.69          1.04         0.57 o                         
 -14   4   8          0.65          0.79         0.58 o                         
 -13   4   8        175.78        184.45         4.11 o                         
 -12   4   8        179.91        181.35         3.81 o                         
 -11   4   8         14.72         11.06         0.95 o                         
 -10   4   8        836.98        823.28         8.91 o                         
  -9   4   8        934.26        884.92        11.90 o                         
  -8   4   8         83.06         73.69         2.74 o                         
  -7   4   8        409.49        403.55         7.38 o                         
  -6   4   8        497.71        493.23         8.62 o                         
  -5   4   8        174.92        161.46         4.57 o                         
  -4   4   8        498.64        444.14         8.23 o                         
  -3   4   8        455.85        445.79         8.98 o                         
  -2   4   8        919.70        901.18        13.77 o                         
  -1   4   8        936.50        894.91        20.90 o                         
   0   4   8       1189.15       1205.46        21.66 o                         
   1   4   8        373.08        372.38        12.35 o                         
   2   4   8        122.52        125.62         4.69 o                         
   3   4   8        264.67        263.33         6.88 o                         
   4   4   8        597.83        630.10        12.52 o                         
   5   4   8        233.62        219.62         6.14 o                         
   6   4   8         10.24          4.22         0.93 o                         
   7   4   8         25.98         24.67         1.50 o                         
   8   4   8        645.69        606.74         8.35 o                         
   9   4   8          0.99          1.02         0.68 o                         
  10   4   8        216.89        230.98         5.20 o                         
  11   4   8        288.83        286.78         6.97 o                         
 -15   5   8          9.46         12.89         2.05 o                         
 -14   5   8        180.61        197.47         4.56 o                         
 -13   5   8        282.00        304.74         5.66 o                         
 -12   5   8          2.45          3.18         0.72 o                         
 -11   5   8          3.25          5.98         0.80 o                         
 -10   5   8        215.71        193.67         3.62 o                         
  -9   5   8        178.69        160.44         3.34 o                         
  -8   5   8        324.03        314.90         4.95 o                         
  -7   5   8        597.68        594.52         9.28 o                         
  -6   5   8         40.68         41.41         2.36 o                         
  -5   5   8        549.96        553.21        11.23 o                         
  -4   5   8        488.20        476.28         8.74 o                         
  -3   5   8         15.93         22.77         1.87 o                         
  -2   5   8        703.10        671.00        11.58 o                         
  -1   5   8         70.46         60.71         3.23 o                         
   0   5   8       1058.36       1041.32        24.41 o                         
   1   5   8       1156.96       1130.30        22.56 o                         
   2   5   8        208.59        186.42         7.02 o                         
   3   5   8         74.88         60.35         3.80 o                         
   4   5   8         21.55         22.41         1.49 o                         
   5   5   8        438.28        445.05         6.35 o                         
   6   5   8         69.02         77.60         2.29 o                         
   7   5   8        232.07        246.79         4.64 o                         
   8   5   8        221.32        233.80         4.60 o                         
   9   5   8        129.32        115.78         2.93 o                         
  10   5   8         69.99         60.54         3.30 o                         
 -13   6   8         34.59         38.95         2.41 o                         
 -12   6   8        115.22        109.83         2.33 o                         
 -11   6   8          0.73          1.08         0.61 o                         
 -10   6   8        218.46        208.95         4.01 o                         
  -9   6   8         22.25         21.03         1.16 o                         
  -8   6   8        196.86        187.74         3.74 o                         
  -7   6   8        160.27        170.57         3.79 o                         
  -6   6   8         53.36         59.99         2.12 o                         
  -5   6   8       1456.09       1452.01        14.94 o                         
  -4   6   8         11.40         11.15         1.14 o                         
  -3   6   8       1237.32       1174.46        18.65 o                         
  -2   6   8         50.27         54.28         3.19 o                         
  -1   6   8         81.08         84.38         3.40 o                         
   0   6   8          0.02          0.54         0.60 o                         
   1   6   8        157.93        155.54         3.03 o                         
   2   6   8          1.88          1.64         0.60 o                         
   3   6   8          3.97          2.64         0.74 o                         
   4   6   8        969.28        989.77        11.67 o                         
   5   6   8        109.59        100.89         3.13 o                         
   6   6   8         16.72         16.82         1.37 o                         
   7   6   8         40.62         31.21         1.56 o                         
   8   6   8          9.10         11.54         1.35 o                         
   9   6   8         20.12         16.12         2.72 o                         
 -12   7   8          1.06          1.90         0.57 o                         
 -11   7   8        472.90        483.18         7.38 o                         
 -10   7   8         52.69         56.01         1.94 o                         
  -9   7   8        551.13        571.99         7.41 o                         
  -8   7   8         66.44         65.23         2.15 o                         
  -7   7   8          1.11          2.35         0.91 o                         
  -6   7   8        144.75        147.53         4.30 o                         
  -5   7   8          3.74          3.35         0.95 o                         
  -4   7   8        159.67        158.01         3.91 o                         
  -3   7   8        118.36        118.69         3.26 o                         
  -2   7   8         31.13         26.90         1.57 o                         
  -1   7   8        327.44        330.57         5.37 o                         
   0   7   8         77.84         86.26         2.42 o                         
   1   7   8        246.71        253.63         4.05 o                         
   2   7   8          0.42          0.28         0.70 o                         
   3   7   8         63.91         62.08         2.69 o                         
   4   7   8         17.82         16.32         1.21 o                         
   5   7   8         11.12         11.32         1.23 o                         
   6   7   8        120.55        126.78         4.06 o                         
   7   7   8        112.48        125.67         4.86 o                         
   8   7   8        189.75        195.27         8.27 o                         
 -10   8   8         31.98         32.16         1.95 o                         
  -9   8   8        284.58        293.58         8.05 o                         
  -8   8   8        385.73        383.25         8.31 o                         
  -7   8   8        101.81        104.97         2.62 o                         
  -6   8   8        117.01        113.76         2.84 o                         
  -5   8   8         43.27         46.06         2.11 o                         
  -4   8   8        425.17        452.15         6.80 o                         
  -3   8   8        359.39        359.33         6.20 o                         
  -2   8   8          7.19          8.71         1.02 o                         
  -1   8   8        623.89        677.87         9.39 o                         
   0   8   8         57.62         59.35         2.26 o                         
   1   8   8        329.98        336.35         6.70 o                         
   2   8   8        432.08        449.54         6.57 o                         
   3   8   8          2.44          4.61         0.85 o                         
   4   8   8         11.41          6.11         0.89 o                         
   5   8   8        123.40        143.15         4.23 o                         
   6   8   8          9.00         14.71         3.33 o                         
  -6   9   8         16.09          8.78         0.92 o                         
  -5   9   8         42.03         34.58         1.46 o                         
  -4   9   8        153.31        134.14         3.34 o                         
  -3   9   8         55.86         57.57         2.04 o                         
  -2   9   8        251.73        251.71         5.02 o                         
  -1   9   8          3.74          3.03         0.93 o                         
   0   9   8        135.26        142.74         4.32 o                         
   1   9   8         48.38         48.01         2.19 o                         
   2   9   8        225.86        212.23        11.36 o                         
 -17   1   9        319.20        287.18        13.34 o                         
 -16   1   9         20.58         27.32         1.36 o                         
 -15   1   9         17.67         17.72         1.16 o                         
 -14   1   9        465.70        469.13         6.89 o                         
 -13   1   9         20.86         30.94         1.66 o                         
 -12   1   9          0.69          2.42         0.81 o                         
 -11   1   9         14.35         14.49         1.73 o                         
 -10   1   9          3.09          2.56         0.98 o                         
  -9   1   9         10.34         15.52         1.86 o                         
  -8   1   9        533.63        509.92        10.85 o                         
  -7   1   9        281.89        295.06         7.32 o                         
  -6   1   9          0.74          3.15         1.03 o                         
  -5   1   9       1086.95       1180.45        17.94 o                         
  -4   1   9        157.14        183.76         5.32 o                         
  -3   1   9        623.45        619.50        12.20 o                         
  -2   1   9        669.80        695.91        12.19 o                         
  -1   1   9       3515.80       3699.07        36.93 o                         
   0   1   9        817.26        832.32        13.01 o                         
   1   1   9       1242.50       1241.10        16.29 o                         
   2   1   9         66.87         66.73         3.75 o                         
   3   1   9        567.08        540.63         9.97 o                         
   4   1   9        414.20        414.86         9.51 o                         
   5   1   9       2850.84       2822.45        37.35 o                         
   6   1   9         47.84         41.65         2.76 o                         
   7   1   9          4.83          4.13         0.78 o                         
   8   1   9          1.11          2.36         0.81 o                         
   9   1   9          8.00          8.16         1.03 o                         
  10   1   9         33.10         35.81         1.63 o                         
  11   1   9         68.90         66.01         2.36 o                         
  12   1   9        120.08        115.05         3.16 o                         
 -16   2   9          3.48          6.07         0.72 o                         
 -15   2   9          4.08          3.06         0.72 o                         
 -14   2   9        123.88        125.80         3.04 o                         
 -13   2   9        540.12        555.90         7.98 o                         
 -12   2   9        917.39        900.66        10.74 o                         
 -11   2   9       1588.17       1576.64        16.18 o                         
 -10   2   9        747.22        750.92        11.59 o                         
  -9   2   9       1127.91       1140.01        18.68 o                         
  -8   2   9        709.12        737.32        13.21 o                         
  -7   2   9        861.62        841.22        12.94 o                         
  -6   2   9       1101.34       1028.88        16.69 o                         
  -5   2   9        386.39        329.98         8.01 o                         
  -4   2   9       1219.99       1211.05        18.64 o                         
  -3   2   9         57.73         40.69         2.65 o                         
  -2   2   9        186.17        197.54         5.59 o                         
  -1   2   9        352.54        376.54         8.50 o                         
   0   2   9         39.79         42.68         2.82 o                         
   1   2   9          1.10          1.48         0.92 o                         
   2   2   9          8.84         15.84         1.77 o                         
   3   2   9       1498.33       1503.95        18.99 o                         
   4   2   9       1242.48       1270.80        17.55 o                         
   5   2   9        113.50        120.24         4.14 o                         
   6   2   9        960.83        993.46        11.99 o                         
   7   2   9        177.17        164.66         3.90 o                         
   8   2   9        392.97        394.85         6.25 o                         
   9   2   9        684.43        708.84         8.79 o                         
  10   2   9        244.60        247.98         4.58 o                         
  11   2   9        147.33        165.42         4.12 o                         
  12   2   9        176.18        138.54         7.60 o                         
 -16   3   9        541.42        500.23        11.37 o                         
 -15   3   9        455.68        471.42         5.22 o                         
 -14   3   9        478.47        494.53         6.93 o                         
 -13   3   9         16.56         12.30         1.14 o                         
 -12   3   9         10.99         13.66         1.09 o                         
 -11   3   9        100.02         95.93         2.64 o                         
 -10   3   9          0.59          2.50         0.77 o                         
  -9   3   9         66.76         77.46         3.01 o                         
  -8   3   9        209.27        234.14         5.63 o                         
  -7   3   9        350.17        327.97         7.31 o                         
  -6   3   9          3.95          4.92         1.06 o                         
  -5   3   9        842.73        795.25        13.58 o                         
  -4   3   9       1015.94        970.68        16.44 o                         
  -3   3   9         14.97          8.41         1.60 o                         
  -2   3   9        350.68        333.49         9.48 o                         
  -1   3   9        829.14        826.80        14.99 o                         
   0   3   9       1155.55       1109.07        18.65 o                         
   1   3   9       1703.07       1620.26        26.41 o                         
   2   3   9       1221.59       1250.66        19.26 o                         
   3   3   9       2857.61       2907.40        33.63 o                         
   4   3   9       1101.26       1065.18        14.80 o                         
   5   3   9       1010.87        999.38        14.22 o                         
   6   3   9        255.47        247.59         4.27 o                         
   7   3   9         81.91         76.89         2.38 o                         
   8   3   9         60.41         43.12         1.96 o                         
   9   3   9          3.04          2.16         0.91 o                         
  10   3   9          0.01          0.46         0.72 o                         
  11   3   9         44.30         40.07         3.27 o                         
 -15   4   9         54.89         53.52         2.73 o                         
 -14   4   9         92.72        102.21         2.44 o                         
 -13   4   9         21.58         15.79         1.15 o                         
 -12   4   9         66.25         58.75         2.00 o                         
 -11   4   9          2.56          0.74         0.65 o                         
 -10   4   9         21.07         19.28         1.31 o                         
  -9   4   9        334.42        305.60         5.13 o                         
  -8   4   9        411.77        414.27         8.09 o                         
  -7   4   9       1496.49       1496.22        19.69 o                         
  -6   4   9         12.96         15.17         1.54 o                         
  -5   4   9        565.17        584.81        10.74 o                         
  -4   4   9        433.21        434.29         8.95 o                         
  -3   4   9         25.64         30.35         2.28 o                         
  -2   4   9        259.28        237.78         6.10 o                         
  -1   4   9        276.75        253.54         8.59 o                         
   0   4   9          8.89          8.24         1.57 o                         
   1   4   9        108.70        104.92         5.93 o                         
   2   4   9        439.93        457.71         9.79 o                         
   3   4   9         37.78         37.90         2.32 o                         
   4   4   9          8.79         10.60         0.93 o                         
   5   4   9        116.63        112.94         2.77 o                         
   6   4   9        299.69        290.73         4.93 o                         
   7   4   9        226.89        221.96         4.45 o                         
   8   4   9        227.46        200.58         4.19 o                         
   9   4   9         26.84         22.62         1.22 o                         
  10   4   9          5.38          3.45         0.84 o                         
 -14   5   9         90.20         75.86         2.55 o                         
 -13   5   9         51.68         64.72         2.00 o                         
 -12   5   9         12.01         14.03         0.99 o                         
 -11   5   9        231.15        229.36         4.26 o                         
 -10   5   9          2.29          2.12         0.63 o                         
  -9   5   9         40.49         35.59         1.55 o                         
  -8   5   9        693.84        695.04         7.52 o                         
  -7   5   9        329.28        317.66         4.82 o                         
  -6   5   9          1.10          1.45         1.07 o                         
  -5   5   9          1.90          4.52         1.07 o                         
  -4   5   9        206.33        187.12         4.94 o                         
  -3   5   9         70.69         71.72         2.99 o                         
  -2   5   9        183.61        179.02         5.78 o                         
  -1   5   9         38.16         34.35         2.34 o                         
   0   5   9        128.33        124.53         5.14 o                         
   1   5   9        578.62        576.41        13.25 o                         
   2   5   9        817.22        826.41         9.77 o                         
   3   5   9        160.98        160.47         3.53 o                         
   4   5   9        581.15        596.53         8.02 o                         
   5   5   9        215.58        224.18         4.33 o                         
   6   5   9         26.12         29.57         1.53 o                         
   7   5   9         66.97         63.08         2.27 o                         
   8   5   9          1.66          2.14         0.73 o                         
   9   5   9          0.06          0.56         0.48 o                         
  10   5   9         50.28         49.88         2.84 o                         
 -13   6   9         26.33         20.35         1.45 o                         
 -12   6   9         71.41         76.30         1.92 o                         
 -11   6   9        354.73        375.31         5.58 o                         
 -10   6   9         47.10         50.43         1.82 o                         
  -9   6   9        258.99        276.60         4.48 o                         
  -8   6   9        876.53        881.85         9.71 o                         
  -7   6   9       2020.53       2031.50        20.81 o                         
  -6   6   9       1740.47       1755.89        16.72 o                         
  -5   6   9        414.71        408.05         6.08 o                         
  -4   6   9         15.44         12.85         1.29 o                         
  -3   6   9         32.63         31.92         1.57 o                         
  -2   6   9          0.71          2.01         0.61 o                         
  -1   6   9         74.16         78.62         2.18 o                         
   0   6   9          2.66          4.20         0.68 o                         
   1   6   9         49.95         45.13         1.56 o                         
   2   6   9         47.30         37.39         1.56 o                         
   3   6   9          9.04          9.28         0.94 o                         
   4   6   9          1.40          0.63         0.80 o                         
   5   6   9         92.83         90.45         2.99 o                         
   6   6   9         54.88         50.70         2.25 o                         
   7   6   9        148.92        146.01         4.13 o                         
   8   6   9        292.80        305.14         5.75 o                         
 -12   7   9        155.37        148.59         7.85 o                         
 -11   7   9        122.47        126.64         2.64 o                         
 -10   7   9        145.69        143.33         3.06 o                         
  -9   7   9         37.68         45.73         1.71 o                         
  -8   7   9        177.26        180.85         3.36 o                         
  -7   7   9         41.80         51.29         2.16 o                         
  -6   7   9        150.59        149.66         4.09 o                         
  -5   7   9         13.89         13.01         1.28 o                         
  -4   7   9        407.20        411.94         8.13 o                         
  -3   7   9        261.80        254.88         4.87 o                         
  -2   7   9        188.57        185.58         3.87 o                         
  -1   7   9        464.64        464.00         6.79 o                         
   0   7   9          3.83          4.42         0.81 o                         
   1   7   9         22.43         22.86         1.27 o                         
   2   7   9        567.48        609.90         7.57 o                         
   3   7   9        206.73        215.05         4.59 o                         
   4   7   9        139.59        145.91         3.84 o                         
   5   7   9        143.68        147.57         5.61 o                         
   6   7   9          5.06          6.93         1.59 o                         
   7   7   9         24.26         32.25         1.88 o                         
  -9   8   9          7.29          9.36         0.96 o                         
  -8   8   9          5.26          6.87         1.02 o                         
  -7   8   9         48.13         48.91         1.99 o                         
  -6   8   9         99.26        100.09         3.59 o                         
  -5   8   9          0.06          0.67         0.66 o                         
  -4   8   9         35.31         37.03         1.85 o                         
  -3   8   9         52.38         48.28         1.94 o                         
  -2   8   9        318.62        316.11         5.64 o                         
  -1   8   9          1.68          1.22         0.68 o                         
   0   8   9          2.44          1.72         0.77 o                         
   1   8   9          8.78          9.29         0.98 o                         
   2   8   9          9.51          9.74         1.23 o                         
   3   8   9         96.70         99.91         2.88 o                         
   4   8   9          8.34          7.30         1.11 o                         
   5   8   9         36.96         29.27         2.90 o                         
  -5   9   9          3.52          4.39         0.82 o                         
  -4   9   9         25.09         19.22         1.28 o                         
  -3   9   9         27.93         27.03         1.88 o                         
  -2   9   9          0.28          2.07         1.16 o                         
  -1   9   9         86.45         84.63         2.91 o                         
   0   9   9          9.03          9.25         1.05 o                         
   1   9   9         67.72         63.46         4.56 o                         
 -16   0  10         12.80          9.43         1.25 o                         
 -15   0  10        131.71        126.12         4.12 o                         
 -14   0  10        130.24        111.09         4.31 o                         
 -13   0  10         59.40         62.33         3.39 o                         
 -12   0  10         40.29         51.62         3.09 o                         
 -11   0  10       2554.78       2633.76        33.48 o                         
 -10   0  10       3158.44       3215.37        60.82 o                         
  -9   0  10       3395.29       3481.83        78.77 o                         
  -8   0  10       1473.13       1517.15        33.63 o                         
  -7   0  10        255.76        276.04        10.11 o                         
  -6   0  10          1.35          0.36         1.08 o                         
  -5   0  10        935.37        951.67        33.49 o                         
  -4   0  10        278.19        343.00        34.21 o                         
  -3   0  10         34.20         43.85         4.04 o                         
  -2   0  10        922.36       1020.04        20.18 o                         
  -1   0  10       2091.49       2207.10        36.52 o                         
   0   0  10        705.32        659.21        18.58 o                         
   1   0  10        306.96        301.77        11.98 o                         
   2   0  10       2801.14       2719.44        53.57 o                         
   3   0  10        389.54        376.57        11.72 o                         
   4   0  10       1115.14       1102.74        33.91 o                         
   5   0  10       3745.14       3795.49        64.09 o                         
   6   0  10         38.26         43.85         3.07 o                         
   7   0  10       1837.85       1915.46        32.14 o                         
   8   0  10        977.22       1012.89        26.65 o                         
   9   0  10        228.31        232.42         6.03 o                         
  10   0  10         76.02         72.25         3.46 o                         
  11   0  10         19.00         18.25         1.46 o                         
 -16   1  10        100.69        111.75         2.91 o                         
 -15   1  10        115.71        134.35         2.94 o                         
 -14   1  10         60.77         68.57         2.44 o                         
 -13   1  10        413.29        416.25         8.22 o                         
 -12   1  10         18.52         25.95         1.75 o                         
 -11   1  10        128.02        114.64         3.23 o                         
 -10   1  10        575.36        574.93        12.02 o                         
  -9   1  10        434.58        426.12        10.78 o                         
  -8   1  10       1014.29       1017.49        15.44 o                         
  -7   1  10        748.19        779.37        13.15 o                         
  -6   1  10       1074.95       1090.04        15.44 o                         
  -5   1  10        605.77        639.35        13.86 o                         
  -4   1  10        268.30        278.66         8.52 o                         
  -3   1  10        122.09        116.58         4.67 o                         
  -2   1  10        107.43         83.70         4.42 o                         
  -1   1  10        334.73        263.82         6.74 o                         
   0   1  10        112.47        105.23         4.09 o                         
   1   1  10        408.62        387.00         7.24 o                         
   2   1  10       1832.72       1783.26        20.92 o                         
   3   1  10        136.94        129.25         3.85 o                         
   4   1  10        602.59        605.73        11.34 o                         
   5   1  10        542.39        551.75        10.90 o                         
   6   1  10          4.90          3.61         0.88 o                         
   7   1  10          2.44          2.81         0.84 o                         
   8   1  10        124.68        125.37         3.61 o                         
   9   1  10        730.69        760.47         9.77 o                         
  10   1  10        261.23        258.10         4.63 o                         
  11   1  10        289.46        291.98         6.00 o                         
 -16   2  10          4.98          3.43         0.78 o                         
 -15   2  10         73.09         66.99         2.03 o                         
 -14   2  10         89.57         96.18         2.68 o                         
 -13   2  10        134.74        154.85         3.70 o                         
 -12   2  10        294.48        303.19         8.08 o                         
 -11   2  10         60.03         53.90         2.19 o                         
 -10   2  10        106.63        105.45         4.42 o                         
  -9   2  10         13.44         13.28         2.35 o                         
  -8   2  10        246.11        247.96         7.57 o                         
  -7   2  10       1842.13       1862.47        25.77 o                         
  -6   2  10        349.72        328.77         8.08 o                         
  -5   2  10         71.57         72.90         3.40 o                         
  -4   2  10        879.36        870.71        17.49 o                         
  -3   2  10         67.97         72.42         5.20 o                         
  -2   2  10        365.86        375.27         8.96 o                         
  -1   2  10         19.40         19.71         2.15 o                         
   0   2  10          0.58          1.26         0.88 o                         
   1   2  10         96.50         93.96         3.50 o                         
   2   2  10        517.21        516.64         9.10 o                         
   3   2  10        479.72        467.60         8.70 o                         
   4   2  10         38.41         41.46         2.46 o                         
   5   2  10         66.48         60.39         2.01 o                         
   6   2  10         99.45         90.48         2.68 o                         
   7   2  10         26.40         25.66         1.75 o                         
   8   2  10          7.17          6.36         1.03 o                         
   9   2  10          0.25          0.92         0.68 o                         
  10   2  10          0.80          0.36         0.59 o                         
  11   2  10          7.09          7.74         0.76 o                         
 -16   3  10          8.37          8.72         1.38 o                         
 -15   3  10         28.30         20.47         3.74 o                         
 -14   3  10          0.40          1.59         0.58 o                         
 -13   3  10        124.65        121.14         2.98 o                         
 -12   3  10         69.99         63.24         2.55 o                         
 -11   3  10        306.98        283.84         4.80 o                         
 -10   3  10         20.51         17.28         1.29 o                         
  -9   3  10        800.32        814.45        12.69 o                         
  -8   3  10        606.40        600.09        10.83 o                         
  -7   3  10        215.41        200.64         5.50 o                         
  -6   3  10        579.11        564.72        10.77 o                         
  -5   3  10          0.99          1.98         0.91 o                         
  -4   3  10        120.59        119.27         4.54 o                         
  -3   3  10        200.54        187.35         5.74 o                         
  -2   3  10        510.12        485.04        11.59 o                         
  -1   3  10        829.49        845.40        19.90 o                         
   0   3  10       1130.34       1140.70        19.49 o                         
   1   3  10         52.71         57.56         2.87 o                         
   2   3  10        437.77        457.07        10.01 o                         
   3   3  10          9.71          8.77         1.32 o                         
   4   3  10         37.36         40.90         2.43 o                         
   5   3  10         15.01         13.73         1.06 o                         
   6   3  10        263.46        250.31         4.41 o                         
   7   3  10         51.32         42.97         1.89 o                         
   8   3  10          3.78          2.87         0.96 o                         
   9   3  10        118.86        119.86         3.32 o                         
  10   3  10         76.10         84.71         2.89 o                         
 -15   4  10        105.45        103.83         4.93 o                         
 -14   4  10        162.52        140.65        10.68 o                         
 -13   4  10        397.44        408.88         6.36 o                         
 -12   4  10        708.96        707.21        10.77 o                         
 -11   4  10        494.16        504.29         8.09 o                         
 -10   4  10        399.06        422.29         6.80 o                         
  -9   4  10        712.68        731.62         9.32 o                         
  -8   4  10       1110.39       1117.60        13.60 o                         
  -7   4  10          6.20          6.52         1.30 o                         
  -6   4  10        518.10        500.49         9.56 o                         
  -5   4  10        118.18        104.60         3.88 o                         
  -4   4  10        168.67        159.29         4.63 o                         
  -3   4  10        272.11        261.54         6.28 o                         
  -2   4  10         98.65         87.06         3.30 o                         
  -1   4  10       1249.68       1209.80        21.19 o                         
   0   4  10       1202.19       1214.97        19.37 o                         
   1   4  10       1105.80       1106.43        18.15 o                         
   2   4  10        187.44        185.23         5.88 o                         
   3   4  10        837.62        815.99         9.27 o                         
   4   4  10       1175.00       1170.34        11.76 o                         
   5   4  10        791.98        818.50         9.58 o                         
   6   4  10        461.11        463.40         7.18 o                         
   7   4  10        207.37        231.75         4.32 o                         
   8   4  10          4.73          3.21         0.84 o                         
   9   4  10         97.16         87.98         3.15 o                         
  10   4  10        331.46        331.66         8.14 o                         
 -14   5  10          0.36          0.75         0.58 o                         
 -13   5  10         66.57         63.66         2.37 o                         
 -12   5  10          4.55          4.61         0.79 o                         
 -11   5  10          6.44          5.58         1.11 o                         
 -10   5  10         68.54         60.30         2.00 o                         
  -9   5  10         34.29         28.50         1.39 o                         
  -8   5  10         30.38         27.14         1.44 o                         
  -7   5  10        528.87        527.80         6.64 o                         
  -6   5  10        531.83        520.35         6.62 o                         
  -5   5  10       1598.75       1586.57        14.81 o                         
  -4   5  10        546.08        526.09        11.71 o                         
  -3   5  10       1279.73       1255.02        18.16 o                         
  -2   5  10         18.58         19.79         2.00 o                         
  -1   5  10         15.10         14.83         1.82 o                         
   0   5  10        162.64        150.00         3.00 o                         
   1   5  10        214.59        214.76         3.63 o                         
   2   5  10         33.86         37.43         1.61 o                         
   3   5  10         87.89         86.67         2.65 o                         
   4   5  10         13.79         18.14         1.39 o                         
   5   5  10        226.70        227.87         4.40 o                         
   6   5  10         33.16         26.16         1.27 o                         
   7   5  10          2.60          1.66         0.70 o                         
   8   5  10        238.16        244.56         6.37 o                         
   9   5  10        285.94        247.60         6.54 o                         
 -13   6  10         29.69         29.43         3.69 o                         
 -12   6  10          1.90          2.62         0.74 o                         
 -11   6  10          5.91          7.02         0.74 o                         
 -10   6  10        119.69        109.13         2.59 o                         
  -9   6  10         75.86         74.19         2.27 o                         
  -8   6  10         31.83         31.92         1.61 o                         
  -7   6  10         38.55         34.07         1.66 o                         
  -6   6  10         95.10        107.15         2.93 o                         
  -5   6  10         23.78         24.79         1.43 o                         
  -4   6  10        510.65        535.36         7.84 o                         
  -3   6  10          6.20          7.09         0.96 o                         
  -2   6  10        258.35        240.69         3.98 o                         
  -1   6  10         20.01         22.93         1.73 o                         
   0   6  10        108.37         97.69         2.25 o                         
   1   6  10         22.95         28.53         1.23 o                         
   2   6  10         17.48         15.04         1.13 o                         
   3   6  10         11.90         10.41         0.94 o                         
   4   6  10         46.46         49.48         2.15 o                         
   5   6  10         53.50         51.67         2.82 o                         
   6   6  10          0.45          1.80         0.70 o                         
   7   6  10        110.29        107.13         2.99 o                         
 -11   7  10         19.16         14.91         1.22 o                         
 -10   7  10         23.11         25.40         1.50 o                         
  -9   7  10         27.79         26.95         1.40 o                         
  -8   7  10         22.15         21.70         1.29 o                         
  -7   7  10         18.68         15.74         1.15 o                         
  -6   7  10          9.12          8.13         0.98 o                         
  -5   7  10         63.36         67.31         2.79 o                         
  -4   7  10        593.54        626.66        11.09 o                         
  -3   7  10        245.85        251.59         5.69 o                         
  -2   7  10         13.33         13.26         1.07 o                         
  -1   7  10         37.53         44.16         2.02 o                         
   0   7  10        138.01        135.59         2.93 o                         
   1   7  10         30.91         38.88         1.46 o                         
   2   7  10          6.72         10.57         0.87 o                         
   3   7  10        379.26        387.97         6.42 o                         
   4   7  10          0.60          1.18         0.72 o                         
   5   7  10        117.10        128.95         3.28 o                         
   6   7  10         40.70         38.64         2.59 o                         
  -9   8  10          0.85          1.59         0.75 o                         
  -8   8  10         34.45         42.71         1.84 o                         
  -7   8  10        409.57        417.80         8.03 o                         
  -6   8  10         24.69         27.99         2.49 o                         
  -5   8  10        409.57        418.10         7.89 o                         
  -4   8  10         43.23         44.71         2.86 o                         
  -3   8  10          5.15          5.56         0.93 o                         
  -2   8  10         20.67         20.59         1.22 o                         
  -1   8  10        286.37        298.68         7.23 o                         
   0   8  10         75.16         81.69         2.57 o                         
   1   8  10         92.21        102.65         2.93 o                         
   2   8  10        375.35        382.86         8.91 o                         
   3   8  10        242.68        246.33         8.08 o                         
 -16   1  11         25.49         26.42         1.35 o                         
 -15   1  11         10.95         11.01         1.07 o                         
 -14   1  11        141.52        122.00         3.87 o                         
 -13   1  11        502.66        472.26         9.07 o                         
 -12   1  11         14.39         19.63         1.36 o                         
 -11   1  11         45.20         48.02         2.17 o                         
 -10   1  11        111.04        107.56         3.36 o                         
  -9   1  11         65.56         65.78         3.25 o                         
  -8   1  11       3451.15       3433.00        39.68 o                         
  -7   1  11       5149.91       5150.80        61.37 o                         
  -6   1  11        110.98        105.36         4.25 o                         
  -5   1  11        616.03        626.32        13.72 o                         
  -4   1  11        132.06        116.50         6.06 o                         
  -3   1  11        384.45        395.83        11.61 o                         
  -2   1  11         32.68         23.96         2.99 o                         
  -1   1  11        289.01        313.11         7.32 o                         
   0   1  11         19.16         17.08         1.97 o                         
   1   1  11        216.00        223.27         5.46 o                         
   2   1  11        221.98        217.94         7.15 o                         
   3   1  11       2307.65       2352.83        26.55 o                         
   4   1  11       1322.42       1367.47        20.71 o                         
   5   1  11        260.38        258.64         5.05 o                         
   6   1  11         48.99         55.69         2.30 o                         
   7   1  11          1.50          2.92         0.95 o                         
   8   1  11         74.20         80.88         3.10 o                         
   9   1  11         77.66         79.50         2.64 o                         
  10   1  11        578.51        604.48         6.93 o                         
 -16   2  11        699.05        669.92        14.27 o                         
 -15   2  11        212.26        245.92         5.24 o                         
 -14   2  11         45.66         58.77         2.14 o                         
 -13   2  11        173.10        172.60         4.31 o                         
 -12   2  11        105.49        114.99         3.08 o                         
 -11   2  11          5.57          3.52         0.82 o                         
 -10   2  11        506.47        531.28         7.31 o                         
  -9   2  11        183.45        171.56         5.18 o                         
  -8   2  11        371.42        376.45         9.83 o                         
  -7   2  11       1542.75       1480.51        23.28 o                         
  -6   2  11          4.74          7.39         1.21 o                         
  -5   2  11        366.29        372.18         9.17 o                         
  -4   2  11        288.74        284.93         6.83 o                         
  -3   2  11       1426.85       1514.86        27.39 o                         
  -2   2  11        194.26        178.05         5.96 o                         
  -1   2  11        685.04        693.66        17.66 o                         
   0   2  11       1456.69       1458.30        22.62 o                         
   1   2  11       4218.17       4120.19        47.11 o                         
   2   2  11       2577.67       2585.58        28.21 o                         
   3   2  11       2232.68       2260.54        24.64 o                         
   4   2  11          3.63          4.51         1.01 o                         
   5   2  11        111.82        109.00         2.98 o                         
   6   2  11        469.78        463.03         7.37 o                         
   7   2  11        109.07        109.21         3.71 o                         
   8   2  11        126.55        130.96         3.50 o                         
   9   2  11          1.84          0.89         1.02 o                         
  10   2  11          0.83          1.03         0.59 o                         
 -15   3  11         30.24         25.29         1.51 o                         
 -14   3  11         34.12         36.08         1.56 o                         
 -13   3  11         87.53         95.73         2.94 o                         
 -12   3  11        123.16        124.88         3.19 o                         
 -11   3  11        205.83        200.22         4.09 o                         
 -10   3  11         27.59         27.34         1.46 o                         
  -9   3  11       1658.58       1684.05        17.42 o                         
  -8   3  11        115.29        108.52         4.29 o                         
  -7   3  11         10.00          7.39         1.71 o                         
  -6   3  11       1418.31       1417.34        19.69 o                         
  -5   3  11       1172.71       1099.06        16.72 o                         
  -4   3  11        890.73        838.98        13.17 o                         
  -3   3  11        500.72        469.30         9.78 o                         
  -2   3  11        739.88        755.71        14.20 o                         
  -1   3  11         52.72         55.29         3.45 o                         
   0   3  11         31.75         29.76         2.82 o                         
   1   3  11        384.65        405.20         8.83 o                         
   2   3  11        411.21        433.19         8.49 o                         
   3   3  11        277.73        258.59         4.52 o                         
   4   3  11        115.48        108.77         3.04 o                         
   5   3  11        139.62        130.62         3.41 o                         
   6   3  11          5.82          6.47         1.02 o                         
   7   3  11        277.60        281.80         4.80 o                         
   8   3  11          8.05          6.51         1.01 o                         
   9   3  11         18.48         18.79         1.48 o                         
 -15   4  11          3.48          3.62         0.82 o                         
 -14   4  11          4.08          2.99         0.78 o                         
 -13   4  11          5.23          8.31         0.96 o                         
 -12   4  11          1.08          1.28         0.71 o                         
 -11   4  11          0.55          0.20         0.68 o                         
 -10   4  11         17.54         17.50         1.35 o                         
  -9   4  11        201.39        184.58         3.78 o                         
  -8   4  11         21.37         19.16         1.45 o                         
  -7   4  11        308.50        300.59         5.19 o                         
  -6   4  11        809.32        790.58        13.96 o                         
  -5   4  11         77.48         76.65         3.99 o                         
  -4   4  11         50.09         53.90         3.66 o                         
  -3   4  11        295.74        278.66         6.64 o                         
  -2   4  11       1131.54       1175.10        18.22 o                         
  -1   4  11        273.91        270.53         7.30 o                         
   0   4  11        187.62        174.63         5.74 o                         
   1   4  11        216.33        211.97         3.82 o                         
   2   4  11        199.48        198.31         4.95 o                         
   3   4  11         77.62         74.75         2.37 o                         
   4   4  11          9.95          7.76         0.94 o                         
   5   4  11         22.41         20.13         1.30 o                         
   6   4  11         14.78         11.95         1.15 o                         
   7   4  11          0.05         -0.10         0.70 o                         
   8   4  11         14.74         12.90         1.21 o                         
   9   4  11          3.11          0.90         0.63 o                         
 -14   5  11          0.71          0.96         1.27 o                         
 -13   5  11        124.74        143.29         4.25 o                         
 -12   5  11         99.21         98.98         2.71 o                         
 -11   5  11        351.69        366.72         5.99 o                         
 -10   5  11        427.64        422.12         6.30 o                         
  -9   5  11        291.75        279.83         4.80 o                         
  -8   5  11        522.87        517.70         7.25 o                         
  -7   5  11        507.27        515.71         6.20 o                         
  -6   5  11         63.36         64.04         2.04 o                         
  -5   5  11         61.30         56.94         2.00 o                         
  -4   5  11         37.81         33.78         1.64 o                         
  -3   5  11          1.61          1.30         0.65 o                         
  -2   5  11        141.05        129.75         3.11 o                         
  -1   5  11        100.14         93.43         2.64 o                         
   0   5  11          5.41          1.92         0.59 o                         
   1   5  11        226.46        216.24         3.75 o                         
   2   5  11         12.34         14.15         1.03 o                         
   3   5  11        267.23        253.61         4.37 o                         
   4   5  11         66.71         63.71         2.66 o                         
   5   5  11         34.86         31.51         1.58 o                         
   6   5  11        211.89        207.50         4.29 o                         
   7   5  11         61.00         71.38         2.47 o                         
   8   5  11         13.83         14.63         1.62 o                         
 -12   6  11        169.54        164.32        11.92 o                         
 -11   6  11         39.27         35.08         1.74 o                         
 -10   6  11          5.24          2.20         0.64 o                         
  -9   6  11        477.82        482.97         6.61 o                         
  -8   6  11          9.78          8.33         0.88 o                         
  -7   6  11         78.76         79.56         2.75 o                         
  -6   6  11        190.29        170.18         3.78 o                         
  -5   6  11         25.38         22.80         1.32 o                         
  -4   6  11        146.70        142.83         3.92 o                         
  -3   6  11        167.17        152.11         3.74 o                         
  -2   6  11        110.21        120.92         3.31 o                         
  -1   6  11        180.64        183.03         3.43 o                         
   0   6  11        692.21        665.50         7.21 o                         
   1   6  11         58.16         61.16         1.72 o                         
   2   6  11        586.84        622.56         7.78 o                         
   3   6  11        527.20        567.05         7.68 o                         
   4   6  11        854.89        927.13        11.25 o                         
   5   6  11        599.51        638.18         9.29 o                         
   6   6  11         76.39         84.79         3.21 o                         
   7   6  11        197.97        161.11         7.82 o                         
 -10   7  11        681.45        707.23        14.12 o                         
  -9   7  11        132.65        134.16         3.61 o                         
  -8   7  11        246.31        249.78         4.33 o                         
  -7   7  11        109.64        113.79         3.17 o                         
  -6   7  11        114.33        117.78         3.89 o                         
  -5   7  11         98.59        111.75         3.35 o                         
  -4   7  11        247.06        261.78         5.94 o                         
  -3   7  11        156.21        158.61         4.16 o                         
  -2   7  11         89.84         99.25         3.01 o                         
  -1   7  11          0.15          1.31         0.65 o                         
   0   7  11         19.71         22.93         1.24 o                         
   1   7  11         29.18         35.77         1.38 o                         
   2   7  11          3.19          3.80         0.69 o                         
   3   7  11         26.07         28.74         1.61 o                         
   4   7  11         34.32         36.78         2.23 o                         
   5   7  11         68.00         66.14         3.30 o                         
  -8   8  11          0.26          0.73         0.54 o                         
  -7   8  11          5.11          1.81         0.64 o                         
  -6   8  11          9.23          7.11         0.71 o                         
  -5   8  11          0.29          0.39         0.81 o                         
  -4   8  11         64.39         61.43         2.36 o                         
  -3   8  11         37.73         41.74         1.98 o                         
  -2   8  11         11.01         12.79         1.22 o                         
  -1   8  11         15.63         15.69         2.04 o                         
   0   8  11         30.87         35.35         1.73 o                         
   1   8  11        100.69        104.41         3.67 o                         
   2   8  11          0.46          1.18         1.04 o                         
 -16   0  12         81.26        104.34         5.10 o                         
 -15   0  12        524.03        555.70        12.54 o                         
 -14   0  12        394.65        452.06        21.72 o                         
 -13   0  12          1.49          0.33         1.15 o                         
 -12   0  12        163.47        165.76         5.13 o                         
 -11   0  12        261.55        250.05         7.64 o                         
 -10   0  12       2768.36       2907.67        36.14 o                         
  -9   0  12        616.49        643.04        16.80 o                         
  -8   0  12       3026.66       3150.68        49.67 o                         
  -7   0  12       1375.45       1410.98        28.22 o                         
  -6   0  12          4.81          4.40         1.57 o                         
  -5   0  12        544.71        553.16        22.37 o                         
  -4   0  12        964.35        989.15        26.99 o                         
  -3   0  12         72.44         70.95         6.04 o                         
  -2   0  12        502.49        514.46        19.02 o                         
  -1   0  12        560.33        567.81        15.26 o                         
   0   0  12       2630.30       2576.21        35.63 o                         
   1   0  12        301.82        312.83         8.48 o                         
   2   0  12       1378.56       1321.13        23.11 o                         
   3   0  12       1516.67       1507.01        22.94 o                         
   4   0  12       2716.41       2791.91        31.92 o                         
   5   0  12        161.30        158.65         5.36 o                         
   6   0  12          6.85          9.82         2.47 o                         
   7   0  12        850.30        953.01        17.25 o                         
   8   0  12        321.13        321.09         9.07 o                         
   9   0  12        293.58        300.87         9.47 o                         
 -16   1  12          6.02          5.79         0.82 o                         
 -15   1  12        126.94        131.64         3.61 o                         
 -14   1  12        162.01        181.21         4.85 o                         
 -13   1  12        539.47        566.37         8.43 o                         
 -12   1  12        273.07        265.52         5.13 o                         
 -11   1  12       1133.90       1160.96        13.74 o                         
 -10   1  12        609.44        618.73         8.50 o                         
  -9   1  12          9.31          8.72         0.94 o                         
  -8   1  12         47.81         48.59         2.67 o                         
  -7   1  12        312.44        295.27         8.93 o                         
  -6   1  12        232.89        221.68         6.08 o                         
  -5   1  12        345.26        345.62        11.08 o                         
  -4   1  12        394.56        354.25         8.69 o                         
  -3   1  12          0.74          5.44         1.39 o                         
  -2   1  12         11.31          3.70         1.12 o                         
  -1   1  12         12.11          8.99         1.42 o                         
   0   1  12        605.28        602.46        10.27 o                         
   1   1  12        102.45        103.32         3.52 o                         
   2   1  12        866.83        855.01        16.46 o                         
   3   1  12       2736.06       2753.71        26.32 o                         
   4   1  12         60.94         66.22         2.67 o                         
   5   1  12        763.21        759.50        10.48 o                         
   6   1  12        679.42        699.41         9.96 o                         
   7   1  12        142.64        153.13         4.16 o                         
   8   1  12        174.12        195.83         4.70 o                         
   9   1  12         45.81         51.92         2.06 o                         
 -15   2  12         35.08         33.74         1.73 o                         
 -14   2  12         73.01         74.10         2.82 o                         
 -13   2  12         74.01         78.80         2.33 o                         
 -12   2  12        117.49        114.69         2.91 o                         
 -11   2  12         23.98         19.88         1.25 o                         
 -10   2  12         21.05         21.61         1.37 o                         
  -9   2  12        364.20        365.00         5.64 o                         
  -8   2  12          8.21          9.29         1.39 o                         
  -7   2  12        157.98        167.57         6.04 o                         
  -6   2  12        437.58        427.47         8.86 o                         
  -5   2  12         61.64         58.66         3.39 o                         
  -4   2  12         51.92         59.43         3.11 o                         
  -3   2  12          1.35          0.96         0.98 o                         
  -2   2  12         19.42         17.08         1.97 o                         
  -1   2  12        553.30        555.46        11.54 o                         
   0   2  12        122.62        112.49         4.98 o                         
   1   2  12       1457.01       1481.67        23.68 o                         
   2   2  12         36.92         37.10         1.88 o                         
   3   2  12         88.41         86.75         2.75 o                         
   4   2  12         69.79         72.09         2.37 o                         
   5   2  12         48.28         42.35         2.30 o                         
   6   2  12        197.49        187.81         4.53 o                         
   7   2  12         21.36         21.76         1.61 o                         
   8   2  12          6.02          7.59         1.03 o                         
   9   2  12          5.67          8.24         1.05 o                         
 -15   3  12         29.61         27.11         1.57 o                         
 -14   3  12          2.88          2.29         0.74 o                         
 -13   3  12        119.07        115.24         2.78 o                         
 -12   3  12        165.75        170.62         3.86 o                         
 -11   3  12        205.62        212.36         4.13 o                         
 -10   3  12        152.25        147.22         3.43 o                         
  -9   3  12        378.12        379.82         6.57 o                         
  -8   3  12         25.73         24.69         1.89 o                         
  -7   3  12        303.36        304.08         5.54 o                         
  -6   3  12       1330.17       1299.46        18.71 o                         
  -5   3  12        635.62        638.89        10.52 o                         
  -4   3  12        372.85        370.02         8.10 o                         
  -3   3  12          0.61          1.47         1.00 o                         
  -2   3  12        623.06        611.71        12.75 o                         
  -1   3  12        177.82        182.38         5.94 o                         
   0   3  12        245.04        280.03         8.30 o                         
   1   3  12        186.46        167.72         3.64 o                         
   2   3  12        304.03        306.67         5.77 o                         
   3   3  12        585.44        597.16         8.37 o                         
   4   3  12         95.04         99.29         2.91 o                         
   5   3  12        151.29        150.14         3.88 o                         
   6   3  12         32.36         31.78         1.56 o                         
   7   3  12         67.97         62.44         2.45 o                         
   8   3  12        157.12        172.95         4.10 o                         
   9   3  12         30.32         18.62         2.53 o                         
 -14   4  12         90.38         91.33         2.77 o                         
 -13   4  12          6.78          6.59         0.77 o                         
 -12   4  12         86.35         86.73         2.38 o                         
 -11   4  12          0.68          0.79         0.65 o                         
 -10   4  12         26.89         26.54         1.45 o                         
  -9   4  12        357.56        349.40         6.07 o                         
  -8   4  12        381.37        378.00         7.21 o                         
  -7   4  12        510.09        511.55         7.67 o                         
  -6   4  12         60.42         53.92         2.87 o                         
  -5   4  12        270.73        252.43         4.51 o                         
  -4   4  12         54.21         53.62         1.83 o                         
  -3   4  12        962.88       1013.10        11.09 o                         
  -2   4  12       1952.77       1894.24        17.83 o                         
  -1   4  12        577.73        606.61         7.04 o                         
   0   4  12         40.60         53.62         1.88 o                         
   1   4  12        759.00        726.00         9.01 o                         
   2   4  12         67.11         69.91         2.35 o                         
   3   4  12        240.07        242.31         4.95 o                         
   4   4  12        321.18        339.00         6.27 o                         
   5   4  12          0.01          0.57         0.66 o                         
   6   4  12          5.39          6.33         0.91 o                         
   7   4  12         17.46         13.05         1.04 o                         
   8   4  12         18.64         16.60         2.11 o                         
 -13   5  12         37.92         33.27         1.75 o                         
 -12   5  12        566.33        632.32        10.64 o                         
 -11   5  12        133.60        132.09         3.17 o                         
 -10   5  12        332.97        333.43         5.87 o                         
  -9   5  12        130.20        135.17         3.59 o                         
  -8   5  12        403.22        408.37         6.46 o                         
  -7   5  12        369.85        366.07         5.70 o                         
  -6   5  12         78.24         83.48         2.50 o                         
  -5   5  12          0.17          0.71         0.74 o                         
  -4   5  12          0.06         -0.20         0.71 o                         
  -3   5  12         52.09         43.46         1.74 o                         
  -2   5  12         90.82         74.66         2.43 o                         
  -1   5  12         50.03         52.43         1.88 o                         
   0   5  12        182.13        170.68         3.24 o                         
   1   5  12        142.93        138.97         2.84 o                         
   2   5  12        280.85        285.36         4.69 o                         
   3   5  12        142.85        145.41         3.61 o                         
   4   5  12        291.65        295.57         5.09 o                         
   5   5  12        239.54        271.13         4.74 o                         
   6   5  12        305.47        322.21         4.86 o                         
   7   5  12        242.89        247.59        11.20 o                         
 -12   6  12         96.11        109.88         4.78 o                         
 -11   6  12          0.13          0.55         0.73 o                         
 -10   6  12          4.18          3.06         0.88 o                         
  -9   6  12         48.10         48.15         2.16 o                         
  -8   6  12         66.14         69.05         2.49 o                         
  -7   6  12          9.04          8.75         1.06 o                         
  -6   6  12         17.88         15.86         1.26 o                         
  -5   6  12         87.83         81.54         2.58 o                         
  -4   6  12          4.34          4.21         0.86 o                         
  -3   6  12          0.90          1.18         0.74 o                         
  -2   6  12         12.64         13.13         1.27 o                         
  -1   6  12         69.20         73.09         2.17 o                         
   0   6  12        213.50        216.39         3.70 o                         
   1   6  12         64.55         64.35         2.11 o                         
   2   6  12         30.04         33.21         1.53 o                         
   3   6  12          0.12          0.36         0.62 o                         
   4   6  12         29.22         22.71         1.32 o                         
   5   6  12          4.82          7.33         0.84 o                         
 -10   7  12        111.06        101.15         4.30 o                         
  -9   7  12        299.80        310.09         6.90 o                         
  -8   7  12        111.92        111.50         3.72 o                         
  -7   7  12        297.11        305.59         5.82 o                         
  -6   7  12        134.31        135.75         3.65 o                         
  -5   7  12         38.65         36.45         2.20 o                         
  -4   7  12          8.29          9.19         1.21 o                         
  -3   7  12         98.66         87.09         3.04 o                         
  -2   7  12         21.61         23.55         1.57 o                         
  -1   7  12         40.03         47.97         1.97 o                         
   0   7  12         47.57         50.65         1.79 o                         
   1   7  12        294.91        327.63         5.83 o                         
   2   7  12         34.28         37.61         1.70 o                         
   3   7  12         39.82         39.15         2.16 o                         
  -6   8  12        240.52        244.05         5.52 o                         
  -5   8  12        199.68        211.76         5.19 o                         
  -4   8  12        238.71        251.77         8.09 o                         
  -3   8  12        193.53        197.52         4.81 o                         
  -2   8  12        395.44        425.69        15.14 o                         
  -1   8  12        109.76        111.32         7.81 o                         
 -15   1  13        165.33        163.44         4.00 o                         
 -14   1  13         54.01         64.46         2.45 o                         
 -13   1  13         48.52         39.20         1.88 o                         
 -12   1  13        672.17        706.34         9.36 o                         
 -11   1  13         74.32         78.48         2.58 o                         
 -10   1  13        926.28        948.91        11.71 o                         
  -9   1  13        808.12        854.99         9.89 o                         
  -8   1  13         52.42         59.19         2.46 o                         
  -7   1  13        645.19        674.13        15.83 o                         
  -6   1  13          0.13          1.08         1.05 o                         
  -5   1  13         14.07         18.85         2.33 o                         
  -4   1  13          2.31          3.79         1.20 o                         
  -3   1  13        105.08        107.97         6.35 o                         
  -2   1  13          3.12          2.12         1.09 o                         
  -1   1  13        600.51        580.32        11.04 o                         
   0   1  13         99.27         98.91         4.73 o                         
   1   1  13        171.75        172.73         4.11 o                         
   2   1  13        218.14        212.72         4.12 o                         
   3   1  13        470.55        450.17         6.31 o                         
   4   1  13        610.14        618.27         9.79 o                         
   5   1  13        208.82        207.71         5.22 o                         
   6   1  13        367.22        385.75         6.27 o                         
   7   1  13        413.92        439.70         7.77 o                         
   8   1  13          1.35          0.42         0.61 o                         
 -15   2  13          1.66          0.89         0.65 o                         
 -14   2  13          1.66          2.57         0.87 o                         
 -13   2  13         71.46         76.56         2.37 o                         
 -12   2  13        290.68        296.17         4.76 o                         
 -11   2  13        237.94        237.56         4.34 o                         
 -10   2  13        415.76        432.86         6.43 o                         
  -9   2  13       1932.17       2017.50        20.31 o                         
  -8   2  13         34.61         37.55         1.89 o                         
  -7   2  13       1808.08       1832.63        19.69 o                         
  -6   2  13       2262.46       2272.61        29.60 o                         
  -5   2  13        636.59        643.09        15.46 o                         
  -4   2  13        469.90        424.53        10.04 o                         
  -3   2  13         98.71         78.99         4.03 o                         
  -2   2  13        161.85        182.72         6.88 o                         
  -1   2  13         69.01         54.99         4.23 o                         
   0   2  13          8.60         11.23         1.13 o                         
   1   2  13        121.34        116.87         4.10 o                         
   2   2  13        257.82        240.85         5.55 o                         
   3   2  13        195.71        191.03         4.25 o                         
   4   2  13         21.26         24.01         2.00 o                         
   5   2  13         28.73         31.25         2.47 o                         
   6   2  13         17.02         17.28         1.25 o                         
   7   2  13          6.33          6.02         1.26 o                         
   8   2  13        473.12        503.87         9.74 o                         
 -14   3  13        241.73        231.96         4.47 o                         
 -13   3  13        119.92        126.01         2.97 o                         
 -12   3  13         16.50         17.92         1.19 o                         
 -11   3  13        121.48        123.94         3.02 o                         
 -10   3  13          0.14          1.10         0.72 o                         
  -9   3  13        430.41        418.57         6.86 o                         
  -8   3  13        161.34        154.09         3.86 o                         
  -7   3  13         21.98         17.46         1.37 o                         
  -6   3  13         10.34          8.95         1.05 o                         
  -5   3  13        221.94        201.47         4.08 o                         
  -4   3  13        216.97        214.18         4.07 o                         
  -3   3  13         83.68         82.42         2.58 o                         
  -2   3  13       1212.16       1115.81        12.58 o                         
  -1   3  13         85.92         90.83         2.81 o                         
   0   3  13         56.88         52.21         2.17 o                         
   1   3  13       2026.29       2063.14        22.76 o                         
   2   3  13         65.42         69.58         4.21 o                         
   3   3  13         14.78         15.78         1.47 o                         
   4   3  13        707.18        703.35         9.70 o                         
   5   3  13        269.01        294.58         5.77 o                         
   6   3  13         92.59         89.36         2.71 o                         
   7   3  13         43.55         42.59         2.20 o                         
   8   3  13        113.31        111.41         6.33 o                         
 -14   4  13          0.12          0.26         0.59 o                         
 -13   4  13         58.13         51.76         3.31 o                         
 -12   4  13          4.58          2.48         0.67 o                         
 -11   4  13        126.92        138.90         3.59 o                         
 -10   4  13          5.68          4.52         1.11 o                         
  -9   4  13         93.53         96.53         2.97 o                         
  -8   4  13         79.80         71.88         3.15 o                         
  -7   4  13          0.40         -0.45         0.78 o                         
  -6   4  13        162.54        164.97         4.12 o                         
  -5   4  13         50.95         43.95         1.81 o                         
  -4   4  13          4.78          6.55         0.91 o                         
  -3   4  13         16.63         12.83         1.11 o                         
  -2   4  13         14.45         22.23         1.32 o                         
  -1   4  13        428.25        428.05         5.78 o                         
   0   4  13         61.16         59.80         2.14 o                         
   1   4  13          1.00          1.02         0.87 o                         
   2   4  13        582.98        609.95         9.28 o                         
   3   4  13         70.39         75.18         2.74 o                         
   4   4  13         15.35         13.51         1.18 o                         
   5   4  13          0.10         -0.02         0.88 o                         
   6   4  13          1.55          0.18         0.67 o                         
   7   4  13         10.88          6.30         1.31 o                         
 -13   5  13          2.42          1.21         0.68 o                         
 -12   5  13        201.15        221.26         4.69 o                         
 -11   5  13         68.79         71.82         3.44 o                         
 -10   5  13         81.11         78.59         2.88 o                         
  -9   5  13         74.94         78.38         2.59 o                         
  -8   5  13        125.53        120.45         3.62 o                         
  -7   5  13          0.03          0.81         0.73 o                         
  -6   5  13          9.22          6.09         0.94 o                         
  -5   5  13          1.46          1.59         0.84 o                         
  -4   5  13        143.99        132.11         3.32 o                         
  -3   5  13         72.28         57.75         2.32 o                         
  -2   5  13          8.35          4.88         0.76 o                         
  -1   5  13        282.23        296.04         4.69 o                         
   0   5  13        502.81        530.67         7.51 o                         
   1   5  13        485.21        539.46         7.64 o                         
   2   5  13        214.53        224.54         4.56 o                         
   3   5  13        498.90        526.64         9.78 o                         
   4   5  13        144.39        154.25         4.34 o                         
   5   5  13         46.89         43.02         1.99 o                         
 -11   6  13         49.92         48.54         2.17 o                         
 -10   6  13        258.81        249.18        10.12 o                         
  -9   6  13        201.97        209.86         4.57 o                         
  -8   6  13        716.12        765.25        11.87 o                         
  -7   6  13        310.25        350.67         7.29 o                         
  -6   6  13        153.75        169.51         6.34 o                         
  -5   6  13        273.36        273.01         5.43 o                         
  -4   6  13        569.03        588.04         9.64 o                         
  -3   6  13          0.79          0.91         0.67 o                         
  -2   6  13         10.28          9.38         1.00 o                         
  -1   6  13         76.09         74.99         2.25 o                         
   0   6  13        271.66        290.15         7.04 o                         
   1   6  13         46.11         54.49         2.05 o                         
   2   6  13        100.63         94.71         3.07 o                         
   3   6  13        170.33        174.20         7.83 o                         
   4   6  13         84.06         88.51         3.42 o                         
  -9   7  13         11.24          8.19         1.66 o                         
  -8   7  13          0.06          0.94         0.58 o                         
  -7   7  13          2.40          2.86         0.65 o                         
  -6   7  13         10.11         14.52         1.07 o                         
  -5   7  13         66.58         72.35         2.84 o                         
  -4   7  13         41.22         37.49         1.69 o                         
  -3   7  13          0.88          1.09         0.73 o                         
  -2   7  13         87.31         90.64         3.16 o                         
  -1   7  13         66.58         75.45         2.48 o                         
   0   7  13        137.54        160.94         4.83 o                         
   1   7  13         29.29         33.53         2.43 o                         
 -15   0  14         23.47         23.86         1.83 o                         
 -14   0  14          1.52          0.43         0.61 o                         
 -13   0  14        844.73        866.35        15.95 o                         
 -12   0  14         21.25         24.72         1.89 o                         
 -11   0  14         15.55         17.75         1.69 o                         
 -10   0  14        133.00        147.98         4.43 o                         
  -9   0  14        528.87        514.38        10.45 o                         
  -8   0  14       2197.78       2282.35        33.59 o                         
  -7   0  14         74.43         68.37         5.08 o                         
  -6   0  14         61.42         55.05         4.18 o                         
  -5   0  14        200.65        168.17         6.64 o                         
  -4   0  14        184.01        143.29         5.17 o                         
  -3   0  14        330.06        255.95         7.20 o                         
  -2   0  14        207.67        169.96         5.98 o                         
  -1   0  14        250.93        256.34         7.81 o                         
   0   0  14        222.50        224.51         6.87 o                         
   1   0  14        497.85        492.16        11.71 o                         
   2   0  14         85.99         85.85         3.82 o                         
   3   0  14        495.35        506.81        12.03 o                         
   4   0  14       1039.99       1084.65        20.28 o                         
   5   0  14        790.18        770.11        15.15 o                         
   6   0  14        377.42        383.96        10.99 o                         
   7   0  14        194.16        215.28        17.27 o                         
 -15   1  14          0.69          0.56         0.65 o                         
 -14   1  14         62.65         64.40         2.28 o                         
 -13   1  14         21.45         21.43         1.46 o                         
 -12   1  14        122.35        118.82         2.74 o                         
 -11   1  14        146.38        152.82         3.43 o                         
 -10   1  14        436.24        451.84         6.27 o                         
  -9   1  14        465.79        491.53         7.42 o                         
  -8   1  14         94.71         89.37         2.83 o                         
  -7   1  14         29.75         24.61         1.66 o                         
  -6   1  14        183.24        186.29         5.31 o                         
  -5   1  14         25.48         28.93         1.81 o                         
  -4   1  14        467.88        439.85         7.08 o                         
  -3   1  14        437.87        421.69         7.67 o                         
  -2   1  14         30.32         33.27         1.98 o                         
  -1   1  14        457.97        407.21         6.53 o                         
   0   1  14        329.41        310.57         6.65 o                         
   1   1  14         15.06         12.44         1.24 o                         
   2   1  14        772.50        756.65         9.77 o                         
   3   1  14          0.51          1.20         0.85 o                         
   4   1  14         25.95         22.95         1.58 o                         
   5   1  14          1.94          2.37         0.73 o                         
   6   1  14         14.71         16.12         1.27 o                         
   7   1  14          0.27          0.85         0.59 o                         
 -14   2  14        248.70        244.76         6.45 o                         
 -13   2  14          0.90          1.16         0.58 o                         
 -12   2  14         66.42         68.79         2.15 o                         
 -11   2  14        194.03        203.31         3.85 o                         
 -10   2  14        107.74        110.90         3.06 o                         
  -9   2  14        329.71        328.60         5.81 o                         
  -8   2  14         21.87         23.80         1.45 o                         
  -7   2  14          0.09          0.84         0.82 o                         
  -6   2  14         12.87          7.67         0.97 o                         
  -5   2  14        122.93        122.26         3.28 o                         
  -4   2  14        491.72        422.19         7.16 o                         
  -3   2  14          0.13          1.12         0.74 o                         
  -2   2  14        277.67        235.75         4.90 o                         
  -1   2  14        472.81        460.18         9.12 o                         
   0   2  14        109.13        102.84         3.04 o                         
   1   2  14         68.39         64.62         2.91 o                         
   2   2  14        181.45        181.75         4.54 o                         
   3   2  14         11.28         13.22         1.58 o                         
   4   2  14         40.87         40.96         2.32 o                         
   5   2  14         29.26         30.88         1.54 o                         
   6   2  14          0.76          1.13         0.64 o                         
   7   2  14          5.84          7.24         0.83 o                         
 -14   3  14          9.14         10.80         1.08 o                         
 -13   3  14        234.67        273.09         5.30 o                         
 -12   3  14          0.02          0.77         0.66 o                         
 -11   3  14          0.10          0.33         0.61 o                         
 -10   3  14        382.98        401.75         7.38 o                         
  -9   3  14        195.51        189.26         5.02 o                         
  -8   3  14         37.84         39.72         2.19 o                         
  -7   3  14          4.51          4.00         0.76 o                         
  -6   3  14        194.34        203.27         4.44 o                         
  -5   3  14        195.26        225.00         4.22 o                         
  -4   3  14        679.85        637.14         7.99 o                         
  -3   3  14         22.94         21.16         1.33 o                         
  -2   3  14        156.12        171.75         3.78 o                         
  -1   3  14        179.59        183.18         4.42 o                         
   0   3  14        171.85        181.06         4.44 o                         
   1   3  14        398.02        395.54         8.31 o                         
   2   3  14         27.51         23.38         2.12 o                         
   3   3  14         27.04         31.52         2.06 o                         
   4   3  14        100.59        107.15         3.52 o                         
   5   3  14         23.03         24.57         1.31 o                         
   6   3  14         69.02         68.82         2.70 o                         
 -13   4  14         36.33         28.55         1.92 o                         
 -12   4  14         12.60         10.93         1.18 o                         
 -11   4  14        469.81        469.45         6.65 o                         
 -10   4  14          8.42          9.08         0.97 o                         
  -9   4  14        264.58        280.16         5.11 o                         
  -8   4  14        342.53        359.69         7.11 o                         
  -7   4  14        114.18        122.38         3.79 o                         
  -6   4  14        498.37        484.46         9.73 o                         
  -5   4  14        263.71        261.89         4.99 o                         
  -4   4  14        202.56        191.83         4.12 o                         
  -3   4  14        273.38        272.86         4.59 o                         
  -2   4  14        483.52        494.93         6.98 o                         
  -1   4  14          8.92          7.24         0.97 o                         
   0   4  14        335.12        349.76         6.09 o                         
   1   4  14        563.47        577.39         8.28 o                         
   2   4  14         99.21        100.89         3.32 o                         
   3   4  14         39.15         41.95         1.91 o                         
   4   4  14        490.11        506.55        12.52 o                         
   5   4  14         46.79         44.02         2.50 o                         
 -12   5  14          6.22          5.41         0.83 o                         
 -11   5  14         17.62         14.56         1.32 o                         
 -10   5  14         44.98         46.91         2.22 o                         
  -9   5  14         62.87         56.25         2.26 o                         
  -8   5  14         46.28         45.18         1.93 o                         
  -7   5  14         71.80         70.59         2.58 o                         
  -6   5  14         70.14         72.64         2.41 o                         
  -5   5  14         93.32         87.21         2.48 o                         
  -4   5  14         92.50        101.77         2.84 o                         
  -3   5  14        761.54        804.55        11.00 o                         
  -2   5  14          5.44          6.59         0.81 o                         
  -1   5  14        527.08        513.31         6.87 o                         
   0   5  14          1.05          0.57         0.67 o                         
   1   5  14          8.43          9.00         1.06 o                         
   2   5  14        190.41        184.77         4.27 o                         
   3   5  14        290.85        319.64         7.72 o                         
   4   5  14         67.29         73.16         3.86 o                         
 -10   6  14          6.93          5.38         0.92 o                         
  -9   6  14         15.77         19.61         1.37 o                         
  -8   6  14         10.87         14.03         1.16 o                         
  -7   6  14         16.60         22.36         1.24 o                         
  -6   6  14         43.43         44.82         1.76 o                         
  -5   6  14         67.15         81.60         2.27 o                         
  -4   6  14          3.51          5.12         0.71 o                         
  -3   6  14          5.12          5.92         0.80 o                         
  -2   6  14         58.13         66.83         1.96 o                         
  -1   6  14          0.88          1.17         0.55 o                         
   0   6  14         23.05         29.36         1.73 o                         
   1   6  14          1.06          0.66         0.57 o                         
   2   6  14        131.10        137.19        10.60 o                         
   3   6  14         49.34         57.10         4.05 o                         
  -7   7  14        400.32        437.97        16.94 o                         
  -6   7  14         28.51         31.74         1.43 o                         
  -5   7  14         12.41          8.82         1.00 o                         
  -4   7  14        153.45        184.57         4.68 o                         
  -3   7  14          1.12          1.32         0.61 o                         
  -2   7  14          2.44          2.43         0.97 o                         
  -1   7  14          1.84          2.97         0.94 o                         
 -14   1  15         14.00         10.45         0.90 o                         
 -13   1  15        245.33        254.23         5.15 o                         
 -12   1  15         22.06         23.12         1.18 o                         
 -11   1  15        146.75        137.81         3.15 o                         
 -10   1  15          2.85          2.84         0.70 o                         
  -9   1  15        438.46        459.29         6.82 o                         
  -8   1  15        753.65        774.51        10.07 o                         
  -7   1  15        323.37        340.82         6.77 o                         
  -6   1  15        178.60        160.56         4.16 o                         
  -5   1  15        402.04        374.63         6.33 o                         
  -4   1  15        320.13        278.87         5.92 o                         
  -3   1  15        127.08        112.28         3.48 o                         
  -2   1  15         13.86         12.35         1.36 o                         
  -1   1  15          0.68          2.10         0.89 o                         
   0   1  15         32.66         25.86         1.82 o                         
   1   1  15         28.12         24.27         1.69 o                         
   2   1  15          7.60          6.37         1.08 o                         
   3   1  15          4.42          3.22         0.75 o                         
   4   1  15         55.38         58.47         2.06 o                         
   5   1  15          0.43          1.02         0.77 o                         
   6   1  15        411.22        443.92        17.30 o                         
 -14   2  15        101.47         83.45         3.24 o                         
 -13   2  15          8.03          9.06         0.83 o                         
 -12   2  15         76.53         75.94         2.47 o                         
 -11   2  15          2.34          2.37         0.63 o                         
 -10   2  15         55.10         48.09         1.97 o                         
  -9   2  15         91.72         93.90         2.58 o                         
  -8   2  15          0.76          1.46         0.77 o                         
  -7   2  15          5.17          5.50         0.97 o                         
  -6   2  15          0.62          1.88         0.84 o                         
  -5   2  15          0.59          1.16         0.71 o                         
  -4   2  15         70.81         57.36         2.35 o                         
  -3   2  15        110.37        118.56         3.37 o                         
  -2   2  15          2.55          2.53         0.73 o                         
  -1   2  15         85.97         96.92         3.67 o                         
   0   2  15         74.48         74.26         2.88 o                         
   1   2  15        249.93        253.27         5.92 o                         
   2   2  15        619.33        642.17        15.53 o                         
   3   2  15        527.71        569.29         9.65 o                         
   4   2  15        105.70         94.87         2.59 o                         
   5   2  15        389.50        424.17         5.33 o                         
   6   2  15          7.47          5.04         0.92 o                         
 -13   3  15         66.42         54.07         2.27 o                         
 -12   3  15         49.68         47.68         2.29 o                         
 -11   3  15        327.33        354.70         5.38 o                         
 -10   3  15          6.93          6.85         0.84 o                         
  -9   3  15          1.81          2.99         0.80 o                         
  -8   3  15        633.35        617.07        10.29 o                         
  -7   3  15        309.90        303.66         6.29 o                         
  -6   3  15         20.11         19.93         1.37 o                         
  -5   3  15          6.47          7.03         1.02 o                         
  -4   3  15        167.07        162.12         3.84 o                         
  -3   3  15          6.46          4.22         0.84 o                         
  -2   3  15        389.49        379.09         7.96 o                         
  -1   3  15          1.01          3.35         0.94 o                         
   0   3  15         36.59         34.28         1.93 o                         
   1   3  15         24.97         26.99         1.90 o                         
   2   3  15         58.63         52.41         2.27 o                         
   3   3  15          9.15         10.78         0.99 o                         
   4   3  15          2.37          2.26         0.78 o                         
   5   3  15          3.47          3.95         0.76 o                         
 -12   4  15         79.35         70.27         3.93 o                         
 -11   4  15          8.35          7.24         0.82 o                         
 -10   4  15        198.10        197.63         4.10 o                         
  -9   4  15          2.08          2.68         0.70 o                         
  -8   4  15        215.87        217.22         5.67 o                         
  -7   4  15         13.71         16.53         1.29 o                         
  -6   4  15         13.76         11.79         1.18 o                         
  -5   4  15         23.39         33.05         1.58 o                         
  -4   4  15        205.37        198.71         4.82 o                         
  -3   4  15        211.95        204.00         4.54 o                         
  -2   4  15         67.78         64.77         2.05 o                         
  -1   4  15         39.05         32.81         1.61 o                         
   0   4  15         16.82         12.78         1.07 o                         
   1   4  15         87.96        104.48         2.97 o                         
   2   4  15         28.51         32.00         1.62 o                         
   3   4  15        148.25        158.24         4.75 o                         
   4   4  15          6.99          7.03         0.77 o                         
 -11   5  15          1.67          0.86         0.82 o                         
 -10   5  15          4.15          3.98         0.70 o                         
  -9   5  15        112.09        106.00         2.75 o                         
  -8   5  15        323.18        337.62         6.40 o                         
  -7   5  15         76.91         68.95         3.39 o                         
  -6   5  15        506.46        557.44         9.38 o                         
  -5   5  15          6.36         10.07         0.92 o                         
  -4   5  15        143.70        145.66         3.53 o                         
  -3   5  15        135.18        139.56         3.23 o                         
  -2   5  15          8.63          6.99         0.74 o                         
  -1   5  15        314.31        323.80         6.05 o                         
   0   5  15        212.65        222.21         3.70 o                         
   1   5  15        406.91        417.53         8.30 o                         
   2   5  15          2.88          3.70         1.41 o                         
   3   5  15        121.36        124.03         4.74 o                         
  -8   6  15          1.15          0.51         0.76 o                         
  -7   6  15         93.07         89.10        11.06 o                         
  -6   6  15         37.37         16.76         7.46 o                         
  -5   6  15         23.10         24.18         2.36 o                         
  -4   6  15         68.21         73.46         2.52 o                         
  -3   6  15         15.92         15.09         1.35 o                         
  -2   6  15          2.78          0.93         0.73 o                         
  -1   6  15        205.18        206.32        11.69 o                         
   0   6  15        107.60        102.12         3.62 o                         
 -13   0  16          7.46          5.18         1.42 o                         
 -12   0  16          9.75          4.78         1.74 o                         
 -11   0  16         35.05         42.66         3.40 o                         
 -10   0  16        257.04        272.12         6.40 o                         
  -9   0  16         82.99         92.38         3.43 o                         
  -8   0  16        749.93        761.88        16.83 o                         
  -7   0  16         35.49         49.36         2.87 o                         
  -6   0  16        653.24        648.00        13.64 o                         
  -5   0  16         52.58         65.01         3.24 o                         
  -4   0  16         18.93         15.33         1.93 o                         
  -3   0  16        657.91        615.72        14.75 o                         
  -2   0  16        186.59        154.93         5.34 o                         
  -1   0  16          4.86          4.89         1.20 o                         
   0   0  16          2.39          1.50         1.03 o                         
   1   0  16          6.44          4.36         1.36 o                         
   2   0  16         32.94         31.14         2.89 o                         
   3   0  16         19.18         18.14         2.08 o                         
   4   0  16        101.23         94.43         4.10 o                         
   5   0  16          3.37          1.91         0.97 o                         
 -13   1  16        183.68        167.42        10.80 o                         
 -12   1  16         38.06         44.12         1.82 o                         
 -11   1  16          0.78          1.40         0.67 o                         
 -10   1  16        188.70        186.65         3.94 o                         
  -9   1  16          3.77          2.98         0.73 o                         
  -8   1  16         35.08         41.59         1.99 o                         
  -7   1  16        113.45        100.06         3.01 o                         
  -6   1  16        197.36        167.64         4.09 o                         
  -5   1  16         74.07         61.43         2.78 o                         
  -4   1  16        177.77        157.81         4.08 o                         
  -3   1  16        114.02        102.74         3.32 o                         
  -2   1  16         44.28         46.98         2.22 o                         
  -1   1  16          1.94          2.98         0.77 o                         
   0   1  16        293.02        302.67         6.24 o                         
   1   1  16         37.26         35.34         1.77 o                         
   2   1  16         61.82         62.11         2.78 o                         
   3   1  16         31.96         27.13         1.71 o                         
   4   1  16        152.73        152.73         6.79 o                         
   5   1  16        118.36        112.78        11.81 o                         
 -13   2  16          5.41          7.37         0.98 o                         
 -12   2  16          1.94          1.60         0.65 o                         
 -11   2  16          0.00         -0.08         0.59 o                         
 -10   2  16          0.02          0.47         0.66 o                         
  -9   2  16        159.42        153.43         3.58 o                         
  -8   2  16        235.57        231.58         4.74 o                         
  -7   2  16         10.25          8.97         1.00 o                         
  -6   2  16          1.26          1.11         0.75 o                         
  -5   2  16         29.63         18.19         1.17 o                         
  -4   2  16         16.02         15.90         1.46 o                         
  -3   2  16          3.06          0.84         0.79 o                         
  -2   2  16          0.52          0.63         0.98 o                         
  -1   2  16         11.23         10.71         1.20 o                         
   0   2  16         10.88         10.02         1.25 o                         
   1   2  16          7.00          8.17         1.17 o                         
   2   2  16         30.32         27.43         1.75 o                         
   3   2  16        187.91        199.79         3.56 o                         
   4   2  16          0.43         -0.02         0.60 o                         
 -12   3  16        205.44        197.61         5.14 o                         
 -11   3  16        190.69        184.16         6.02 o                         
 -10   3  16          3.09          4.24         0.76 o                         
  -9   3  16         65.61         55.92         1.96 o                         
  -8   3  16         14.30         16.32         1.26 o                         
  -7   3  16        202.87        206.08         4.60 o                         
  -6   3  16         34.44         28.91         1.52 o                         
  -5   3  16        224.10        223.34         5.39 o                         
  -4   3  16         66.05         56.22         2.18 o                         
  -3   3  16         64.06         61.85         2.10 o                         
  -2   3  16         13.83         19.39         1.30 o                         
  -1   3  16        195.73        217.26         4.65 o                         
   0   3  16          3.39          4.60         0.71 o                         
   1   3  16         99.48        110.51         2.62 o                         
   2   3  16        334.89        355.34         5.57 o                         
   3   3  16         12.64         18.60         1.38 o                         
   4   3  16         99.88        101.59         5.71 o                         
 -11   4  16        145.48        132.37         5.94 o                         
 -10   4  16          6.01          5.18         0.87 o                         
  -9   4  16         18.79         23.73         2.09 o                         
  -8   4  16        238.09        271.32         6.56 o                         
  -7   4  16         63.53         55.44         2.49 o                         
  -6   4  16        196.63        233.09         5.16 o                         
  -5   4  16        491.94        514.01         7.74 o                         
  -4   4  16        253.41        281.15         5.12 o                         
  -3   4  16         10.03         12.32         0.98 o                         
  -2   4  16        157.00        156.43         3.37 o                         
  -1   4  16         14.20         11.59         0.95 o                         
   0   4  16          7.61          5.93         0.81 o                         
   1   4  16          0.45          0.42         0.56 o                         
   2   4  16          3.42          6.55         1.17 o                         
   3   4  16          3.75          9.15         1.72 o                         
  -9   5  16        380.30        401.86         8.35 o                         
  -8   5  16          5.99          6.66         0.80 o                         
  -7   5  16         78.18         99.21         3.25 o                         
  -6   5  16         29.04         22.81         8.04 o                         
  -5   5  16          8.07         11.20         1.16 o                         
  -4   5  16         61.60         66.78         1.99 o                         
  -3   5  16          9.30          9.42         0.84 o                         
  -2   5  16         82.45         81.90         2.21 o                         
  -1   5  16         11.65         16.62         1.43 o                         
   0   5  16          0.50          0.67         0.69 o                         
   1   5  16         79.35         64.84         3.13 o                         
 -12   1  17          9.37          7.05         0.93 o                         
 -11   1  17         18.76         22.77         1.41 o                         
 -10   1  17         19.55         20.90         1.22 o                         
  -9   1  17         21.78         25.29         1.27 o                         
  -8   1  17         79.45         94.34         2.60 o                         
  -7   1  17        176.66        188.87         4.06 o                         
  -6   1  17        379.70        367.77         6.61 o                         
  -5   1  17         18.74         24.10         1.86 o                         
  -4   1  17         17.59         13.32         1.17 o                         
  -3   1  17         58.73         35.55         1.83 o                         
  -2   1  17          4.81          6.17         0.97 o                         
  -1   1  17         19.51         19.37         1.62 o                         
   0   1  17        195.38        187.71         4.43 o                         
   1   1  17        132.19        122.15         3.93 o                         
   2   1  17         95.26         93.79         2.84 o                         
   3   1  17        260.35        237.68         8.18 o                         
 -12   2  17          6.64          5.83         0.97 o                         
 -11   2  17          5.74          6.61         0.82 o                         
 -10   2  17        241.94        237.10         4.12 o                         
  -9   2  17        201.14        196.21         3.53 o                         
  -8   2  17        147.00        156.67         3.28 o                         
  -7   2  17        549.34        580.05         7.74 o                         
  -6   2  17          1.19          1.38         0.63 o                         
  -5   2  17        318.16        309.48         6.61 o                         
  -4   2  17        189.34        170.73         4.47 o                         
  -3   2  17          0.73          0.56         0.76 o                         
  -2   2  17          3.41          2.64         0.80 o                         
  -1   2  17          6.53          3.37         0.73 o                         
   0   2  17          0.59          0.79         0.72 o                         
   1   2  17        313.00        384.85         6.77 o                         
   2   2  17        217.18        216.67         4.97 o                         
   3   2  17         26.60         16.24         1.64 o                         
 -11   3  17         21.42         19.84         1.44 o                         
 -10   3  17         35.78         34.29         1.67 o                         
  -9   3  17          3.88          6.67         0.72 o                         
  -8   3  17        130.50        136.80         3.32 o                         
  -7   3  17         12.77         11.42         0.95 o                         
  -6   3  17          5.95         11.92         1.00 o                         
  -5   3  17        116.47        138.92         5.23 o                         
  -4   3  17        106.88        111.92         3.38 o                         
  -3   3  17          5.46          5.74         0.88 o                         
  -2   3  17        149.93        150.80         3.41 o                         
  -1   3  17        121.08        123.11         2.86 o                         
   0   3  17          0.88          1.14         0.58 o                         
   1   3  17        190.31        194.44         5.24 o                         
   2   3  17          0.47          0.41         0.66 o                         
  -9   4  17        154.02        159.01         3.95 o                         
  -8   4  17         48.71         51.89         1.79 o                         
  -7   4  17        118.63        130.04         3.18 o                         
  -6   4  17          0.74         -0.07         0.67 o                         
  -5   4  17         76.83         74.75         2.60 o                         
  -4   4  17         13.68         15.65         1.11 o                         
  -3   4  17          6.64          3.78         0.76 o                         
  -2   4  17          2.30          7.57         0.89 o                         
  -1   4  17          6.25          9.39         0.96 o                         
   0   4  17          9.40          9.93         1.06 o                         
  -7   5  17         88.14         84.59         5.21 o                         
  -6   5  17         10.15          8.19         1.41 o                         
  -4   5  17         19.24         16.46         2.50 o                         
 -11   0  18         48.98         34.76         2.09 o                         
 -10   0  18         15.72         20.06         1.62 o                         
  -9   0  18          4.43          4.56         0.83 o                         
  -8   0  18          1.99          0.87         0.94 o                         
  -7   0  18          1.01          1.78         0.85 o                         
  -6   0  18         44.21         31.65         2.79 o                         
  -5   0  18        109.51         98.13         4.81 o                         
  -4   0  18          0.75          1.71         1.23 o                         
  -3   0  18          2.59          5.82         1.45 o                         
  -2   0  18         11.14          9.22         1.90 o                         
  -1   0  18         43.92         43.96         3.24 o                         
   0   0  18        215.00        232.88         8.21 o                         
   1   0  18         22.72         23.33         2.65 o                         
 -11   1  18         89.22         74.18         2.63 o                         
 -10   1  18         60.06         63.00         1.91 o                         
  -9   1  18         22.67         22.63         1.11 o                         
  -8   1  18        272.76        279.05         4.24 o                         
  -7   1  18         25.44         24.50         1.26 o                         
  -6   1  18         60.88         60.61         3.18 o                         
  -5   1  18         88.45         78.15         2.53 o                         
  -4   1  18        205.29        197.56         4.60 o                         
  -3   1  18        171.29        180.04         4.57 o                         
  -2   1  18         17.54         13.72         1.12 o                         
  -1   1  18         15.62         17.91         1.42 o                         
   0   1  18          8.85         11.24         1.43 o                         
   1   1  18         47.09         51.29         3.14 o                         
 -10   2  18         12.85          9.52         0.93 o                         
  -9   2  18         30.71         37.70         1.67 o                         
  -8   2  18          2.77          2.20         0.53 o                         
  -7   2  18         11.02          7.76         1.06 o                         
  -6   2  18         31.23         31.52         1.52 o                         
  -5   2  18         10.31          8.66         0.91 o                         
  -4   2  18          2.42          2.18         0.72 o                         
  -3   2  18          0.50          0.37         0.54 o                         
  -2   2  18         20.87         15.62         1.70 o                         
  -1   2  18         24.91         12.71         3.19 o                         
   0   2  18          3.49          1.48         0.55 o                         
   1   2  18         35.93         36.71         4.24 o                         
  -9   3  18         11.14          9.25         0.99 o                         
  -8   3  18        123.82        149.87         3.74 o                         
  -7   3  18        140.19        151.83         3.96 o                         
  -6   3  18        101.34         98.70         4.23 o                         
  -5   3  18        355.69        359.88         8.85 o                         
  -4   3  18        297.16        294.03         5.94 o                         
  -3   3  18          1.89          1.40         0.67 o                         
  -2   3  18          6.65          5.56         0.67 o                         
  -1   3  18          8.27          4.93         1.00 o                         
  -6   4  18        111.19        106.13         3.99 o                         
  -5   4  18         11.49         12.72         2.14 o                         
  -4   4  18         36.02         37.16         2.00 o                         
  -3   4  18         20.44         26.40         2.95 o                         
  -8   1  19          7.68          4.87         0.68 o                         
  -7   1  19         31.63         24.91         1.10 o                         
  -6   1  19         45.88         49.51         1.70 o                         
  -5   1  19         26.85         29.31         1.46 o                         
  -4   1  19         10.31          9.65         0.84 o                         
  -3   1  19          5.80          1.53         0.57 o                         
  -2   1  19         85.32         82.71         4.10 o                         
  -1   1  19         87.82         83.86         6.21 o                         
  -8   2  19        121.14        113.41         6.36 o                         
  -7   2  19        330.48        308.30        26.07 o                         
  -6   2  19        227.22        197.77        24.80 o                         
  -5   2  19        106.66        122.25        11.47 o                         
  -4   2  19        201.51        180.71         5.11 o                         
  -3   2  19        129.42        116.64         4.84 o                         
                                                                                
